# Supplementary material for: Multi-site validation of an interpretable model to analyze breast masses
Source: PLoS One. 2025 Jun 26;20(6):e0320091. doi: 10.1371/journal.pone.0320091 (PMC12200715; doi:10.1371/journal.pone.0320091)
Supplement: S1 Data — This dataset contains model evaluation metrics (ROC curves, confidence intervals, activation maps), demographic information from four medical imaging sites (Duke, Emory, iCAD, and EMBED Open Data) used in the study, and logits for replication of EMBED Open Data results. (ZIP) [file pone.0320091.s006.zip]

Archive with 33 entries (32 files):
- data/
- __MACOSX/._data
- data/emory_mal_dist.csv
- data/duke_margin_roc.csv
- data/duke_margin_ci.csv
- data/emory_mal_ci.csv
- data/emory_margin_roc.csv
- data/embed-open-data_mal_roc.csv
- data/emory_mal_roc.csv
- data/embed-open-data_mal_dist.csv
- data/icad_margin_predictions.csv
- data/duke_mal_roc.csv
- data/duke_mal_dist.csv
- data/icad_mal_dist.csv
- data/embed-open-data_mal_ci.csv
- data/embed-open-data_ap_ci.csv
- data/icad_summary.csv
- data/icad_margin_roc.csv
- data/icad_ap_ci.csv
- data/README.md
- data/emory_summary.csv
- data/emory_margin_ci.csv
- data/duke_mal_ci.csv
- data/icad_margin_ci.csv
- data/embed-open-data_summary.csv
- data/icad_mal_ci.csv
- data/embed-open-data_logits.csv
- data/duke_ap_ci.csv
- data/icad_mal_roc.csv
- data/embed-open-data_margin_roc.csv
- data/emory_ap_ci.csv
- data/embed-open-data_margin_ci.csv
- data/duke_summary.csv
