# Supplementary material for: Multi-site validation of an interpretable model to analyze breast masses
Source: PLoS One. 2025 Jun 26;20(6):e0320091. doi: 10.1371/journal.pone.0320091 (PMC12200715; doi:10.1371/journal.pone.0320091)
Supplement: S1 Data — This dataset contains model evaluation metrics (ROC curves, confidence intervals, activation maps), demographic information from four medical imaging sites (Duke, Emory, iCAD, and EMBED Open Data) used in the study, and logits for replication of EMBED Open Data results. (ZIP) [file pone.0320091.s006.zip › data/emory_mal_dist.csv]

mal_pos_prob	malignancy_label	model_name
0.18064824352528713	False	protopnet
0.0355391946870867	False	iaia-bl
0.29646519947876165	False	vgg16
0.26034369922999623	False	protopnet
0.0008735049131774119	False	iaia-bl
0.027983241561390308	False	vgg16
0.08189075894372813	False	protopnet
0.0012471952861523943	False	iaia-bl
0.6466406459990398	False	vgg16
0.5416016574207075	False	protopnet
0.22791095114850193	False	iaia-bl
0.9327923289052868	False	vgg16
0.4854069075408224	True	protopnet
0.1788317981340259	True	iaia-bl
0.9288217120981678	True	vgg16
0.3322003122065002	True	protopnet
0.03535438683209844	True	iaia-bl
0.9449662614396184	True	vgg16
0.27256249154102713	True	protopnet
0.9789063231292034	True	iaia-bl
0.2943236839506012	True	vgg16
0.2551884200652015	True	protopnet
0.09925180336725031	True	iaia-bl
0.3698494731633688	True	vgg16
0.29072933594134875	True	protopnet
0.14771884674798252	True	iaia-bl
0.8485816914508314	True	vgg16
0.34297740347161376	True	protopnet
0.16711978329825913	True	iaia-bl
0.7094004361197985	True	vgg16
0.6631990157998757	False	protopnet
0.9950852779736756	False	iaia-bl
0.6946659391445298	False	vgg16
0.8911988222046484	False	protopnet
0.9978069802135092	False	iaia-bl
0.9668428581585308	False	vgg16
0.8950179033016706	False	protopnet
0.9956941846166705	False	iaia-bl
0.11679959063579405	False	vgg16
0.94753783791816	False	protopnet
0.9910873265819394	False	iaia-bl
0.673417171996155	False	vgg16
0.48208745113122004	False	protopnet
0.8130268088096737	False	iaia-bl
0.9786138691152056	False	vgg16
0.783273029980089	False	protopnet
0.9964900565058057	False	iaia-bl
0.9943772676691388	False	vgg16
0.23551433834938168	False	protopnet
0.9601034198788306	False	iaia-bl
0.012369837841713392	False	vgg16
0.2778025224864803	False	protopnet
0.03265867521253212	False	iaia-bl
0.008295996964786449	False	vgg16
0.07526738315932902	False	protopnet
0.030465782583430686	False	iaia-bl
0.11868955879989912	False	vgg16
0.15159600306734616	False	protopnet
0.11652185567705003	False	iaia-bl
0.7123583800622473	False	vgg16
0.7151008160209467	True	protopnet
0.9977948626895689	True	iaia-bl
0.9673774509863948	True	vgg16
0.4228715307575557	True	protopnet
0.9478925643778663	True	iaia-bl
0.9424982016738044	True	vgg16
0.2513866903929566	False	protopnet
0.12286433997552276	False	iaia-bl
0.011918543153923421	False	vgg16
0.1577224642869088	False	protopnet
0.0008059309540457975	False	iaia-bl
0.007925571965741753	False	vgg16
0.6424286491560623	False	protopnet
0.9974456730612331	False	iaia-bl
0.18766192112835328	False	vgg16
0.24909966314565954	False	protopnet
0.8870180156058783	False	iaia-bl
0.9763642235007776	False	vgg16
0.14372758022274723	False	protopnet
0.9523466937961033	False	iaia-bl
0.9798465730118302	False	vgg16
0.26306959184740275	False	protopnet
0.11357640837771968	False	iaia-bl
0.979110499469966	False	vgg16
0.399562946824435	False	protopnet
0.030030407917017474	False	iaia-bl
0.21345644096929045	False	vgg16
0.34784500445933497	False	protopnet
0.03326980357795907	False	iaia-bl
0.5551765939923863	False	vgg16
0.8706003160339337	True	protopnet
0.9987988968471986	True	iaia-bl
0.9451945153832542	True	vgg16
0.889921766574289	True	protopnet
0.9992917148925704	True	iaia-bl
0.9798540486764332	True	vgg16
0.5366668895133836	False	protopnet
0.030068731149540423	False	iaia-bl
0.05830553898832109	False	vgg16
0.19667029154829763	False	protopnet
0.001798025569736539	False	iaia-bl
0.4871538562802018	False	vgg16
0.22984858699417574	False	protopnet
0.06175141833216049	False	iaia-bl
0.7073530874369243	False	vgg16
0.526233236996968	False	protopnet
0.9747276601750959	False	iaia-bl
0.9364193973876084	False	vgg16
0.048666301360554484	False	protopnet
0.0012922987128693203	False	iaia-bl
0.12382157274291765	False	vgg16
0.12807075330541418	False	protopnet
0.001110811515407572	False	iaia-bl
0.030125702847790817	False	vgg16
0.2759344736817867	False	protopnet
0.06964393669243195	False	iaia-bl
0.9461051502298342	False	vgg16
0.34486956611488145	False	protopnet
0.03909285230342365	False	iaia-bl
0.7069700904235493	False	vgg16
0.16144918113833032	True	protopnet
0.5334458618226514	True	iaia-bl
0.9494836509485828	True	vgg16
0.7048385469805699	True	protopnet
0.9984302470163879	True	iaia-bl
0.974714718772234	True	vgg16
0.07325608069132974	False	protopnet
0.04036730018662523	False	iaia-bl
0.005444260107454169	False	vgg16
0.4725058962358029	False	protopnet
0.002826628001255414	False	iaia-bl
0.0699185203906256	False	vgg16
0.1244677134292871	False	protopnet
0.00177343040782573	False	iaia-bl
0.8538667361576701	False	vgg16
0.5358196051350647	False	protopnet
0.9995459545266461	False	iaia-bl
0.978271415686846	False	vgg16
0.43300810526214917	False	protopnet
0.9933052910945754	False	iaia-bl
0.9772845004241472	False	vgg16
0.28952978278524555	False	protopnet
0.1515567756302949	False	iaia-bl
0.7205614093487217	False	vgg16
0.5089375773508039	False	protopnet
0.9568740328694292	False	iaia-bl
0.7309866405183084	False	vgg16
0.08322378549753755	False	protopnet
0.007833753989721987	False	iaia-bl
0.7388727755520096	False	vgg16
0.7220120235660886	False	protopnet
0.9977723624696556	False	iaia-bl
0.9699615356242762	False	vgg16
0.4473083066096986	True	protopnet
0.9782901907348469	True	iaia-bl
0.9629980696270468	True	vgg16
0.4991264639080391	True	protopnet
0.3579054506619092	True	iaia-bl
0.9741914006092685	True	vgg16
0.2823281507021767	False	protopnet
0.027827099529972144	False	iaia-bl
0.6114395299222474	False	vgg16
0.3751984841587808	False	protopnet
0.04281085520559713	False	iaia-bl
0.7586970913429819	False	vgg16
0.7688886021618516	True	protopnet
0.9992347735375893	True	iaia-bl
0.9847962229421606	True	vgg16
0.6434361967332678	True	protopnet
0.9988183096569889	True	iaia-bl
0.9890580017932856	True	vgg16
0.8514719862835106	True	protopnet
0.998493621538803	True	iaia-bl
0.9879491387231883	True	vgg16
0.7814533541330245	False	protopnet
0.998364776039302	False	iaia-bl
0.8300344123714859	False	vgg16
0.3165131231516484	False	protopnet
0.9901769621378378	False	iaia-bl
0.3355330903319048	False	vgg16
0.8394528524350051	True	protopnet
0.9965094827041738	True	iaia-bl
0.9234191976474664	True	vgg16
0.767940791424428	False	protopnet
0.9812180178465636	False	iaia-bl
0.4253538360923115	False	vgg16
0.8359798520064897	False	protopnet
0.9949595623702376	False	iaia-bl
0.9639491838590064	False	vgg16
0.2468585952695092	True	protopnet
0.0013067112687074817	True	iaia-bl
0.8404193450307532	True	vgg16
0.3816666999651709	False	protopnet
0.04147024122312643	False	iaia-bl
0.13132863626426453	False	vgg16
0.21384019824435782	False	protopnet
0.05000811143203269	False	iaia-bl
0.08240579869373968	False	vgg16
0.20363208452816817	False	protopnet
0.12478264478525494	False	iaia-bl
0.03233297840734813	False	vgg16
0.7479678847493182	False	protopnet
0.9954055351945381	False	iaia-bl
0.5243978048840872	False	vgg16
0.5251862803185107	False	protopnet
0.3872524974495128	False	iaia-bl
0.18404197382820267	False	vgg16
0.884592694742272	True	protopnet
0.9979651816478804	True	iaia-bl
0.9865309963129122	True	vgg16
0.9111925270406533	True	protopnet
0.996962456665073	True	iaia-bl
0.9753813252209256	True	vgg16
0.2466203114564008	False	protopnet
0.30379721455219943	False	iaia-bl
0.857665830349552	False	vgg16
0.4389226954804522	False	protopnet
0.030746464998648842	False	iaia-bl
0.659446686357963	False	vgg16
0.6315430838026697	True	protopnet
0.9989979664877294	True	iaia-bl
0.9627935207554608	True	vgg16
0.48572010544932676	True	protopnet
0.11698059914376971	True	iaia-bl
0.5483212318305785	True	vgg16
0.3225760228954187	False	protopnet
0.04658415461950815	False	iaia-bl
0.3058912571385718	False	vgg16
0.14585177318250564	False	protopnet
0.057751212271116376	False	iaia-bl
0.588105538031785	False	vgg16
0.8437371025645546	False	protopnet
0.9990527947460693	False	iaia-bl
0.9704733263805774	False	vgg16
0.2999854017177804	False	protopnet
0.04957162461428589	False	iaia-bl
0.8815290508699727	False	vgg16
0.24333955779133942	False	protopnet
0.0327476746690568	False	iaia-bl
0.051455905169523586	False	vgg16
0.41058657227447576	False	protopnet
0.4366502403109322	False	iaia-bl
0.5756087878163575	False	vgg16
0.3911426584662473	False	protopnet
0.036846307706513357	False	iaia-bl
0.16534432274742028	False	vgg16
0.3246178945141475	True	protopnet
0.9958772971054369	True	iaia-bl
0.9503260245133974	True	vgg16
0.16403997190922337	False	protopnet
0.3211722661913264	False	iaia-bl
0.7622298835306511	False	vgg16
0.2191970538569083	False	protopnet
0.2441963239112348	False	iaia-bl
0.9120677397495144	False	vgg16
0.2588547225544716	False	protopnet
0.048754962585713074	False	iaia-bl
0.27177727153992204	False	vgg16
0.24955283008777138	False	protopnet
0.03136971765290792	False	iaia-bl
0.11928780538435545	False	vgg16
0.19765317378460917	False	protopnet
0.029280429672633793	False	iaia-bl
0.77913893437088	False	vgg16
0.5461296407267061	False	protopnet
0.9974495421460557	False	iaia-bl
0.9333434753315558	False	vgg16
0.33535810956180334	False	protopnet
0.17581601580946246	False	iaia-bl
0.07563953807334017	False	vgg16
0.23439739988313335	False	protopnet
0.0522321097921607	False	iaia-bl
0.12897407501698696	False	vgg16
0.44079998872915627	False	protopnet
0.038361946265121155	False	iaia-bl
0.01598932862440636	False	vgg16
0.3715922120064581	False	protopnet
0.041798746427677044	False	iaia-bl
0.03413723541376235	False	vgg16
0.7165992791555518	False	protopnet
0.2591161565769331	False	iaia-bl
0.21370340984011904	False	vgg16
0.22018475822824002	False	protopnet
0.06316638203584489	False	iaia-bl
0.15192972709037753	False	vgg16
0.5817726620384277	False	protopnet
0.9946863628436787	False	iaia-bl
0.972045893025386	False	vgg16
0.5275219254176756	False	protopnet
0.2118759845097459	False	iaia-bl
0.43618251558242416	False	vgg16
0.1806757287375917	True	protopnet
0.03116915200484958	True	iaia-bl
0.5371976065130196	True	vgg16
0.7962515371131695	True	protopnet
0.9983919116291952	True	iaia-bl
0.9291872845279868	True	vgg16
0.7456473563782623	False	protopnet
0.6291208438205393	False	iaia-bl
0.08540684272721061	False	vgg16
0.22775221337219997	False	protopnet
0.03525008144918817	False	iaia-bl
0.48216839981702	False	vgg16
0.6786809745519738	True	protopnet
0.9969601556848748	True	iaia-bl
0.9671975679223156	True	vgg16
0.32596678138308793	False	protopnet
0.9851632246961095	False	iaia-bl
0.2749795520273702	False	vgg16
