# Supplementary material for: Multi-site validation of an interpretable model to analyze breast masses
Source: PLoS One. 2025 Jun 26;20(6):e0320091. doi: 10.1371/journal.pone.0320091 (PMC12200715; doi:10.1371/journal.pone.0320091)
Supplement: S1 Data — This dataset contains model evaluation metrics (ROC curves, confidence intervals, activation maps), demographic information from four medical imaging sites (Duke, Emory, iCAD, and EMBED Open Data) used in the study, and logits for replication of EMBED Open Data results. (ZIP) [file pone.0320091.s006.zip › data/duke_margin_roc.csv]

fpr	tpr	threshold	model	margin
0.0	0.0	2.0	iaia-bl	circumscribed
0.0	0.48	1.0	iaia-bl	circumscribed
0.0	0.56	0.9999985694885254	iaia-bl	circumscribed
0.0	0.76	0.9815548658370972	iaia-bl	circumscribed
0.03773584905660377	0.76	0.74580979347229	iaia-bl	circumscribed
0.03773584905660377	0.8	0.5945651531219482	iaia-bl	circumscribed
0.05660377358490566	0.8	0.5687561631202698	iaia-bl	circumscribed
0.05660377358490566	0.84	0.08334938436746597	iaia-bl	circumscribed
0.09433962264150944	0.84	0.03746793419122696	iaia-bl	circumscribed
0.09433962264150944	0.88	0.003262524260208011	iaia-bl	circumscribed
0.11320754716981132	0.88	0.002758026355877519	iaia-bl	circumscribed
0.11320754716981132	0.92	0.0008445280254818499	iaia-bl	circumscribed
0.16981132075471697	0.92	0.0001624061114853248	iaia-bl	circumscribed
0.16981132075471697	0.96	0.00012727139983326197	iaia-bl	circumscribed
0.20754716981132076	0.96	9.25483982427977e-05	iaia-bl	circumscribed
0.20754716981132076	1.0	4.944446482113562e-05	iaia-bl	circumscribed
1.0	1.0	3.3305788682547195e-11	iaia-bl	circumscribed
0.0	0.0	1.9999990463256836	iaia-bl	indistinct
0.0	0.058823529411764705	0.9999990463256836	iaia-bl	indistinct
0.0	0.20588235294117646	0.9999980926513672	iaia-bl	indistinct
0.0	0.2647058823529412	0.9999971389770508	iaia-bl	indistinct
0.022727272727272728	0.3235294117647059	0.9999961853027344	iaia-bl	indistinct
0.022727272727272728	0.38235294117647056	0.999995231628418	iaia-bl	indistinct
0.022727272727272728	0.6176470588235294	0.9997368454933168	iaia-bl	indistinct
0.045454545454545456	0.6176470588235294	0.9994794130325316	iaia-bl	indistinct
0.045454545454545456	0.6470588235294118	0.999337911605835	iaia-bl	indistinct
0.06818181818181818	0.6470588235294118	0.9990310668945312	iaia-bl	indistinct
0.06818181818181818	0.7352941176470589	0.996938169002533	iaia-bl	indistinct
0.11363636363636363	0.7352941176470589	0.9874640107154846	iaia-bl	indistinct
0.11363636363636363	0.8529411764705882	0.9176265597343444	iaia-bl	indistinct
0.18181818181818182	0.8529411764705882	0.39393875002861023	iaia-bl	indistinct
0.18181818181818182	0.9705882352941176	0.03175690770149231	iaia-bl	indistinct
0.5909090909090909	0.9705882352941176	4.601141938564979e-07	iaia-bl	indistinct
0.5909090909090909	1.0	2.64828827312158e-07	iaia-bl	indistinct
1.0	1.0	1.644866820527113e-08	iaia-bl	indistinct
0.0	0.0	2.0	iaia-bl	spiculated
0.01694915254237288	0.3157894736842105	1.0	iaia-bl	spiculated
0.01694915254237288	0.47368421052631576	0.9999995231628418	iaia-bl	spiculated
0.01694915254237288	0.5263157894736842	0.9999985694885254	iaia-bl	spiculated
0.01694915254237288	0.631578947368421	0.9999980926513672	iaia-bl	spiculated
0.01694915254237288	0.8421052631578947	0.9871832132339478	iaia-bl	spiculated
0.06779661016949153	0.8421052631578947	0.3994869887828827	iaia-bl	spiculated
0.06779661016949153	0.9473684210526315	0.08529050648212433	iaia-bl	spiculated
0.5084745762711864	0.9473684210526315	4.5151932681619655e-06	iaia-bl	spiculated
0.5084745762711864	1.0	3.753325017896714e-06	iaia-bl	spiculated
1.0	1.0	2.240308738521435e-08	iaia-bl	spiculated
0.0	0.0	1.9999970197677612	protopnet	circumscribed
0.0	0.04	0.9999970197677612	protopnet	circumscribed
0.0	0.52	0.9986939430236816	protopnet	circumscribed
0.018867924528301886	0.52	0.9923362135887146	protopnet	circumscribed
0.018867924528301886	0.56	0.9911372065544128	protopnet	circumscribed
0.03773584905660377	0.56	0.9713054895401	protopnet	circumscribed
0.03773584905660377	0.64	0.9101411700248718	protopnet	circumscribed
0.05660377358490566	0.64	0.847055196762085	protopnet	circumscribed
0.05660377358490566	0.72	0.4328520894050598	protopnet	circumscribed
0.07547169811320754	0.72	0.18657945096492767	protopnet	circumscribed
0.07547169811320754	0.88	0.045063257217407234	protopnet	circumscribed
0.11320754716981132	0.88	0.014876059256494044	protopnet	circumscribed
0.11320754716981132	0.92	0.010419398546218872	protopnet	circumscribed
0.49056603773584906	0.92	0.002103956416249275	protopnet	circumscribed
0.49056603773584906	0.96	0.0020716814324259762	protopnet	circumscribed
0.5660377358490566	0.96	0.0011278068413957953	protopnet	circumscribed
0.5660377358490566	1.0	0.0010926472023129463	protopnet	circumscribed
1.0	1.0	1.1697204094218703e-08	protopnet	circumscribed
0.0	0.0	1.999555766582489	protopnet	indistinct
0.0	0.029411764705882353	0.999555766582489	protopnet	indistinct
0.0	0.11764705882352941	0.9989582300186156	protopnet	indistinct
0.022727272727272728	0.11764705882352941	0.9987947940826416	protopnet	indistinct
0.022727272727272728	0.17647058823529413	0.9979357719421388	protopnet	indistinct
0.045454545454545456	0.17647058823529413	0.9978201389312744	protopnet	indistinct
0.045454545454545456	0.35294117647058826	0.9900235533714294	protopnet	indistinct
0.06818181818181818	0.35294117647058826	0.9889290332794191	protopnet	indistinct
0.06818181818181818	0.5294117647058824	0.9768338799476624	protopnet	indistinct
0.09090909090909091	0.5294117647058824	0.9548047184944152	protopnet	indistinct
0.09090909090909091	0.5588235294117647	0.953025996685028	protopnet	indistinct
0.11363636363636363	0.5588235294117647	0.9469629526138306	protopnet	indistinct
0.11363636363636363	0.6470588235294118	0.9383090734481812	protopnet	indistinct
0.1590909090909091	0.6470588235294118	0.9133150577545166	protopnet	indistinct
0.1590909090909091	0.7352941176470589	0.7992907762527466	protopnet	indistinct
0.18181818181818182	0.7352941176470589	0.7385795712471008	protopnet	indistinct
0.18181818181818182	0.7647058823529411	0.6712198853492737	protopnet	indistinct
0.22727272727272727	0.7647058823529411	0.5669359564781189	protopnet	indistinct
0.22727272727272727	0.7941176470588235	0.33055105805397034	protopnet	indistinct
0.2727272727272727	0.7941176470588235	0.3133260309696197	protopnet	indistinct
0.2727272727272727	0.8529411764705882	0.09509924799203873	protopnet	indistinct
0.3409090909090909	0.8529411764705882	0.033177800476551056	protopnet	indistinct
0.3409090909090909	0.8823529411764706	0.028184741735458374	protopnet	indistinct
0.4090909090909091	0.8823529411764706	0.008851806633174421	protopnet	indistinct
0.4090909090909091	0.9411764705882353	0.003677926026284695	protopnet	indistinct
0.4318181818181818	0.9411764705882353	0.0018318250076845288	protopnet	indistinct
0.4318181818181818	0.9705882352941176	0.001401978312060237	protopnet	indistinct
0.4772727272727273	0.9705882352941176	0.0007815301651135088	protopnet	indistinct
0.4772727272727273	1.0	0.0007391367107629776	protopnet	indistinct
1.0	1.0	1.5229436201025234e-07	protopnet	indistinct
0.0	0.0	2.0	protopnet	spiculated
0.0	0.05263157894736842	1.0	protopnet	spiculated
0.0	0.631578947368421	0.9989662766456604	protopnet	spiculated
0.05084745762711865	0.631578947368421	0.9953582882881165	protopnet	spiculated
0.05084745762711865	0.7894736842105263	0.9786323308944702	protopnet	spiculated
0.0847457627118644	0.7894736842105263	0.7989439964294434	protopnet	spiculated
0.0847457627118644	0.8421052631578947	0.6747251749038696	protopnet	spiculated
0.1016949152542373	0.8421052631578947	0.6628064513206482	protopnet	spiculated
0.1016949152542373	0.8947368421052632	0.41343122720718384	protopnet	spiculated
0.11864406779661017	0.8947368421052632	0.3251028060913086	protopnet	spiculated
0.11864406779661017	0.9473684210526315	0.2593163847923279	protopnet	spiculated
0.1694915254237288	0.9473684210526315	0.05431586876511574	protopnet	spiculated
0.1694915254237288	1.0	0.05176901444792748	protopnet	spiculated
1.0	1.0	2.7133497226827782e-08	protopnet	spiculated
0.0	0.0	1.9888408448072399	vgg16	circumscribed
0.0	0.04	0.98884084480724	vgg16	circumscribed
0.0	0.44	0.8311942967012769	vgg16	circumscribed
0.018867924528301886	0.44	0.830378822193319	vgg16	circumscribed
0.018867924528301886	0.6	0.6703546632381554	vgg16	circumscribed
0.03773584905660377	0.6	0.6701259127796833	vgg16	circumscribed
0.03773584905660377	0.68	0.5956083811641023	vgg16	circumscribed
0.05660377358490566	0.68	0.5755507742931997	vgg16	circumscribed
0.05660377358490566	0.84	0.4436901301609088	vgg16	circumscribed
0.07547169811320754	0.84	0.4424501210260152	vgg16	circumscribed
0.07547169811320754	0.92	0.3527431611488165	vgg16	circumscribed
0.09433962264150944	0.92	0.3470623250448172	vgg16	circumscribed
0.09433962264150944	0.96	0.3358262485176138	vgg16	circumscribed
0.2830188679245283	0.96	0.1933305348639084	vgg16	circumscribed
0.2830188679245283	1.0	0.1894056298224132	vgg16	circumscribed
1.0	1.0	0.0014709395630960289	vgg16	circumscribed
0.0	0.0	1.7978197088309353	vgg16	indistinct
0.0	0.029411764705882353	0.7978197088309353	vgg16	indistinct
0.0	0.2647058823529412	0.740639974690324	vgg16	indistinct
0.022727272727272728	0.2647058823529412	0.7304652041625366	vgg16	indistinct
0.022727272727272728	0.4117647058823529	0.6993519448848017	vgg16	indistinct
0.045454545454545456	0.4117647058823529	0.6855797822493009	vgg16	indistinct
0.045454545454545456	0.6176470588235294	0.6355201742828213	vgg16	indistinct
0.06818181818181818	0.6176470588235294	0.626723620686527	vgg16	indistinct
0.06818181818181818	0.7352941176470589	0.587278744401586	vgg16	indistinct
0.09090909090909091	0.7352941176470589	0.5734958470590091	vgg16	indistinct
0.09090909090909091	0.7941176470588235	0.546021820265552	vgg16	indistinct
0.11363636363636363	0.7941176470588235	0.5389948494047381	vgg16	indistinct
0.11363636363636363	0.8235294117647058	0.5238120408106365	vgg16	indistinct
0.13636363636363635	0.8235294117647058	0.5172945425878333	vgg16	indistinct
0.13636363636363635	0.8529411764705882	0.4798355018548652	vgg16	indistinct
0.1590909090909091	0.8529411764705882	0.4723381731110638	vgg16	indistinct
0.1590909090909091	0.8823529411764706	0.4400904118732733	vgg16	indistinct
0.22727272727272727	0.8823529411764706	0.4087503511419657	vgg16	indistinct
0.22727272727272727	0.9117647058823529	0.3986112565213608	vgg16	indistinct
0.3409090909090909	0.9117647058823529	0.31403208805395977	vgg16	indistinct
0.3409090909090909	0.9705882352941176	0.2988206821936505	vgg16	indistinct
0.5227272727272727	0.9705882352941176	0.16125213759210513	vgg16	indistinct
0.5227272727272727	1.0	0.15818753898084195	vgg16	indistinct
1.0	1.0	0.010989975373226749	vgg16	indistinct
0.0	0.0	1.9849786745588032	vgg16	spiculated
0.0	0.05263157894736842	0.9849786745588032	vgg16	spiculated
0.0	0.8421052631578947	0.6201448019923727	vgg16	spiculated
0.06779661016949153	0.8421052631578947	0.4048589324281862	vgg16	spiculated
0.06779661016949153	0.8947368421052632	0.3960110508817532	vgg16	spiculated
0.2033898305084746	0.8947368421052632	0.190150909313312	vgg16	spiculated
0.2033898305084746	0.9473684210526315	0.17063029710348204	vgg16	spiculated
0.3389830508474576	0.9473684210526315	0.1166304301686379	vgg16	spiculated
0.3389830508474576	1.0	0.10838982031654028	vgg16	spiculated
1.0	1.0	0.0001694354191775325	vgg16	spiculated
