# Supplementary material for: Multi-site validation of an interpretable model to analyze breast masses
Source: PLoS One. 2025 Jun 26;20(6):e0320091. doi: 10.1371/journal.pone.0320091 (PMC12200715; doi:10.1371/journal.pone.0320091)
Supplement: S1 Data — This dataset contains model evaluation metrics (ROC curves, confidence intervals, activation maps), demographic information from four medical imaging sites (Duke, Emory, iCAD, and EMBED Open Data) used in the study, and logits for replication of EMBED Open Data results. (ZIP) [file pone.0320091.s006.zip › data/duke_margin_ci.csv]

auc	ci_025	ci_975	class_size	group_size	margin	model	subgroup_query	subgrouping
0.9728301886792453	0.9446278956738199	1.0010324816846707	25	78	circumscribed	iaia-bl	all	all
0.9331550802139037	0.8784885279879738	0.9878216324398336	34	78	indistinct	iaia-bl	all	all
0.9545049063336307	0.8959685343760613	1.0130412782912002	19	78	spiculated	iaia-bl	all	all
0.9868421052631579	0.9675423252171266	1.006141885309189	19	63	circumscribed	iaia-bl	ge	manufacturer
0.9616935483870968	0.9181442146589218	1.0052428821152717	31	63	indistinct	iaia-bl	ge	manufacturer
0.9738461538461538	0.9370311789241509	1.0106611287681568	13	63	spiculated	iaia-bl	ge	manufacturer
1.0			6	15	circumscribed	iaia-bl	hologic	manufacturer
0.9444444444444444	0.8227052026976965	1.0661836861911924	3	15	indistinct	iaia-bl	hologic	manufacturer
0.9074074074074074	0.717071521381441	1.0977432934333737	6	15	spiculated	iaia-bl	hologic	manufacturer
0.925	0.7614365053351547	1.0885634946648453	5	13	circumscribed	iaia-bl	<50	age_3_bucket
0.875	0.6197205355029154	1.1302794644970846	8	13	indistinct	iaia-bl	<50	age_3_bucket
			0	13	spiculated	iaia-bl	<50	age_3_bucket
0.9827586206896551	0.9552167212433891	1.0103005201359212	14	43	circumscribed	iaia-bl	50-69	age_3_bucket
0.9911111111111112	0.9741325320825858	1.0080896901396366	18	43	indistinct	iaia-bl	50-69	age_3_bucket
1.0			11	43	spiculated	iaia-bl	50-69	age_3_bucket
0.9895833333333334	0.9607103369927159	1.0184563296739508	6	22	circumscribed	iaia-bl	>70	age_3_bucket
0.7946428571428571	0.5785027351658787	1.0107829791198355	8	22	indistinct	iaia-bl	>70	age_3_bucket
0.84375	0.6542976563243945	1.0332023436756055	8	22	spiculated	iaia-bl	>70	age_3_bucket
0.98	0.9355521947279739	1.024447805272026	10	25	circumscribed	iaia-bl	<=57	age_2_bucket
0.967948717948718	0.9010724039579886	1.0348250319394472	13	25	indistinct	iaia-bl	<=57	age_2_bucket
1.0			2	25	spiculated	iaia-bl	<=57	age_2_bucket
0.9719298245614035	0.9366526133991746	1.0072070357236325	15	53	circumscribed	iaia-bl	>57	age_2_bucket
0.9166666666666666	0.8372487782742326	0.9960845550591007	21	53	indistinct	iaia-bl	>57	age_2_bucket
0.9387254901960784	0.8616507118532069	1.01580026853895	17	53	spiculated	iaia-bl	>57	age_2_bucket
0.9708333333333333	0.9250458903327333	1.0166207763339332	12	32	circumscribed	iaia-bl	Black or African American	race
0.9554655870445344	0.8938302467882886	1.0171009273007803	13	32	indistinct	iaia-bl	Black or African American	race
1.0			7	32	spiculated	iaia-bl	Black or African American	race
0.9791666666666666	0.9406367182084237	1.0176966151249096	12	44	circumscribed	iaia-bl	Caucasian/White	race
0.915625	0.8262927963751097	1.0049572036248904	20	44	indistinct	iaia-bl	Caucasian/White	race
0.9192708333333334	0.81737289823056	1.0211687684361066	12	44	spiculated	iaia-bl	Caucasian/White	race
1.0			1	2	circumscribed	iaia-bl	Other/Unknown	race
1.0			1	2	indistinct	iaia-bl	Other/Unknown	race
			0	2	spiculated	iaia-bl	Other/Unknown	race
0.9328301886792453	0.87010458325747	0.9955557941010206	25	78	circumscribed	protopnet	all	all
0.8629679144385026	0.7830633186325855	0.9428725102444198	34	78	indistinct	protopnet	all	all
0.9669937555753791	0.9343369181575267	0.9996505929932316	19	78	spiculated	protopnet	all	all
0.9688995215311005	0.9346016591559543	1.0031973839062467	19	63	circumscribed	protopnet	ge	manufacturer
0.8891129032258065	0.8123009323535934	0.9659248740980196	31	63	indistinct	protopnet	ge	manufacturer
0.96	0.9168012759429126	1.0031987240570872	13	63	spiculated	protopnet	ge	manufacturer
0.8518518518518519	0.635291309610976	1.0684123940927277	6	15	circumscribed	protopnet	hologic	manufacturer
0.8055555555555556	0.5792860394147021	1.031825071696409	3	15	indistinct	protopnet	hologic	manufacturer
1.0			6	15	spiculated	protopnet	hologic	manufacturer
0.825	0.4785240439125801	1.1714759560874197	5	13	circumscribed	protopnet	<50	age_3_bucket
0.825	0.4785240439125801	1.1714759560874197	8	13	indistinct	protopnet	<50	age_3_bucket
			0	13	spiculated	protopnet	<50	age_3_bucket
0.958128078817734	0.8839960132543192	1.0322601443811488	14	43	circumscribed	protopnet	50-69	age_3_bucket
0.94	0.861403606240183	1.0185963937598168	18	43	indistinct	protopnet	50-69	age_3_bucket
0.9943181818181818	0.9807527540842771	1.0078836095520864	11	43	spiculated	protopnet	50-69	age_3_bucket
1.0			6	22	circumscribed	protopnet	>70	age_3_bucket
0.6428571428571429	0.4015151939577034	0.8841990917565824	8	22	indistinct	protopnet	>70	age_3_bucket
0.8392857142857143	0.6697589364526376	1.0088124921187909	8	22	spiculated	protopnet	>70	age_3_bucket
0.9333333333333333	0.8123617298855011	1.0543049367811654	10	25	circumscribed	protopnet	<=57	age_2_bucket
0.9230769230769231	0.783642473484439	1.062511372669407	13	25	indistinct	protopnet	<=57	age_2_bucket
1.0			2	25	spiculated	protopnet	<=57	age_2_bucket
0.9614035087719298	0.8916167547293723	1.0311902628144873	15	53	circumscribed	protopnet	>57	age_2_bucket
0.8348214285714286	0.7269303957046155	0.9427124614382417	21	53	indistinct	protopnet	>57	age_2_bucket
0.9395424836601307	0.8815676351271212	0.9975173321931402	17	53	spiculated	protopnet	>57	age_2_bucket
0.8958333333333334	0.7818067276140148	1.009859939052652	12	32	circumscribed	protopnet	Black or African American	race
0.854251012145749	0.7209065634786478	0.9875954608128501	13	32	indistinct	protopnet	Black or African American	race
0.9942857142857143	0.9784468134360056	1.010124615135423	7	32	spiculated	protopnet	Black or African American	race
0.9791666666666666	0.9458973488496162	1.012435984483717	12	44	circumscribed	protopnet	Caucasian/White	race
0.86875	0.765251203714939	0.972248796285061	20	44	indistinct	protopnet	Caucasian/White	race
0.9296875	0.8584328336472151	1.0009421663527849	12	44	spiculated	protopnet	Caucasian/White	race
1.0			1	2	circumscribed	protopnet	Other/Unknown	race
1.0			1	2	indistinct	protopnet	Other/Unknown	race
			0	2	spiculated	protopnet	Other/Unknown	race
0.9637735849056603	0.9275118479698257	1.000035321841495	25	78	circumscribed	vgg16	all	all
0.9197860962566845	0.8600576467447179	0.9795145457686512	34	78	indistinct	vgg16	all	all
0.967885816235504	0.9259941715209424	1.0097774609500654	19	78	spiculated	vgg16	all	all
0.9545454545454546	0.9067450072229918	1.0023459018679173	19	63	circumscribed	vgg16	ge	manufacturer
0.9284274193548387	0.8674638903799066	0.9893909483297708	31	63	indistinct	vgg16	ge	manufacturer
0.9707692307692307	0.9207526665183612	1.0207857950201003	13	63	spiculated	vgg16	ge	manufacturer
1.0			6	15	circumscribed	vgg16	hologic	manufacturer
0.8888888888888888	0.7128542361627125	1.064923541615065	3	15	indistinct	vgg16	hologic	manufacturer
0.9629629629629629	0.8759291012813427	1.0499968246445832	6	15	spiculated	vgg16	hologic	manufacturer
0.825	0.5258015541184053	1.1241984458815946	5	13	circumscribed	vgg16	<50	age_3_bucket
0.775	0.4310077745454598	1.1189922254545401	8	13	indistinct	vgg16	<50	age_3_bucket
			0	13	spiculated	vgg16	<50	age_3_bucket
0.9655172413793104	0.9204367636972376	1.0105977190613833	14	43	circumscribed	vgg16	50-69	age_3_bucket
0.9688888888888889	0.9257039979954625	1.0120737797823152	18	43	indistinct	vgg16	50-69	age_3_bucket
0.9715909090909091	0.9139682066334438	1.0292136115483743	11	43	spiculated	vgg16	50-69	age_3_bucket
1.0			6	22	circumscribed	vgg16	>70	age_3_bucket
0.8928571428571429	0.7490650596353007	1.036649226078985	8	22	indistinct	vgg16	>70	age_3_bucket
0.9285714285714286	0.8180763305822317	1.0390665265606254	8	22	spiculated	vgg16	>70	age_3_bucket
0.9133333333333333	0.7989954345520134	1.0276712321146533	10	25	circumscribed	vgg16	<=57	age_2_bucket
0.8910256410256411	0.7614694393677051	1.020581842683577	13	25	indistinct	vgg16	<=57	age_2_bucket
1.0			2	25	spiculated	vgg16	<=57	age_2_bucket
0.987719298245614	0.968021972464221	1.007416624027007	15	53	circumscribed	vgg16	>57	age_2_bucket
0.9404761904761905	0.8767966494558235	1.0041557314965575	21	53	indistinct	vgg16	>57	age_2_bucket
0.954248366013072	0.8964310555416818	1.012065676484462	17	53	spiculated	vgg16	>57	age_2_bucket
0.9916666666666667	0.9719682874565791	1.0113650458767542	12	32	circumscribed	vgg16	Black or African American	race
0.9635627530364372	0.9093881340448284	1.017737372028046	13	32	indistinct	vgg16	Black or African American	race
1.0			7	32	spiculated	vgg16	Black or African American	race
0.9427083333333334	0.8763030187599331	1.0091136479067335	12	44	circumscribed	vgg16	Caucasian/White	race
0.8770833333333333	0.7685729912945367	0.9855936753721299	20	44	indistinct	vgg16	Caucasian/White	race
0.9479166666666666	0.8731104720735265	1.0227228612598067	12	44	spiculated	vgg16	Caucasian/White	race
1.0			1	2	circumscribed	vgg16	Other/Unknown	race
1.0			1	2	indistinct	vgg16	Other/Unknown	race
			0	2	spiculated	vgg16	Other/Unknown	race
