# Supplementary material for: Multi-site validation of an interpretable model to analyze breast masses
Source: PLoS One. 2025 Jun 26;20(6):e0320091. doi: 10.1371/journal.pone.0320091 (PMC12200715; doi:10.1371/journal.pone.0320091)
Supplement: S1 Data — This dataset contains model evaluation metrics (ROC curves, confidence intervals, activation maps), demographic information from four medical imaging sites (Duke, Emory, iCAD, and EMBED Open Data) used in the study, and logits for replication of EMBED Open Data results. (ZIP) [file pone.0320091.s006.zip › data/emory_mal_ci.csv]

auc	ci_025	ci_975	class_size	group_size	malignancy	model	subgroup_query	subgrouping
0.7436647173489279	0.6304814018689715	0.8568480328288843	76	103	not_malignant	iaia-bl	all	all
0.7436647173489279	0.6304814018689715	0.8568480328288843	27	103	malignant	iaia-bl	all	all
			0	0	not_malignant	iaia-bl	ge	manufacturer
			0	0	malignant	iaia-bl	ge	manufacturer
0.7436647173489279	0.6304814018689715	0.8568480328288843	76	103	not_malignant	iaia-bl	hologic	manufacturer
0.7436647173489279	0.6304814018689715	0.8568480328288843	27	103	malignant	iaia-bl	hologic	manufacturer
0.5172413793103449	-0.29739077775458544	1.3318735363752752	29	31	not_malignant	iaia-bl	<50	age_3_bucket
0.5172413793103449	-0.29739077775458544	1.3318735363752752	2	31	malignant	iaia-bl	<50	age_3_bucket
0.829004329004329	0.6895738812398937	0.9684347767687642	33	47	not_malignant	iaia-bl	50-69	age_3_bucket
0.829004329004329	0.6895738812398937	0.9684347767687642	14	47	malignant	iaia-bl	50-69	age_3_bucket
0.6233766233766234	0.382300839615618	0.8644524071376286	14	25	not_malignant	iaia-bl	>70	age_3_bucket
0.6233766233766234	0.382300839615618	0.8644524071376286	11	25	malignant	iaia-bl	>70	age_3_bucket
0.7119565217391305	0.4326809007243012	0.9912321427539597	46	54	not_malignant	iaia-bl	<=57	age_2_bucket
0.7119565217391305	0.4326809007243012	0.9912321427539597	8	54	malignant	iaia-bl	<=57	age_2_bucket
0.7526315789473684	0.6150974928412307	0.8901656650535061	30	49	not_malignant	iaia-bl	>57	age_2_bucket
0.7526315789473684	0.6150974928412307	0.8901656650535061	19	49	malignant	iaia-bl	>57	age_2_bucket
0.668918918918919	0.48065112046432795	0.8571867173735099	37	49	not_malignant	iaia-bl	Black or African American	race
0.668918918918919	0.48065112046432795	0.8571867173735099	12	49	malignant	iaia-bl	Black or African American	race
0.7782805429864253	0.6291462614315481	0.9274148245413026	34	47	not_malignant	iaia-bl	Caucasian/White	race
0.7782805429864253	0.6291462614315481	0.9274148245413026	13	47	malignant	iaia-bl	Caucasian/White	race
1.0			5	7	not_malignant	iaia-bl	Other/Unknown	race
1.0			2	7	malignant	iaia-bl	Other/Unknown	race
0.7208806818181818	0.595317123328682	0.8464442403076815	64	86	not_malignant	iaia-bl	Non-Hispanic or Latino	ethnicity
0.7208806818181818	0.595317123328682	0.8464442403076815	22	86	malignant	iaia-bl	Non-Hispanic or Latino	ethnicity
1.0			6	7	not_malignant	iaia-bl	Unreported, Unknown, Unavailable	ethnicity
1.0			1	7	malignant	iaia-bl	Unreported, Unknown, Unavailable	ethnicity
0.75	0.34113009792049537	1.1588699020795046	6	10	not_malignant	iaia-bl	Hispanic or Latino	ethnicity
0.75	0.34113009792049537	1.1588699020795046	4	10	malignant	iaia-bl	Hispanic or Latino	ethnicity
0.6890838206627681	0.574765228279723	0.8034024130458132	76	103	not_malignant	protopnet	all	all
0.6890838206627681	0.574765228279723	0.8034024130458132	27	103	malignant	protopnet	all	all
			0	0	not_malignant	protopnet	ge	manufacturer
			0	0	malignant	protopnet	ge	manufacturer
0.6890838206627681	0.574765228279723	0.8034024130458132	76	103	not_malignant	protopnet	hologic	manufacturer
0.6890838206627681	0.574765228279723	0.8034024130458132	27	103	malignant	protopnet	hologic	manufacturer
0.5344827586206896	-0.1816810104233172	1.250646527664696	29	31	not_malignant	protopnet	<50	age_3_bucket
0.5344827586206896	-0.1816810104233172	1.250646527664696	2	31	malignant	protopnet	<50	age_3_bucket
0.7727272727272727	0.6283465961633434	0.9171079492912019	33	47	not_malignant	protopnet	50-69	age_3_bucket
0.7727272727272727	0.6283465961633434	0.9171079492912019	14	47	malignant	protopnet	50-69	age_3_bucket
0.6298701298701299	0.40359629685000087	0.8561439628902588	14	25	not_malignant	protopnet	>70	age_3_bucket
0.6298701298701299	0.40359629685000087	0.8561439628902588	11	25	malignant	protopnet	>70	age_3_bucket
0.6956521739130435	0.4650693270720424	0.9262350207540444	46	54	not_malignant	protopnet	<=57	age_2_bucket
0.6956521739130435	0.4650693270720424	0.9262350207540444	8	54	malignant	protopnet	<=57	age_2_bucket
0.7157894736842105	0.5703846342230346	0.8611943131453864	30	49	not_malignant	protopnet	>57	age_2_bucket
0.7157894736842105	0.5703846342230346	0.8611943131453864	19	49	malignant	protopnet	>57	age_2_bucket
0.6081081081081081	0.42460530535171775	0.7916109108644984	37	49	not_malignant	protopnet	Black or African American	race
0.6081081081081081	0.42460530535171775	0.7916109108644984	12	49	malignant	protopnet	Black or African American	race
0.6855203619909502	0.5223997803640241	0.8486409436178763	34	47	not_malignant	protopnet	Caucasian/White	race
0.6855203619909502	0.5223997803640241	0.8486409436178763	13	47	malignant	protopnet	Caucasian/White	race
1.0			5	7	not_malignant	protopnet	Other/Unknown	race
1.0			2	7	malignant	protopnet	Other/Unknown	race
0.6576704545454546	0.5352867515700389	0.7800541575208703	64	86	not_malignant	protopnet	Non-Hispanic or Latino	ethnicity
0.6576704545454546	0.5352867515700389	0.7800541575208703	22	86	malignant	protopnet	Non-Hispanic or Latino	ethnicity
1.0			6	7	not_malignant	protopnet	Unreported, Unknown, Unavailable	ethnicity
1.0			1	7	malignant	protopnet	Unreported, Unknown, Unavailable	ethnicity
0.8333333333333334	0.4907287384865944	1.1759379281800724	6	10	not_malignant	protopnet	Hispanic or Latino	ethnicity
0.8333333333333334	0.4907287384865944	1.1759379281800724	4	10	malignant	protopnet	Hispanic or Latino	ethnicity
0.7982456140350878	0.7096772813518651	0.8868139467183103	76	103	not_malignant	vgg16	all	all
0.7982456140350878	0.7096772813518651	0.8868139467183103	27	103	malignant	vgg16	all	all
			0	0	not_malignant	vgg16	ge	manufacturer
			0	0	malignant	vgg16	ge	manufacturer
0.7982456140350878	0.7096772813518651	0.8868139467183103	76	103	not_malignant	vgg16	hologic	manufacturer
0.7982456140350878	0.7096772813518651	0.8868139467183103	27	103	malignant	vgg16	hologic	manufacturer
0.7931034482758621	0.5553522596093189	1.0308546369424052	29	31	not_malignant	vgg16	<50	age_3_bucket
0.7931034482758621	0.5553522596093189	1.0308546369424052	2	31	malignant	vgg16	<50	age_3_bucket
0.8614718614718615	0.7548221465359379	0.9681215764077851	33	47	not_malignant	vgg16	50-69	age_3_bucket
0.8614718614718615	0.7548221465359379	0.9681215764077851	14	47	malignant	vgg16	50-69	age_3_bucket
0.5454545454545454	0.3023868126319998	0.788522278277091	14	25	not_malignant	vgg16	>70	age_3_bucket
0.5454545454545454	0.3023868126319998	0.788522278277091	11	25	malignant	vgg16	>70	age_3_bucket
0.8695652173913043	0.7536436261362149	0.9854868086463936	46	54	not_malignant	vgg16	<=57	age_2_bucket
0.8695652173913043	0.7536436261362149	0.9854868086463936	8	54	malignant	vgg16	<=57	age_2_bucket
0.712280701754386	0.56739896023721	0.8571624432715619	30	49	not_malignant	vgg16	>57	age_2_bucket
0.712280701754386	0.56739896023721	0.8571624432715619	19	49	malignant	vgg16	>57	age_2_bucket
0.7522522522522522	0.6065073203662268	0.8979971841382776	37	49	not_malignant	vgg16	Black or African American	race
0.7522522522522522	0.6065073203662268	0.8979971841382776	12	49	malignant	vgg16	Black or African American	race
0.7986425339366516	0.6713879006010871	0.9258971672722162	34	47	not_malignant	vgg16	Caucasian/White	race
0.7986425339366516	0.6713879006010871	0.9258971672722162	13	47	malignant	vgg16	Caucasian/White	race
1.0			5	7	not_malignant	vgg16	Other/Unknown	race
1.0			2	7	malignant	vgg16	Other/Unknown	race
0.7911931818181818	0.6924636120783546	0.8899227515580089	64	86	not_malignant	vgg16	Non-Hispanic or Latino	ethnicity
0.7911931818181818	0.6924636120783546	0.8899227515580089	22	86	malignant	vgg16	Non-Hispanic or Latino	ethnicity
1.0			6	7	not_malignant	vgg16	Unreported, Unknown, Unavailable	ethnicity
1.0			1	7	malignant	vgg16	Unreported, Unknown, Unavailable	ethnicity
0.75	0.38968474842965695	1.110315251570343	6	10	not_malignant	vgg16	Hispanic or Latino	ethnicity
0.75	0.38968474842965695	1.110315251570343	4	10	malignant	vgg16	Hispanic or Latino	ethnicity
