# Supplementary material for: Multi-site validation of an interpretable model to analyze breast masses
Source: PLoS One. 2025 Jun 26;20(6):e0320091. doi: 10.1371/journal.pone.0320091 (PMC12200715; doi:10.1371/journal.pone.0320091)
Supplement: S1 Data — This dataset contains model evaluation metrics (ROC curves, confidence intervals, activation maps), demographic information from four medical imaging sites (Duke, Emory, iCAD, and EMBED Open Data) used in the study, and logits for replication of EMBED Open Data results. (ZIP) [file pone.0320091.s006.zip › data/emory_margin_roc.csv]

fpr	tpr	threshold	model	margin
0.0	0.0	2.0	iaia-bl	circumscribed
0.0	0.0425531914893617	1.0	iaia-bl	circumscribed
0.017857142857142856	0.06382978723404255	0.9999995231628418	iaia-bl	circumscribed
0.017857142857142856	0.0851063829787234	0.9999980926513672	iaia-bl	circumscribed
0.03571428571428571	0.0851063829787234	0.9999713897705078	iaia-bl	circumscribed
0.03571428571428571	0.19148936170212766	0.017109531909227368	iaia-bl	circumscribed
0.05357142857142857	0.19148936170212766	0.00832850206643343	iaia-bl	circumscribed
0.05357142857142857	0.2127659574468085	0.0066935629583895215	iaia-bl	circumscribed
0.07142857142857142	0.2127659574468085	0.004869884345680475	iaia-bl	circumscribed
0.07142857142857142	0.23404255319148937	0.00401426712051034	iaia-bl	circumscribed
0.08928571428571429	0.23404255319148937	0.0017871975433081386	iaia-bl	circumscribed
0.08928571428571429	0.2765957446808511	0.000621574348770082	iaia-bl	circumscribed
0.125	0.2765957446808511	5.61892484256532e-05	iaia-bl	circumscribed
0.125	0.3191489361702128	2.0119101463933475e-05	iaia-bl	circumscribed
0.14285714285714285	0.3191489361702128	1.833215901569929e-05	iaia-bl	circumscribed
0.14285714285714285	0.3404255319148936	1.4698758604936303e-05	iaia-bl	circumscribed
0.17857142857142858	0.3404255319148936	6.937800662853987e-06	iaia-bl	circumscribed
0.17857142857142858	0.3617021276595745	4.890965556114679e-06	iaia-bl	circumscribed
0.19642857142857142	0.3617021276595745	2.621447947603883e-06	iaia-bl	circumscribed
0.19642857142857142	0.3829787234042553	1.704712644823303e-06	iaia-bl	circumscribed
0.25	0.3829787234042553	5.126437940816686e-07	iaia-bl	circumscribed
0.25	0.40425531914893614	4.079329585238156e-07	iaia-bl	circumscribed
0.2857142857142857	0.40425531914893614	2.894421982091444e-07	iaia-bl	circumscribed
0.2857142857142857	0.48936170212765956	1.7944027774774443e-07	iaia-bl	circumscribed
0.3392857142857143	0.48936170212765956	7.232164023207588e-08	iaia-bl	circumscribed
0.3392857142857143	0.5319148936170213	6.05279240062373e-08	iaia-bl	circumscribed
0.35714285714285715	0.5319148936170213	5.9293387977277234e-08	iaia-bl	circumscribed
0.35714285714285715	0.574468085106383	5.0828560915761045e-08	iaia-bl	circumscribed
0.39285714285714285	0.574468085106383	3.733109110726218e-08	iaia-bl	circumscribed
0.39285714285714285	0.5957446808510638	2.8349880665246022e-08	iaia-bl	circumscribed
0.42857142857142855	0.5957446808510638	2.512129704257404e-08	iaia-bl	circumscribed
0.42857142857142855	0.6382978723404256	2.2413516376218467e-08	iaia-bl	circumscribed
0.4642857142857143	0.6382978723404256	1.8296937298600824e-08	iaia-bl	circumscribed
0.4642857142857143	0.7446808510638298	1.3007674937171032e-08	iaia-bl	circumscribed
0.48214285714285715	0.7446808510638298	1.2748834876674664e-08	iaia-bl	circumscribed
0.48214285714285715	0.7659574468085106	1.2289513406926744e-08	iaia-bl	circumscribed
0.5	0.7659574468085106	1.046408826255174e-08	iaia-bl	circumscribed
0.5	0.8085106382978723	8.067457812899193e-09	iaia-bl	circumscribed
0.5357142857142857	0.8085106382978723	6.133711760725191e-09	iaia-bl	circumscribed
0.5357142857142857	0.8297872340425532	5.783692191840828e-09	iaia-bl	circumscribed
0.6428571428571429	0.8297872340425532	3.246430901882036e-09	iaia-bl	circumscribed
0.6428571428571429	0.851063829787234	2.860788050895735e-09	iaia-bl	circumscribed
0.6607142857142857	0.851063829787234	2.6850943690703848e-09	iaia-bl	circumscribed
0.6607142857142857	0.8936170212765957	1.8475956320429526e-09	iaia-bl	circumscribed
0.6785714285714286	0.8936170212765957	1.5319442381311887e-09	iaia-bl	circumscribed
0.6785714285714286	0.9148936170212766	1.1292402568585656e-09	iaia-bl	circumscribed
0.8035714285714286	0.9148936170212766	5.905270161754573e-10	iaia-bl	circumscribed
0.8035714285714286	0.9361702127659575	4.566016453821931e-10	iaia-bl	circumscribed
0.875	0.9361702127659575	1.595094473172409e-10	iaia-bl	circumscribed
0.875	0.9574468085106383	1.321880382931795e-10	iaia-bl	circumscribed
0.9285714285714286	0.9574468085106383	9.872838657720706e-11	iaia-bl	circumscribed
0.9285714285714286	0.9787234042553191	8.716206922887439e-11	iaia-bl	circumscribed
1.0	0.9787234042553191	2.3814698477120373e-11	iaia-bl	circumscribed
1.0	1.0	9.544015751317136e-12	iaia-bl	circumscribed
0.0	0.0	1.9999990463256836	iaia-bl	indistinct
0.015625	0.05128205128205128	0.9999990463256836	iaia-bl	indistinct
0.0625	0.10256410256410256	0.9999980926513672	iaia-bl	indistinct
0.109375	0.1282051282051282	0.9999971389770508	iaia-bl	indistinct
0.125	0.15384615384615385	0.9999961853027344	iaia-bl	indistinct
0.15625	0.15384615384615385	0.9999923706054688	iaia-bl	indistinct
0.1875	0.15384615384615385	0.9999918937683104	iaia-bl	indistinct
0.1875	0.1794871794871795	0.9999914169311525	iaia-bl	indistinct
0.21875	0.1794871794871795	0.9999899864196776	iaia-bl	indistinct
0.21875	0.20512820512820512	0.9999895095825196	iaia-bl	indistinct
0.28125	0.20512820512820512	0.9999351501464844	iaia-bl	indistinct
0.28125	0.28205128205128205	0.9996481537818908	iaia-bl	indistinct
0.328125	0.28205128205128205	0.9988933801651	iaia-bl	indistinct
0.328125	0.3076923076923077	0.9987809658050536	iaia-bl	indistinct
0.34375	0.3076923076923077	0.9987581372261048	iaia-bl	indistinct
0.34375	0.3333333333333333	0.9982596039772034	iaia-bl	indistinct
0.359375	0.3333333333333333	0.9979255199432372	iaia-bl	indistinct
0.359375	0.358974358974359	0.997872233390808	iaia-bl	indistinct
0.390625	0.358974358974359	0.9947504997253418	iaia-bl	indistinct
0.390625	0.38461538461538464	0.9922016263008118	iaia-bl	indistinct
0.40625	0.38461538461538464	0.991556704044342	iaia-bl	indistinct
0.40625	0.41025641025641024	0.9865971207618712	iaia-bl	indistinct
0.515625	0.41025641025641024	0.5688125491142273	iaia-bl	indistinct
0.515625	0.48717948717948717	0.08845502883195877	iaia-bl	indistinct
0.546875	0.48717948717948717	0.027798255905509	iaia-bl	indistinct
0.546875	0.5384615384615384	0.02199864573776722	iaia-bl	indistinct
0.5625	0.5384615384615384	0.012398708611726759	iaia-bl	indistinct
0.5625	0.6153846153846154	0.0014371167635545135	iaia-bl	indistinct
0.65625	0.6153846153846154	9.260136721422896e-05	iaia-bl	indistinct
0.65625	0.6410256410256411	4.159942182013765e-05	iaia-bl	indistinct
0.671875	0.6410256410256411	4.1046565456781536e-05	iaia-bl	indistinct
0.671875	0.6666666666666666	2.4981763999676332e-05	iaia-bl	indistinct
0.6875	0.6666666666666666	1.6691637938492928e-05	iaia-bl	indistinct
0.6875	0.6923076923076923	4.441746568772942e-06	iaia-bl	indistinct
0.703125	0.6923076923076923	2.2150975382828615e-06	iaia-bl	indistinct
0.703125	0.7692307692307693	1.6239758906522184e-06	iaia-bl	indistinct
0.75	0.7692307692307693	1.2289103779039579e-06	iaia-bl	indistinct
0.75	0.7948717948717948	1.1457567552497494e-06	iaia-bl	indistinct
0.796875	0.7948717948717948	7.923915745777776e-07	iaia-bl	indistinct
0.796875	0.8461538461538461	4.529224497673568e-07	iaia-bl	indistinct
0.8125	0.8461538461538461	4.4862358095087984e-07	iaia-bl	indistinct
0.8125	0.8717948717948718	3.0730731737094175e-07	iaia-bl	indistinct
0.828125	0.8717948717948718	3.0461325195574323e-07	iaia-bl	indistinct
0.828125	0.8974358974358975	2.853668092939188e-07	iaia-bl	indistinct
0.875	0.8974358974358975	2.359150101938212e-07	iaia-bl	indistinct
0.875	0.9487179487179487	1.3531008846712211e-07	iaia-bl	indistinct
0.890625	0.9487179487179487	1.040492421111594e-07	iaia-bl	indistinct
0.890625	0.9743589743589743	8.336864709690418e-08	iaia-bl	indistinct
0.921875	0.9743589743589743	7.734524842817336e-08	iaia-bl	indistinct
0.921875	1.0	5.077410492049238e-08	iaia-bl	indistinct
1.0	1.0	1.2160847440156886e-08	iaia-bl	indistinct
0.0	0.0	2.0	iaia-bl	spiculated
0.10465116279069768	0.29411764705882354	1.0	iaia-bl	spiculated
0.12790697674418605	0.29411764705882354	0.9999995231628418	iaia-bl	spiculated
0.16279069767441862	0.47058823529411764	0.9999990463256836	iaia-bl	spiculated
0.1744186046511628	0.5294117647058824	0.9999985694885254	iaia-bl	spiculated
0.19767441860465115	0.5294117647058824	0.9999980926513672	iaia-bl	spiculated
0.19767441860465115	0.5882352941176471	0.9999976158142091	iaia-bl	spiculated
0.23255813953488372	0.5882352941176471	0.9999585151672364	iaia-bl	spiculated
0.23255813953488372	0.6470588235294118	0.9999074935913086	iaia-bl	spiculated
0.2558139534883721	0.6470588235294118	0.9995218515396118	iaia-bl	spiculated
0.2558139534883721	0.7058823529411765	0.9994150996208192	iaia-bl	spiculated
0.4186046511627907	0.7058823529411765	0.019303547218441963	iaia-bl	spiculated
0.4186046511627907	0.7647058823529411	0.018871475011110302	iaia-bl	spiculated
0.46511627906976744	0.7647058823529411	0.006011190824210644	iaia-bl	spiculated
0.46511627906976744	0.8235294117647058	0.005231309216469525	iaia-bl	spiculated
0.5465116279069767	0.8235294117647058	0.0012181464117020366	iaia-bl	spiculated
0.5465116279069767	0.8823529411764706	0.0010998336365446448	iaia-bl	spiculated
0.7674418604651163	0.8823529411764706	7.787958566041198e-06	iaia-bl	spiculated
0.7674418604651163	0.9411764705882353	4.5054766815155745e-06	iaia-bl	spiculated
0.9186046511627907	0.9411764705882353	1.5499840628763197e-06	iaia-bl	spiculated
0.9186046511627907	1.0	1.5031515658847636e-06	iaia-bl	spiculated
1.0	1.0	5.175993322836803e-08	iaia-bl	spiculated
0.0	0.0	1.9998377561569214	protopnet	circumscribed
0.0	0.02127659574468085	0.9998377561569214	protopnet	circumscribed
0.0	0.06382978723404255	0.9996014237403871	protopnet	circumscribed
0.03571428571428571	0.06382978723404255	0.9882634282112122	protopnet	circumscribed
0.03571428571428571	0.0851063829787234	0.980672299861908	protopnet	circumscribed
0.05357142857142857	0.0851063829787234	0.9638871550559998	protopnet	circumscribed
0.05357142857142857	0.1276595744680851	0.8831995129585266	protopnet	circumscribed
0.07142857142857142	0.1276595744680851	0.7810563445091248	protopnet	circumscribed
0.07142857142857142	0.14893617021276595	0.6475156545639038	protopnet	circumscribed
0.08928571428571429	0.14893617021276595	0.6015391945838928	protopnet	circumscribed
0.08928571428571429	0.2127659574468085	0.4491101801395416	protopnet	circumscribed
0.10714285714285714	0.2127659574468085	0.2285259068012237	protopnet	circumscribed
0.10714285714285714	0.23404255319148937	0.1438964158296585	protopnet	circumscribed
0.125	0.23404255319148937	0.14159676432609558	protopnet	circumscribed
0.125	0.2553191489361702	0.053658463060855865	protopnet	circumscribed
0.14285714285714285	0.2553191489361702	0.05329552665352821	protopnet	circumscribed
0.14285714285714285	0.2978723404255319	0.031899258494377136	protopnet	circumscribed
0.16071428571428573	0.2978723404255319	0.028287135064601895	protopnet	circumscribed
0.16071428571428573	0.3191489361702128	0.025234552100300792	protopnet	circumscribed
0.17857142857142858	0.3191489361702128	0.015175627544522284	protopnet	circumscribed
0.17857142857142858	0.3617021276595745	0.010196405462920666	protopnet	circumscribed
0.19642857142857142	0.3617021276595745	0.00953167024999857	protopnet	circumscribed
0.19642857142857142	0.40425531914893614	0.00825985986739397	protopnet	circumscribed
0.23214285714285715	0.40425531914893614	0.00765872234478593	protopnet	circumscribed
0.23214285714285715	0.44680851063829785	0.007377546280622481	protopnet	circumscribed
0.25	0.44680851063829785	0.006451428402215242	protopnet	circumscribed
0.25	0.5319148936170213	0.005328375846147536	protopnet	circumscribed
0.30357142857142855	0.5319148936170213	0.0039547462947666645	protopnet	circumscribed
0.30357142857142855	0.5531914893617021	0.003621963551267981	protopnet	circumscribed
0.32142857142857145	0.5531914893617021	0.003154701087623834	protopnet	circumscribed
0.32142857142857145	0.5957446808510638	0.0028962790966033936	protopnet	circumscribed
0.3392857142857143	0.5957446808510638	0.0028088612016290426	protopnet	circumscribed
0.3392857142857143	0.6170212765957447	0.002787356032058597	protopnet	circumscribed
0.375	0.6170212765957447	0.002677114913240075	protopnet	circumscribed
0.375	0.6382978723404256	0.0025792918168008327	protopnet	circumscribed
0.44642857142857145	0.6382978723404256	0.002267756033688784	protopnet	circumscribed
0.44642857142857145	0.6808510638297872	0.0022042188793420787	protopnet	circumscribed
0.4642857142857143	0.6808510638297872	0.002036164747551084	protopnet	circumscribed
0.4642857142857143	0.7021276595744681	0.0018149722600355747	protopnet	circumscribed
0.5178571428571429	0.7021276595744681	0.001574360649101436	protopnet	circumscribed
0.5178571428571429	0.7659574468085106	0.0014360453933477402	protopnet	circumscribed
0.5535714285714286	0.7659574468085106	0.0012545925565063953	protopnet	circumscribed
0.5535714285714286	0.8723404255319149	0.0010999207152053714	protopnet	circumscribed
0.6071428571428571	0.8723404255319149	0.0007829400710761548	protopnet	circumscribed
0.6071428571428571	0.8936170212765957	0.0007360177696682513	protopnet	circumscribed
0.6428571428571429	0.8936170212765957	0.0005608130013570191	protopnet	circumscribed
0.6428571428571429	0.9148936170212766	0.0003480729355942458	protopnet	circumscribed
0.6607142857142857	0.9148936170212766	0.0002434182824799791	protopnet	circumscribed
0.6607142857142857	0.9361702127659575	9.173277067020535e-05	protopnet	circumscribed
0.7321428571428571	0.9361702127659575	1.9461849660729055e-05	protopnet	circumscribed
0.7321428571428571	0.9787234042553191	1.5795985746080987e-05	protopnet	circumscribed
0.7678571428571429	0.9787234042553191	7.855344847484957e-06	protopnet	circumscribed
0.7678571428571429	1.0	4.0403433558822135e-06	protopnet	circumscribed
1.0	1.0	4.3195353072178484e-08	protopnet	circumscribed
0.0	0.0	1.9993953108787537	protopnet	indistinct
0.015625	0.0	0.9993953108787536	protopnet	indistinct
0.078125	0.0	0.9969596862792968	protopnet	indistinct
0.078125	0.02564102564102564	0.9967133402824402	protopnet	indistinct
0.09375	0.02564102564102564	0.996679961681366	protopnet	indistinct
0.09375	0.05128205128205128	0.9965258240699768	protopnet	indistinct
0.125	0.05128205128205128	0.9958161711692809	protopnet	indistinct
0.125	0.07692307692307693	0.9953137040138244	protopnet	indistinct
0.140625	0.07692307692307693	0.9952011108398438	protopnet	indistinct
0.140625	0.1282051282051282	0.9939262270927428	protopnet	indistinct
0.15625	0.1282051282051282	0.9932906031608582	protopnet	indistinct
0.15625	0.15384615384615385	0.9928500056266784	protopnet	indistinct
0.171875	0.15384615384615385	0.9914028644561768	protopnet	indistinct
0.171875	0.20512820512820512	0.9894959926605223	protopnet	indistinct
0.203125	0.20512820512820512	0.984564483165741	protopnet	indistinct
0.203125	0.2564102564102564	0.9800829887390136	protopnet	indistinct
0.25	0.2564102564102564	0.9701642394065856	protopnet	indistinct
0.25	0.28205128205128205	0.960168182849884	protopnet	indistinct
0.3125	0.28205128205128205	0.9449385404586792	protopnet	indistinct
0.3125	0.3076923076923077	0.924428403377533	protopnet	indistinct
0.34375	0.3076923076923077	0.9077335596084596	protopnet	indistinct
0.34375	0.3333333333333333	0.8600438833236694	protopnet	indistinct
0.375	0.3333333333333333	0.8486914038658142	protopnet	indistinct
0.375	0.41025641025641024	0.8270438909530641	protopnet	indistinct
0.40625	0.41025641025641024	0.7923858761787415	protopnet	indistinct
0.40625	0.46153846153846156	0.7674431204795837	protopnet	indistinct
0.515625	0.46153846153846156	0.3119136095046997	protopnet	indistinct
0.515625	0.5128205128205128	0.3009789884090424	protopnet	indistinct
0.578125	0.5128205128205128	0.2268437594175339	protopnet	indistinct
0.578125	0.5897435897435898	0.1528538167476654	protopnet	indistinct
0.609375	0.5897435897435898	0.1076083406805992	protopnet	indistinct
0.609375	0.6410256410256411	0.03604380786418915	protopnet	indistinct
0.65625	0.6410256410256411	0.01874870806932449	protopnet	indistinct
0.65625	0.7435897435897436	0.009088693186640741	protopnet	indistinct
0.71875	0.7435897435897436	0.003004999365657568	protopnet	indistinct
0.71875	0.7692307692307693	0.0023241827730089426	protopnet	indistinct
0.75	0.7692307692307693	0.001451969495974481	protopnet	indistinct
0.75	0.7948717948717948	0.0009484523325227199	protopnet	indistinct
0.765625	0.7948717948717948	0.0006084125488996506	protopnet	indistinct
0.765625	0.8205128205128205	0.0003517212753649801	protopnet	indistinct
0.828125	0.8205128205128205	0.00015103249461390078	protopnet	indistinct
0.828125	0.8461538461538461	0.00013177673099562526	protopnet	indistinct
0.921875	0.8461538461538461	1.6954572856775485e-05	protopnet	indistinct
0.921875	0.8717948717948718	1.4307373021438254e-05	protopnet	indistinct
0.9375	0.8717948717948718	1.3717915862798689e-05	protopnet	indistinct
0.9375	0.9230769230769231	1.1939355317736045e-05	protopnet	indistinct
0.984375	0.9230769230769231	1.9072475652137653e-06	protopnet	indistinct
0.984375	0.9743589743589743	8.882815336619386e-07	protopnet	indistinct
1.0	0.9743589743589743	5.231238446867792e-07	protopnet	indistinct
1.0	1.0	4.5711971097262e-08	protopnet	indistinct
0.0	0.0	2.0	protopnet	spiculated
0.011627906976744186	0.0	1.0	protopnet	spiculated
0.011627906976744186	0.058823529411764705	0.9999995231628418	protopnet	spiculated
0.023255813953488372	0.058823529411764705	0.9999990463256836	protopnet	spiculated
0.03488372093023256	0.11764705882352941	0.9999980926513672	protopnet	spiculated
0.03488372093023256	0.23529411764705882	0.9999971389770508	protopnet	spiculated
0.06976744186046512	0.23529411764705882	0.9999854564666748	protopnet	spiculated
0.06976744186046512	0.29411764705882354	0.9999828338623048	protopnet	spiculated
0.08139534883720931	0.29411764705882354	0.9999676942825316	protopnet	spiculated
0.08139534883720931	0.4117647058823529	0.9998755455017091	protopnet	spiculated
0.12790697674418605	0.4117647058823529	0.9992998838424684	protopnet	spiculated
0.12790697674418605	0.47058823529411764	0.9992502331733704	protopnet	spiculated
0.13953488372093023	0.47058823529411764	0.9985321760177612	protopnet	spiculated
0.13953488372093023	0.5294117647058824	0.9980411529541016	protopnet	spiculated
0.1511627906976744	0.5294117647058824	0.9976398348808287	protopnet	spiculated
0.1511627906976744	0.5882352941176471	0.9961405396461488	protopnet	spiculated
0.313953488372093	0.5882352941176471	0.7431588768959045	protopnet	spiculated
0.313953488372093	0.6470588235294118	0.7122336626052856	protopnet	spiculated
0.32558139534883723	0.6470588235294118	0.6963439583778381	protopnet	spiculated
0.32558139534883723	0.8235294117647058	0.5276162028312683	protopnet	spiculated
0.37209302325581395	0.8235294117647058	0.2039921581745148	protopnet	spiculated
0.37209302325581395	0.8823529411764706	0.2030401974916458	protopnet	spiculated
0.5813953488372093	0.8823529411764706	0.02434115670621395	protopnet	spiculated
0.5813953488372093	0.9411764705882353	0.019320247694849968	protopnet	spiculated
0.9069767441860465	0.9411764705882353	0.000579039566218853	protopnet	spiculated
0.9069767441860465	1.0	0.0004913811571896076	protopnet	spiculated
1.0	1.0	5.588681801782514e-07	protopnet	spiculated
0.0	0.0	1.9779880724597603	vgg16	circumscribed
0.0	0.02127659574468085	0.9779880724597604	vgg16	circumscribed
0.0	0.06382978723404255	0.9334662067237212	vgg16	circumscribed
0.017857142857142856	0.06382978723404255	0.9211300609756184	vgg16	circumscribed
0.017857142857142856	0.1276595744680851	0.8600014454726393	vgg16	circumscribed
0.05357142857142857	0.1276595744680851	0.8416882032274478	vgg16	circumscribed
0.05357142857142857	0.19148936170212766	0.8116532514630885	vgg16	circumscribed
0.07142857142857142	0.19148936170212766	0.7767915303630881	vgg16	circumscribed
0.07142857142857142	0.2553191489361702	0.662770246387014	vgg16	circumscribed
0.08928571428571429	0.2553191489361702	0.647957817125086	vgg16	circumscribed
0.08928571428571429	0.2765957446808511	0.6368658808496441	vgg16	circumscribed
0.14285714285714285	0.2765957446808511	0.5686835273759768	vgg16	circumscribed
0.14285714285714285	0.3191489361702128	0.5330292379635413	vgg16	circumscribed
0.16071428571428573	0.3191489361702128	0.5169980742668536	vgg16	circumscribed
0.16071428571428573	0.3829787234042553	0.4119694304141859	vgg16	circumscribed
0.17857142857142858	0.3829787234042553	0.3916945445979717	vgg16	circumscribed
0.17857142857142858	0.425531914893617	0.3902776040110524	vgg16	circumscribed
0.19642857142857142	0.425531914893617	0.3387115041838975	vgg16	circumscribed
0.19642857142857142	0.44680851063829785	0.31943521973073186	vgg16	circumscribed
0.21428571428571427	0.44680851063829785	0.2930907859920367	vgg16	circumscribed
0.21428571428571427	0.46808510638297873	0.2802721027006896	vgg16	circumscribed
0.23214285714285715	0.46808510638297873	0.27956594939281404	vgg16	circumscribed
0.23214285714285715	0.5106382978723404	0.2738201446792566	vgg16	circumscribed
0.25	0.5106382978723404	0.2737206702261965	vgg16	circumscribed
0.25	0.5531914893617021	0.2430402984190293	vgg16	circumscribed
0.26785714285714285	0.5531914893617021	0.24188443897708906	vgg16	circumscribed
0.26785714285714285	0.574468085106383	0.24179155085905485	vgg16	circumscribed
0.2857142857142857	0.574468085106383	0.23997810495655694	vgg16	circumscribed
0.2857142857142857	0.5957446808510638	0.231941527734672	vgg16	circumscribed
0.30357142857142855	0.5957446808510638	0.2312904384358848	vgg16	circumscribed
0.30357142857142855	0.6170212765957447	0.2300727956987375	vgg16	circumscribed
0.32142857142857145	0.6170212765957447	0.19787657067842154	vgg16	circumscribed
0.32142857142857145	0.7021276595744681	0.16803308744585949	vgg16	circumscribed
0.3392857142857143	0.7021276595744681	0.16683173038444615	vgg16	circumscribed
0.3392857142857143	0.723404255319149	0.1634451812163908	vgg16	circumscribed
0.35714285714285715	0.723404255319149	0.15897338764242885	vgg16	circumscribed
0.35714285714285715	0.851063829787234	0.11166545712679037	vgg16	circumscribed
0.375	0.851063829787234	0.10803556198544248	vgg16	circumscribed
0.375	0.8936170212765957	0.09876438874231422	vgg16	circumscribed
0.4642857142857143	0.8936170212765957	0.057937394988514114	vgg16	circumscribed
0.4642857142857143	0.9361702127659575	0.05295325844387978	vgg16	circumscribed
0.5	0.9361702127659575	0.04906095228691983	vgg16	circumscribed
0.5	0.9574468085106383	0.048666368778247086	vgg16	circumscribed
0.5535714285714286	0.9574468085106383	0.038844492614064925	vgg16	circumscribed
0.5535714285714286	0.9787234042553191	0.03808864948837457	vgg16	circumscribed
0.9285714285714286	0.9787234042553191	0.003566701283827715	vgg16	circumscribed
0.9285714285714286	1.0	0.003487802123303149	vgg16	circumscribed
1.0	1.0	0.002044940414251368	vgg16	circumscribed
0.0	0.0	1.7811172442271004	vgg16	indistinct
0.015625	0.0	0.7811172442271004	vgg16	indistinct
0.046875	0.0	0.7720669274585268	vgg16	indistinct
0.046875	0.02564102564102564	0.759541898886168	vgg16	indistinct
0.0625	0.02564102564102564	0.7592771930505956	vgg16	indistinct
0.0625	0.05128205128205128	0.7582898872696663	vgg16	indistinct
0.078125	0.05128205128205128	0.7356225961257821	vgg16	indistinct
0.078125	0.07692307692307693	0.7245611681940571	vgg16	indistinct
0.15625	0.07692307692307693	0.7078027987211492	vgg16	indistinct
0.15625	0.10256410256410256	0.7020600055595904	vgg16	indistinct
0.1875	0.10256410256410256	0.6765770631722501	vgg16	indistinct
0.1875	0.1282051282051282	0.6703852704255757	vgg16	indistinct
0.234375	0.1282051282051282	0.6595957322219718	vgg16	indistinct
0.234375	0.15384615384615385	0.6568288243642858	vgg16	indistinct
0.296875	0.15384615384615385	0.6360830164538785	vgg16	indistinct
0.296875	0.1794871794871795	0.6353707175602012	vgg16	indistinct
0.3125	0.1794871794871795	0.6120691616342808	vgg16	indistinct
0.3125	0.23076923076923078	0.580288580922939	vgg16	indistinct
0.359375	0.23076923076923078	0.5407036030725227	vgg16	indistinct
0.359375	0.28205128205128205	0.5327434389871994	vgg16	indistinct
0.453125	0.28205128205128205	0.4674778666259365	vgg16	indistinct
0.453125	0.3076923076923077	0.4665405202687876	vgg16	indistinct
0.46875	0.3076923076923077	0.4278361441462803	vgg16	indistinct
0.46875	0.38461538461538464	0.4075105049405012	vgg16	indistinct
0.484375	0.38461538461538464	0.3843093655887021	vgg16	indistinct
0.484375	0.48717948717948717	0.3493248718314573	vgg16	indistinct
0.5	0.48717948717948717	0.3390966422404418	vgg16	indistinct
0.5	0.5384615384615384	0.3257222350779998	vgg16	indistinct
0.578125	0.5384615384615384	0.2797514081927853	vgg16	indistinct
0.578125	0.5641025641025641	0.2735266555006873	vgg16	indistinct
0.625	0.5641025641025641	0.2538619846578157	vgg16	indistinct
0.625	0.6410256410256411	0.2069743792805039	vgg16	indistinct
0.65625	0.6410256410256411	0.2006968390232109	vgg16	indistinct
0.65625	0.6666666666666666	0.19695247672296806	vgg16	indistinct
0.703125	0.6666666666666666	0.1706268798973297	vgg16	indistinct
0.703125	0.717948717948718	0.16223813376565308	vgg16	indistinct
0.75	0.717948717948718	0.15526247065844298	vgg16	indistinct
0.75	0.7435897435897436	0.1224503089478354	vgg16	indistinct
0.796875	0.7435897435897436	0.10761088191363828	vgg16	indistinct
0.796875	0.7692307692307693	0.10687965491998473	vgg16	indistinct
0.84375	0.7692307692307693	0.08560042482319323	vgg16	indistinct
0.84375	0.8205128205128205	0.07665141852147417	vgg16	indistinct
0.859375	0.8205128205128205	0.07500409375451818	vgg16	indistinct
0.859375	0.8461538461538461	0.06780384598728359	vgg16	indistinct
0.875	0.8461538461538461	0.0586642023395008	vgg16	indistinct
0.875	0.8717948717948718	0.056787193640645266	vgg16	indistinct
0.890625	0.8717948717948718	0.05659778650077011	vgg16	indistinct
0.890625	0.8974358974358975	0.05527428472618141	vgg16	indistinct
0.921875	0.8974358974358975	0.05370890542932032	vgg16	indistinct
0.921875	0.9230769230769231	0.033768189934206244	vgg16	indistinct
0.96875	0.9230769230769231	0.027956474068928813	vgg16	indistinct
0.96875	1.0	0.022902203288548795	vgg16	indistinct
1.0	1.0	0.021129175113554298	vgg16	indistinct
0.0	0.0	1.976825942063162	vgg16	spiculated
0.0	0.058823529411764705	0.976825942063162	vgg16	spiculated
0.03488372093023256	0.058823529411764705	0.9715308408286192	vgg16	spiculated
0.03488372093023256	0.11764705882352941	0.9668225732008888	vgg16	spiculated
0.05813953488372093	0.11764705882352941	0.9623640177588308	vgg16	spiculated
0.05813953488372093	0.17647058823529413	0.9399675608790272	vgg16	spiculated
0.06976744186046512	0.17647058823529413	0.9398945052501017	vgg16	spiculated
0.06976744186046512	0.29411764705882354	0.9325701827351096	vgg16	spiculated
0.08139534883720931	0.29411764705882354	0.932473691274238	vgg16	spiculated
0.08139534883720931	0.35294117647058826	0.9134117242499976	vgg16	spiculated
0.10465116279069768	0.35294117647058826	0.9052166214654777	vgg16	spiculated
0.10465116279069768	0.47058823529411764	0.8723881198033988	vgg16	spiculated
0.11627906976744186	0.47058823529411764	0.8602058949725263	vgg16	spiculated
0.11627906976744186	0.5294117647058824	0.8127843495539889	vgg16	spiculated
0.13953488372093023	0.5294117647058824	0.8055352836990842	vgg16	spiculated
0.13953488372093023	0.5882352941176471	0.797758557038859	vgg16	spiculated
0.19767441860465115	0.5882352941176471	0.7102735153640714	vgg16	spiculated
0.19767441860465115	0.6470588235294118	0.6893082391619922	vgg16	spiculated
0.22093023255813954	0.6470588235294118	0.679165924476947	vgg16	spiculated
0.22093023255813954	0.7058823529411765	0.6462242674948641	vgg16	spiculated
0.23255813953488372	0.7058823529411765	0.6281809870567933	vgg16	spiculated
0.23255813953488372	0.7647058823529411	0.5832803025721724	vgg16	spiculated
0.27906976744186046	0.7647058823529411	0.4518120401237755	vgg16	spiculated
0.27906976744186046	0.8235294117647058	0.4209027519059563	vgg16	spiculated
0.3372093023255814	0.8235294117647058	0.3042270130074627	vgg16	spiculated
0.3372093023255814	0.8823529411764706	0.2805697190793913	vgg16	spiculated
0.36046511627906974	0.8823529411764706	0.21310882673763806	vgg16	spiculated
0.36046511627906974	0.9411764705882353	0.20989528872754384	vgg16	spiculated
0.6976744186046512	0.9411764705882353	0.05332132704201793	vgg16	spiculated
0.6976744186046512	1.0	0.0505595391844155	vgg16	spiculated
1.0	1.0	0.0005741051542944286	vgg16	spiculated
