# Supplementary material for: Multi-site validation of an interpretable model to analyze breast masses
Source: PLoS One. 2025 Jun 26;20(6):e0320091. doi: 10.1371/journal.pone.0320091 (PMC12200715; doi:10.1371/journal.pone.0320091)
Supplement: S1 Data — This dataset contains model evaluation metrics (ROC curves, confidence intervals, activation maps), demographic information from four medical imaging sites (Duke, Emory, iCAD, and EMBED Open Data) used in the study, and logits for replication of EMBED Open Data results. (ZIP) [file pone.0320091.s006.zip › data/embed-open-data_mal_roc.csv]

fpr	tpr	threshold	model	malignancy
0.0	0.0	1.9991940643773267	iaia-bl	not_malignant
0.0	0.07142857142857142	0.9991940643773267	iaia-bl	not_malignant
0.0	0.9285714285714286	0.678829686519995	iaia-bl	not_malignant
0.4	0.9285714285714286	0.0030398286377866235	iaia-bl	not_malignant
0.4	1.0	0.0025543058996011503	iaia-bl	not_malignant
1.0	1.0	0.0011817022080671258	iaia-bl	not_malignant
0.0	0.0	1.9988182977919329	iaia-bl	malignant
0.0	0.2	0.9988182977919329	iaia-bl	malignant
0.0	0.6	0.9984302621387404	iaia-bl	malignant
0.07142857142857142	0.6	0.9974456941003988	iaia-bl	malignant
0.07142857142857142	1.0	0.5334299947488649	iaia-bl	malignant
1.0	1.0	0.0008059356226732996	iaia-bl	malignant
0.0	0.0	1.8541487906650334	protopnet	not_malignant
0.0	0.07142857142857142	0.8541487906650332	protopnet	not_malignant
0.0	0.14285714285714285	0.8422752485376344	protopnet	not_malignant
0.2	0.14285714285714285	0.8385407536925831	protopnet	not_malignant
0.2	1.0	0.35756917152628054	protopnet	not_malignant
1.0	1.0	0.14852639409890322	protopnet	not_malignant
0.0	0.0	1.8514736059010968	protopnet	malignant
0.0	0.2	0.8514736059010968	protopnet	malignant
0.0	0.8	0.6434376349123665	protopnet	malignant
0.8571428571428571	0.8	0.16404133559498776	protopnet	malignant
0.8571428571428571	1.0	0.1614592463074169	protopnet	malignant
1.0	1.0	0.14585120933496679	protopnet	malignant
0.0	0.0	1.992074354793263	vgg16	not_malignant
0.0	0.07142857142857142	0.9920743547932628	vgg16	not_malignant
0.0	1.0	0.08793183633572024	vgg16	not_malignant
1.0	1.0	0.01094203598687787	vgg16	not_malignant
0.0	0.0	1.9890580017932855	vgg16	malignant
0.0	0.2	0.9890580017932856	vgg16	malignant
0.0	1.0	0.9494835377613179	vgg16	malignant
1.0	1.0	0.007925583303371501	vgg16	malignant
