# Supplementary material for: Multi-site validation of an interpretable model to analyze breast masses
Source: PLoS One. 2025 Jun 26;20(6):e0320091. doi: 10.1371/journal.pone.0320091 (PMC12200715; doi:10.1371/journal.pone.0320091)
Supplement: S1 Data — This dataset contains model evaluation metrics (ROC curves, confidence intervals, activation maps), demographic information from four medical imaging sites (Duke, Emory, iCAD, and EMBED Open Data) used in the study, and logits for replication of EMBED Open Data results. (ZIP) [file pone.0320091.s006.zip › data/emory_mal_roc.csv]

fpr	tpr	threshold	model	malignancy
0.0	0.0	1.9991940690459542	iaia-bl	not_malignant
0.0	0.013157894736842105	0.9991940690459542	iaia-bl	not_malignant
0.0	0.06578947368421052	0.9987077012871307	iaia-bl	not_malignant
0.037037037037037035	0.06578947368421052	0.9986932887312925	iaia-bl	not_malignant
0.037037037037037035	0.19736842105263158	0.9692535350013511	iaia-bl	not_malignant
0.07407407407407407	0.19736842105263158	0.9688308479951504	iaia-bl	not_malignant
0.07407407407407407	0.2631578947368421	0.9647499185508118	iaia-bl	not_malignant
0.1111111111111111	0.2631578947368421	0.9646456131679015	iaia-bl	not_malignant
0.1111111111111111	0.4868421052631579	0.930356063307568	iaia-bl	not_malignant
0.14814814814814814	0.4868421052631579	0.9007481966327497	iaia-bl	not_malignant
0.14814814814814814	0.5131578947368421	0.88347814432295	iaia-bl	not_malignant
0.18518518518518517	0.5131578947368421	0.8830194008562303	iaia-bl	not_malignant
0.18518518518518517	0.5394736842105263	0.8752173552147451	iaia-bl	not_malignant
0.2222222222222222	0.5394736842105263	0.8522811532520175	iaia-bl	not_malignant
0.2222222222222222	0.5526315789473685	0.8484432243697051	iaia-bl	not_malignant
0.25925925925925924	0.5526315789473685	0.8328802167017408	iaia-bl	not_malignant
0.25925925925925924	0.5657894736842105	0.8241839841905375	iaia-bl	not_malignant
0.2962962962962963	0.5657894736842105	0.8211682018659741	iaia-bl	not_malignant
0.2962962962962963	0.6447368421052632	0.6788277338086737	iaia-bl	not_malignant
0.3333333333333333	0.6447368421052632	0.6420945493380907	iaia-bl	not_malignant
0.3333333333333333	0.6710526315789473	0.5633497596890678	iaia-bl	not_malignant
0.37037037037037035	0.6710526315789473	0.4665541381773486	iaia-bl	not_malignant
0.37037037037037035	0.7105263157894737	0.11298198439412166	iaia-bl	not_malignant
0.4074074074074074	0.7105263157894737	0.05210743562213371	iaia-bl	not_malignant
0.4074074074074074	0.7631578947368421	0.025272339824904066	iaia-bl	not_malignant
0.48148148148148145	0.7631578947368421	0.02109367687079655	iaia-bl	not_malignant
0.48148148148148145	0.8947368421052632	0.004305815383329525	iaia-bl	not_malignant
0.5185185185185185	0.8947368421052632	0.004122702894563068	iaia-bl	not_malignant
0.5185185185185185	0.9078947368421053	0.003509943494194312	iaia-bl	not_malignant
0.6296296296296297	0.9078947368421053	0.0030375433349270065	iaia-bl	not_malignant
0.6296296296296297	0.9473684210526315	0.002227637530344384	iaia-bl	not_malignant
0.6666666666666666	0.9473684210526315	0.002205137310431149	iaia-bl	not_malignant
0.6666666666666666	0.9605263157894737	0.0021930197864907797	iaia-bl	not_malignant
0.7037037037037037	0.9605263157894737	0.002034818352119605	iaia-bl	not_malignant
0.7037037037037037	0.9736842105263158	0.00163522396069804	iaia-bl	not_malignant
0.9259259259259259	0.9736842105263158	0.0010020335122705726	iaia-bl	not_malignant
0.9259259259259259	0.9868421052631579	0.0009472052539306608	iaia-bl	not_malignant
1.0	0.9868421052631579	0.0007082851074295959	iaia-bl	not_malignant
1.0	1.0	0.00045404547335392564	iaia-bl	not_malignant
0.0	0.0	1.999545954526646	iaia-bl	malignant
0.013157894736842105	0.0	0.9995459545266461	iaia-bl	malignant
0.013157894736842105	0.07407407407407407	0.9992347735375893	iaia-bl	malignant
0.02631578947368421	0.07407407407407407	0.9990527947460693	iaia-bl	malignant
0.02631578947368421	0.2962962962962963	0.9983919116291952	iaia-bl	malignant
0.039473684210526314	0.2962962962962963	0.998364776039302	iaia-bl	malignant
0.039473684210526314	0.3333333333333333	0.9979651816478804	iaia-bl	malignant
0.05263157894736842	0.3333333333333333	0.9978069802135092	iaia-bl	malignant
0.05263157894736842	0.37037037037037035	0.9977948626895689	iaia-bl	malignant
0.09210526315789473	0.37037037037037035	0.9974456730612331	iaia-bl	malignant
0.09210526315789473	0.48148148148148145	0.9965094827041738	iaia-bl	malignant
0.10526315789473684	0.48148148148148145	0.9964900565058057	iaia-bl	malignant
0.10526315789473684	0.5185185185185185	0.9958772971054369	iaia-bl	malignant
0.23684210526315788	0.5185185185185185	0.9812180178465636	iaia-bl	malignant
0.23684210526315788	0.5925925925925926	0.9782901907348469	iaia-bl	malignant
0.2894736842105263	0.5925925925925926	0.9523466937961033	iaia-bl	malignant
0.2894736842105263	0.6296296296296297	0.9478925643778663	iaia-bl	malignant
0.32894736842105265	0.6296296296296297	0.6291208438205393	iaia-bl	malignant
0.32894736842105265	0.6666666666666666	0.5334458618226514	iaia-bl	malignant
0.35526315789473684	0.6666666666666666	0.3872524974495128	iaia-bl	malignant
0.35526315789473684	0.7037037037037037	0.3579054506619092	iaia-bl	malignant
0.4342105263157895	0.7037037037037037	0.2118759845097459	iaia-bl	malignant
0.4342105263157895	0.7407407407407407	0.1788317981340259	iaia-bl	malignant
0.4473684210526316	0.7407407407407407	0.17581601580946246	iaia-bl	malignant
0.4473684210526316	0.7777777777777778	0.16711978329825913	iaia-bl	malignant
0.4605263157894737	0.7777777777777778	0.1515567756302949	iaia-bl	malignant
0.4605263157894737	0.8148148148148148	0.14771884674798252	iaia-bl	malignant
0.4868421052631579	0.8148148148148148	0.12286433997552276	iaia-bl	malignant
0.4868421052631579	0.8518518518518519	0.11698059914376971	iaia-bl	malignant
0.5131578947368421	0.8518518518518519	0.11357640837771968	iaia-bl	malignant
0.5131578947368421	0.8888888888888888	0.09925180336725031	iaia-bl	malignant
0.7368421052631579	0.8888888888888888	0.0355391946870867	iaia-bl	malignant
0.7368421052631579	0.9259259259259259	0.03535438683209844	iaia-bl	malignant
0.8026315789473685	0.9259259259259259	0.03136971765290792	iaia-bl	malignant
0.8026315789473685	0.9629629629629629	0.03116915200484958	iaia-bl	malignant
0.9342105263157895	0.9629629629629629	0.00177343040782573	iaia-bl	malignant
0.9342105263157895	1.0	0.0013067112687074817	iaia-bl	malignant
1.0	1.0	0.0008059309540457975	iaia-bl	malignant
0.0	0.0	1.9513336986394454	protopnet	not_malignant
0.0	0.013157894736842105	0.9513336986394455	protopnet	not_malignant
0.0	0.14473684210526316	0.8422775357130912	protopnet	not_malignant
0.037037037037037035	0.14473684210526316	0.8385508188616697	protopnet	not_malignant
0.037037037037037035	0.17105263157894737	0.8193517564747128	protopnet	not_malignant
0.07407407407407407	0.17105263157894737	0.8193242712624083	protopnet	not_malignant
0.07407407407407407	0.32894736842105265	0.7533796885435993	protopnet	not_malignant
0.1111111111111111	0.32894736842105265	0.7531414047304907	protopnet	not_malignant
0.1111111111111111	0.3684210526315789	0.7486133096070434	protopnet	not_malignant
0.14814814814814814	0.3684210526315789	0.7448115799347985	protopnet	not_malignant
0.14814814814814814	0.40789473684210525	0.7369304081525972	protopnet	not_malignant
0.18518518518518517	0.40789473684210525	0.7274375084589728	protopnet	not_malignant
0.18518518518518517	0.4605263157894737	0.7104702172147545	protopnet	not_malignant
0.2222222222222222	0.4605263157894737	0.7092706640586512	protopnet	not_malignant
0.2222222222222222	0.5	0.6774239771045814	protopnet	not_malignant
0.25925925925925924	0.5	0.6753821054858524	protopnet	not_malignant
0.25925925925925924	0.5131578947368421	0.674033218616912	protopnet	not_malignant
0.2962962962962963	0.5131578947368421	0.6677996877934997	protopnet	not_malignant
0.2962962962962963	0.5263157894736842	0.6646418904381967	protopnet	not_malignant
0.3333333333333333	0.5263157894736842	0.6570225965283862	protopnet	not_malignant
0.3333333333333333	0.631578947368421	0.5894134277255243	protopnet	not_malignant
0.37037037037037035	0.631578947368421	0.5771284692424443	protopnet	not_malignant
0.37037037037037035	0.6710526315789473	0.5592000112708437	protopnet	not_malignant
0.4074074074074074	0.6710526315789473	0.5526916933903014	protopnet	not_malignant
0.4074074074074074	0.6973684210526315	0.5179125488687799	protopnet	not_malignant
0.5185185185185185	0.6973684210526315	0.500873536091961	protopnet	not_malignant
0.5185185185185185	0.8157894736842105	0.4182273379615723	protopnet	not_malignant
0.5555555555555556	0.8157894736842105	0.36845691619733034	protopnet	not_malignant
0.5555555555555556	0.8289473684210527	0.35757135084393765	protopnet	not_malignant
0.5925925925925926	0.8289473684210527	0.3565638032667322	protopnet	not_malignant
0.5925925925925926	0.8421052631578947	0.3368009842001243	protopnet	not_malignant
0.7037037037037037	0.8421052631578947	0.28489918397905334	protopnet	not_malignant
0.7037037037037037	0.9078947368421053	0.23205920857557205	protopnet	not_malignant
0.7407407407407407	0.9078947368421053	0.23111139783814838	protopnet	not_malignant
0.7407407407407407	0.9342105263157895	0.21672697001991104	protopnet	not_malignant
0.7777777777777778	0.9342105263157895	0.20374846288683046	protopnet	not_malignant
0.7777777777777778	0.9473684210526315	0.16402014799351028	protopnet	not_malignant
0.8148148148148148	0.9473684210526315	0.16054714756499489	protopnet	not_malignant
0.8148148148148148	0.9605263157894737	0.1562628974354454	protopnet	not_malignant
0.9629629629629629	0.9605263157894737	0.11007823342571099	protopnet	not_malignant
0.9629629629629629	0.9868421052631579	0.10498209669832936	protopnet	not_malignant
1.0	0.9868421052631579	0.08880747295934666	protopnet	not_malignant
1.0	1.0	0.05246216208183996	protopnet	not_malignant
0.0	0.0	1.94753783791816	protopnet	malignant
0.013157894736842105	0.0	0.94753783791816	protopnet	malignant
0.013157894736842105	0.037037037037037035	0.9111925270406533	protopnet	malignant
0.039473684210526314	0.037037037037037035	0.8911988222046484	protopnet	malignant
0.039473684210526314	0.18518518518518517	0.8514719862835106	protopnet	malignant
0.05263157894736842	0.18518518518518517	0.8437371025645546	protopnet	malignant
0.05263157894736842	0.2222222222222222	0.8394528524350051	protopnet	malignant
0.06578947368421052	0.2222222222222222	0.8359798520064897	protopnet	malignant
0.06578947368421052	0.25925925925925924	0.7962515371131695	protopnet	malignant
0.09210526315789473	0.25925925925925924	0.7814533541330245	protopnet	malignant
0.09210526315789473	0.2962962962962963	0.7688886021618516	protopnet	malignant
0.15789473684210525	0.2962962962962963	0.7165992791555518	protopnet	malignant
0.15789473684210525	0.4074074074074074	0.6786809745519738	protopnet	malignant
0.17105263157894737	0.4074074074074074	0.6631990157998757	protopnet	malignant
0.17105263157894737	0.4444444444444444	0.6434361967332678	protopnet	malignant
0.18421052631578946	0.4444444444444444	0.6424286491560623	protopnet	malignant
0.18421052631578946	0.48148148148148145	0.6315430838026697	protopnet	malignant
0.3026315789473684	0.48148148148148145	0.5089375773508039	protopnet	malignant
0.3026315789473684	0.5925925925925926	0.4854069075408224	protopnet	malignant
0.32894736842105265	0.5925925925925926	0.4725058962358029	protopnet	malignant
0.32894736842105265	0.6296296296296297	0.4473083066096986	protopnet	malignant
0.3684210526315789	0.6296296296296297	0.43300810526214917	protopnet	malignant
0.3684210526315789	0.6666666666666666	0.4228715307575557	protopnet	malignant
0.47368421052631576	0.6666666666666666	0.34486956611488145	protopnet	malignant
0.47368421052631576	0.7037037037037037	0.34297740347161376	protopnet	malignant
0.4868421052631579	0.7037037037037037	0.33535810956180334	protopnet	malignant
0.4868421052631579	0.7407407407407407	0.3322003122065002	protopnet	malignant
0.5	0.7407407407407407	0.32596678138308793	protopnet	malignant
0.5	0.7777777777777778	0.3246178945141475	protopnet	malignant
0.5394736842105263	0.7777777777777778	0.2999854017177804	protopnet	malignant
0.5394736842105263	0.8148148148148148	0.29072933594134875	protopnet	malignant
0.5921052631578947	0.8148148148148148	0.2759344736817867	protopnet	malignant
0.5921052631578947	0.8518518518518519	0.27256249154102713	protopnet	malignant
0.631578947368421	0.8518518518518519	0.2588547225544716	protopnet	malignant
0.631578947368421	0.8888888888888888	0.2551884200652015	protopnet	malignant
0.6710526315789473	0.8888888888888888	0.24909966314565954	protopnet	malignant
0.6710526315789473	0.9259259259259259	0.2468585952695092	protopnet	malignant
0.8289473684210527	0.9259259259259259	0.19667029154829763	protopnet	malignant
0.8289473684210527	0.9629629629629629	0.1806757287375917	protopnet	malignant
0.8552631578947368	0.9629629629629629	0.16403997190922337	protopnet	malignant
0.8552631578947368	1.0	0.16144918113833032	protopnet	malignant
1.0	1.0	0.048666301360554484	protopnet	malignant
0.0	0.0	1.9945558034403328	vgg16	not_malignant
0.0	0.013157894736842105	0.9945558034403328	vgg16	not_malignant
0.0	0.39473684210526316	0.7250203937141789	vgg16	not_malignant
0.037037037037037035	0.39473684210526316	0.7056763112759017	vgg16	not_malignant
0.037037037037037035	0.4342105263157895	0.6644669464943321	vgg16	not_malignant
0.07407407407407407	0.4342105263157895	0.6301505485824466	vgg16	not_malignant
0.07407407407407407	0.5	0.4756021756500132	vgg16	not_malignant
0.14814814814814814	0.5	0.4516787827332199	vgg16	not_malignant
0.14814814814814814	0.631578947368421	0.2926468712873324	vgg16	not_malignant
0.18518518518518517	0.631578947368421	0.2905994774069574	vgg16	not_malignant
0.18518518518518517	0.7368421052631579	0.16996561967697185	vgg16	not_malignant
0.25925925925925924	0.7368421052631579	0.15141836200280215	vgg16	not_malignant
0.25925925925925924	0.7894736842105263	0.08793231852246228	vgg16	not_malignant
0.37037037037037035	0.7894736842105263	0.07081271099030316	vgg16	not_malignant
0.37037037037037035	0.8289473684210527	0.0635805681409674	vgg16	not_malignant
0.48148148148148145	0.8289473684210527	0.05480548513472256	vgg16	not_malignant
0.48148148148148145	0.8421052631578947	0.05389488930963953	vgg16	not_malignant
0.6296296296296297	0.8421052631578947	0.03700195977162452	vgg16	not_malignant
0.6296296296296297	0.868421052631579	0.03315711498641393	vgg16	not_malignant
0.7037037037037037	0.868421052631579	0.03262249055847773	vgg16	not_malignant
0.7037037037037037	0.9078947368421053	0.027954107972359175	vgg16	not_malignant
0.8148148148148148	0.9078947368421053	0.02461873662155075	vgg16	not_malignant
0.8148148148148148	0.9868421052631579	0.020153511350023086	vgg16	not_malignant
1.0	0.9868421052631579	0.01094203598687787	vgg16	not_malignant
1.0	1.0	0.005622806201492349	vgg16	not_malignant
0.0	0.0	1.994377267669139	vgg16	malignant
0.013157894736842105	0.0	0.9943772676691388	vgg16	malignant
0.013157894736842105	0.18518518518518517	0.9798540486764332	vgg16	malignant
0.09210526315789473	0.18518518518518517	0.9763642235007776	vgg16	malignant
0.09210526315789473	0.2962962962962963	0.9741914006092685	vgg16	malignant
0.13157894736842105	0.2962962962962963	0.9699615356242762	vgg16	malignant
0.13157894736842105	0.37037037037037035	0.9671975679223156	vgg16	malignant
0.15789473684210525	0.37037037037037035	0.9639491838590064	vgg16	malignant
0.15789473684210525	0.5185185185185185	0.9494836509485828	vgg16	malignant
0.17105263157894737	0.5185185185185185	0.9461051502298342	vgg16	malignant
0.17105263157894737	0.6296296296296297	0.9424982016738044	vgg16	malignant
0.21052631578947367	0.6296296296296297	0.9327923289052868	vgg16	malignant
0.21052631578947367	0.7407407407407407	0.9234191976474664	vgg16	malignant
0.2631578947368421	0.7407407407407407	0.8538667361576701	vgg16	malignant
0.2631578947368421	0.8148148148148148	0.8404193450307532	vgg16	malignant
0.3684210526315789	0.8148148148148148	0.7123583800622473	vgg16	malignant
0.3684210526315789	0.8518518518518519	0.7094004361197985	vgg16	malignant
0.5	0.8518518518518519	0.5551765939923863	vgg16	malignant
0.5	0.9259259259259259	0.5371976065130196	vgg16	malignant
0.5657894736842105	0.9259259259259259	0.4253538360923115	vgg16	malignant
0.5657894736842105	0.9629629629629629	0.3698494731633688	vgg16	malignant
0.6052631578947368	0.9629629629629629	0.29646519947876165	vgg16	malignant
0.6052631578947368	1.0	0.2943236839506012	vgg16	malignant
1.0	1.0	0.005444260107454169	vgg16	malignant
