# Supplementary material for: Multi-site validation of an interpretable model to analyze breast masses
Source: PLoS One. 2025 Jun 26;20(6):e0320091. doi: 10.1371/journal.pone.0320091 (PMC12200715; doi:10.1371/journal.pone.0320091)
Supplement: S1 Data — This dataset contains model evaluation metrics (ROC curves, confidence intervals, activation maps), demographic information from four medical imaging sites (Duke, Emory, iCAD, and EMBED Open Data) used in the study, and logits for replication of EMBED Open Data results. (ZIP) [file pone.0320091.s006.zip › data/embed-open-data_mal_dist.csv]

mal_pos_prob	malignancy_label	model_name
0.15772475146236561	False	protopnet
0.0008059356226732996	False	iaia-bl
0.007925583303371501	False	vgg16
0.6424308284737195	False	protopnet
0.9974456941003988	False	iaia-bl
0.18766051175785511	False	vgg16
0.25140017428926936	False	protopnet
0.12285974048864906	False	iaia-bl
0.011918520421128112	False	vgg16
0.14585120933496679	False	protopnet
0.05775117350903189	False	iaia-bl
0.588107606210901	False	vgg16
0.32256984829137575	False	protopnet
0.046585512318833455	False	iaia-bl
0.30589508599587617	False	vgg16
0.1614592463074169	True	protopnet
0.5334299947488649	True	iaia-bl
0.9494835377613179	True	vgg16
0.7048445854632617	True	protopnet
0.9984302621387404	True	iaia-bl
0.9747146025771918	True	vgg16
0.3353615741558817	False	protopnet
0.17581611863204102	False	iaia-bl
0.07563950200560639	False	vgg16
0.23439748152471454	False	protopnet
0.05223192472297877	False	iaia-bl
0.1289714920583324	False	vgg16
0.25886037281997304	False	protopnet
0.048754625754399865	False	iaia-bl
0.27177192586054544	False	vgg16
0.21919992658921025	False	protopnet
0.24418546396440563	False	iaia-bl
0.9120681746574072	False	vgg16
0.8514736059010968	True	protopnet
0.9984936303612054	True	iaia-bl
0.9879491387231883	True	vgg16
0.6434376349123665	True	protopnet
0.9988182977919329	True	iaia-bl
0.9890580017932856	True	vgg16
0.16404133559498776	False	protopnet
0.32117031348000497	False	iaia-bl
0.7622288840175946	False	vgg16
0.6786848192553085	True	protopnet
0.9969601713622134	True	iaia-bl
0.9671974526233874	True	vgg16
0.2999852884654298	False	protopnet
0.04957174423926589	False	iaia-bl
0.8815292610429014	False	vgg16
0.24334047612359064	False	protopnet
0.032747698831676324	False	iaia-bl
0.05145661672098357	False	vgg16
0.2823281384398527	False	protopnet
0.027827186718160406	False	iaia-bl
0.6114363956915859	False	vgg16
0.3751985989480899	False	protopnet
0.04281079038804463	False	iaia-bl
0.758696910455521	False	vgg16
