# Supplementary material for: Multi-site validation of an interpretable model to analyze breast masses
Source: PLoS One. 2025 Jun 26;20(6):e0320091. doi: 10.1371/journal.pone.0320091 (PMC12200715; doi:10.1371/journal.pone.0320091)
Supplement: S1 Data — This dataset contains model evaluation metrics (ROC curves, confidence intervals, activation maps), demographic information from four medical imaging sites (Duke, Emory, iCAD, and EMBED Open Data) used in the study, and logits for replication of EMBED Open Data results. (ZIP) [file pone.0320091.s006.zip › data/icad_margin_predictions.csv]

circ_logit	circ_prob	context_size	indst_logit	indst_prob	mal_neg_prob	mal_pos_prob	margin	margin_label	model_name	patient_id	spic_logit	spic_prob
-8.276237487792969	0.001510415691882372	100	-14.090567588806152	4.507801804720657e-06			not_spiculated	0	protopnet	wshth0001207_1838922058223	-1.7823829650878906	0.9984851479530334
-9.029581069946289	0.0003427036863286048	100	-13.205842018127441	5.262495051283622e-06			spiculated	1	protopnet	lgcth0000165_6982317614112	-1.0512847900390625	0.999652087688446
-7.438590049743652	0.005180569365620613	100	-2.1898889541625977	0.985960066318512			spiculated	1	protopnet	smitg0000150_1887402084151	-6.902034759521484	0.008859322406351566
-11.271261215209961	5.927462098043179e-06	100	-12.096373558044434	2.597329512354918e-06			spiculated	1	protopnet	lgcth0000701_2290630056739	0.7646446228027344	0.9999914169311523
-10.85124397277832	0.0004840846813749522	100	-5.066280364990234	0.15750673413276672			not_spiculated	0	protopnet	zwath0006309_2743936222978	-3.3899574279785156	0.8420093655586243
-8.787589073181152	0.0005022106925025582	100	-1.1921937465667725	0.9989051818847656			spiculated	1	protopnet	smith0000095_1567270354032	-8.622044563293457	0.0005926263984292746
-10.159313201904297	0.0014934574719518423	100	-5.699062824249268	0.12919779121875763			not_spiculated	0	protopnet	wshth0000992_2435290724378	-3.7927088737487793	0.8693088293075562
-11.619682312011719	0.00010330724762752652	100	-6.534505844116211	0.016695324331521988			spiculated	1	protopnet	smitg0000843_1777331348151	-2.4588208198547363	0.9832013845443726
-14.761222839355469	3.3317066883142843e-09	100	-12.424156188964844	3.448592877930423e-08			spiculated	1	protopnet	lgcth0000249_4611918421702	4.75855827331543	1.0
-13.68932056427002	7.947247695483384e-07	100	-9.145541191101074	7.474033918697387e-05			spiculated	1	protopnet	pnkts0000031_2769061884874	0.35587406158447266	0.9999244213104248
-10.386322021484375	0.0012655482860282063	100	-3.8951821327209473	0.834343433380127			not_spiculated	0	protopnet	smitg0000283_1010657201104	-5.519579887390137	0.1643909364938736
-9.377619743347168	0.0010831034742295742	100	-2.5532193183898926	0.9964816570281982			not_spiculated	0	protopnet	ifwtg0000354_5430851496356	-8.567445755004883	0.0024351407773792744
-8.497526168823242	0.0044942013919353485	100	-3.0992722511291504	0.9933090806007385			not_spiculated	0	protopnet	smitg0000281_1228340001458	-9.213385581970215	0.002196639310568571
-9.965786933898926	0.002701658522710204	100	-4.634618759155273	0.5583768486976624			not_spiculated	0	protopnet	smitg0000401_3317824776064	-4.875332355499268	0.4389214515686035
1.3015718460083008	0.9999912977218628	100	-10.361482620239258	8.605895345681347e-06			spiculated	1	protopnet	smitg0000148_1667064024200	-14.691535949707031	1.1331249538670818e-07
-8.016064643859863	0.0013087524566799402	100	-1.3803093433380127	0.9970787763595581			not_spiculated	0	protopnet	cbith0001687_2298141470826	-7.807356834411621	0.0016124941175803542
-7.71817684173584	0.017665589228272438	100	-3.95310378074646	0.7625678181648254			spiculated	1	protopnet	smitg0000279_9762414022467	-5.197229385375977	0.2197665572166443
-10.722044944763184	0.0005790152936242521	100	-5.985703468322754	0.06601716578006744			spiculated	1	protopnet	rahts0000773_2700119864781	-3.336780548095703	0.9334036707878113
-8.904075622558594	0.001513408264145255	100	-2.415085792541504	0.9956082105636597			not_spiculated	0	protopnet	larts0000640_2484154429812	-8.261188507080078	0.0028784482274204493
-15.104280471801758	9.389614419319514e-09	100	-11.815502166748047	2.517363952847518e-07			spiculated	1	protopnet	dntth0000005_2437321454723	3.3793811798095703	0.9999997615814209
-9.670494079589844	0.0026422138325870037	100	-4.852643966674805	0.32683876156806946			not_spiculated	0	protopnet	smitg0000417_2158943607241	-4.134058952331543	0.6705189943313599
-7.610165596008301	0.005720546003431082	100	-2.4715797901153564	0.9752072691917419			spiculated	1	protopnet	lgcth0000249_3684601000867	-6.4059953689575195	0.01907225139439106
-10.843025207519531	0.00023895158665254712	100	-6.130897045135498	0.02659262903034687			not_spiculated	0	protopnet	smitg0000121_1527896075798	-2.5309739112854004	0.9731684327125549
-12.048702239990234	1.2879509085905738e-06	100	-10.40672779083252	6.6527277340355795e-06			not_spiculated	0	protopnet	wshth0000996_2769642754834	1.5137481689453125	0.9999920129776001
-7.815925598144531	0.0006862167501822114	100	-0.5323317050933838	0.999276876449585			spiculated	1	protopnet	smitg0000391_1060440663113	-10.7412691116333	3.681296220747754e-05
-1.6415472030639648	0.9994115233421326	100	-9.095937728881836	0.0005785538232885301			not_spiculated	0	protopnet	smitg0000233_1952857056566	-13.1624755859375	9.914454494719394e-06
-8.586868286132812	0.002026974456384778	100	-2.4038217067718506	0.9819993376731873			not_spiculated	0	protopnet	smitg0000511_2231177727127	-6.522472858428955	0.01597362942993641
-7.77254056930542	0.0013701253337785602	100	-1.1825697422027588	0.9971219301223755			not_spiculated	0	protopnet	chats0000025_3237283882280	-7.676662921905518	0.001507993321865797
-8.627204895019531	0.003772270865738392	100	-3.122701644897461	0.9272103309631348			not_spiculated	0	protopnet	lgcth0000188_2666532042071	-5.720522403717041	0.06901746988296509
-1.7671403884887695	0.9986624121665955	100	-8.401845932006836	0.0013122080126777291			not_spiculated	0	protopnet	smitg0000584_2059005049287	-12.343482971191406	2.5478373572696e-05
-13.785215377807617	1.30699368128262e-06	100	-8.46346664428711	0.0002675959840416908			spiculated	1	protopnet	smitg0000219_3116123303641	-0.2377033233642578	0.9997311234474182
-9.767898559570312	0.006177111528813839	100	-4.959194183349609	0.7571452856063843			spiculated	1	protopnet	smitg0000799_1735344924435	-6.122049808502197	0.23667775094509125
-1.847869873046875	0.9958983659744263	100	-7.341464519500732	0.004096163436770439			not_spiculated	0	protopnet	smitg0000375_2431149950823	-13.955854415893555	5.492676791618578e-06
-7.71644401550293	0.009800850413739681	100	-3.166672706604004	0.9272662401199341			spiculated	1	protopnet	smitg0000279_4965223904288	-5.856842517852783	0.06293301284313202
-8.274552345275879	0.061745788902044296	100	-7.199978828430176	0.18083758652210236			spiculated	1	protopnet	smitg0000832_1681865410591	-5.767664909362793	0.7574164271354675
-12.687389373779297	6.535709928812139e-08	100	-11.915144920349121	1.4147336457881465e-07			spiculated	1	protopnet	wshth0001334_1486964935697	3.8560094833374023	0.9999997615814209
-5.334586143493652	0.9093583822250366	100	-8.824585914611816	0.027736229822039604			not_spiculated	0	protopnet	chats0000091_2138981687095	-8.005692481994629	0.0629054605960846
-8.359832763671875	0.0008693085401318967	100	-1.3135566711425781	0.9984647035598755			spiculated	1	protopnet	lgcth0000187_3275913750327	-8.626276969909668	0.0006659761420451105
-12.667091369628906	2.048914637953203e-07	100	-12.243509292602539	3.1295596158997796e-07			spiculated	1	protopnet	lgcth0000261_8508987546008	2.733694076538086	0.9999995231628418
-8.973955154418945	0.00019788350618910044	100	-0.44644737243652344	0.9996756315231323			not_spiculated	0	protopnet	smitg0000302_2610362851020	-9.421625137329102	0.0001264704333152622
-13.068984985351562	5.922729542362504e-07	100	-9.515372276306152	2.06936110771494e-05			not_spiculated	0	protopnet	smitg0000487_2432646936938	1.2702922821044922	0.9999786615371704
-10.883262634277344	1.1381827391687693e-07	100	-12.224787712097168	2.9757377006944807e-08			spiculated	1	protopnet	lgcth0000648_3186922671480	5.105400085449219	1.0
-9.583528518676758	0.0012569769751280546	100	-12.857358932495117	4.759056173497811e-05			not_spiculated	0	protopnet	smitg0000831_3832681095152	-2.9057884216308594	0.9986954927444458
-0.3903465270996094	0.9997923970222473	100	-8.8818359375	0.00020516473159659654			spiculated	1	protopnet	smitg0000372_6889220623743	-13.305862426757812	2.4590785869804677e-06
-8.273815155029297	0.008507901802659035	100	-11.673567771911621	0.00028400676092132926			spiculated	1	protopnet	smitg0000038_1301465355691	-3.515885829925537	0.9912080764770508
-9.272318840026855	0.0018551641842350364	100	-6.095649719238281	0.044462330639362335			spiculated	1	protopnet	lgcth0000249_3133181131021	-3.029961109161377	0.9536826610565186
-11.660676956176758	1.8072548755299067e-06	100	-10.275777816772461	7.218940481834579e-06			not_spiculated	0	protopnet	smitg0000890_2282547864059	1.5630159378051758	0.9999909400939941
-14.308755874633789	1.7170261656929142e-08	100	-11.347411155700684	3.317971106753248e-07			spiculated	1	protopnet	smitg0000824_2738647676611	3.571331024169922	0.9999997615814209
-9.627607345581055	0.0034289935138076544	100	-4.03959846496582	0.9162375926971436			not_spiculated	0	protopnet	lgcth0000691_1264103188847	-6.473689079284668	0.08033336699008942
-9.185566902160645	0.004153421614319086	100	-4.231338977813721	0.5888434648513794			spiculated	1	protopnet	cprtg0000082_2084695715286	-4.600678443908691	0.40700313448905945
-7.101665496826172	0.2985309064388275	100	-8.383525848388672	0.0828484520316124			spiculated	1	protopnet	smitg0000120_1024137472298	-6.373046875	0.6186205148696899
-9.844793319702148	0.00011726446246029809	100	-11.75494384765625	1.7361953723593615e-05			spiculated	1	protopnet	smitg0000809_9307639007207	-0.793848991394043	0.9998654127120972
-13.724017143249512	5.246904422051557e-08	100	-10.914700508117676	8.709120606908982e-07			spiculated	1	protopnet	smith0000095_1084630028096	3.0390233993530273	0.9999990463256836
-11.411890029907227	0.0001641936250962317	100	-8.488622665405273	0.0030543245375156403			spiculated	1	protopnet	chats0000048_1272155189022	-2.7006497383117676	0.9967815279960632
-9.91572380065918	0.00017277921142522246	100	-1.2532727718353271	0.9989559054374695			spiculated	1	protopnet	smitg0000571_3107381726747	-8.297661781311035	0.0008713790448382497
-7.9767537117004395	0.0005475031794048846	100	-0.46733641624450684	0.9992753863334656			not_spiculated	0	protopnet	smitg0000050_1957164502069	-9.104878425598145	0.00017719379684422165
-5.622908592224121	0.32291755080223083	100	-4.8882060050964355	0.6732385158538818			spiculated	1	protopnet	wshth0001556_2825780360838	-10.053792953491211	0.0038439969066530466
-9.425373077392578	0.002722392324358225	100	-3.674931764602661	0.8557279706001282			spiculated	1	protopnet	wshth0001213_1632994286029	-5.474234104156494	0.14154960215091705
-12.064016342163086	2.9228640414658003e-06	100	-9.912705421447754	2.512528772058431e-05			spiculated	1	protopnet	pnkts0000031_1767281529519	0.6789026260375977	0.9999719858169556
-12.209985733032227	1.5337776858359575e-05	100	-7.313167572021484	0.002053163480013609			spiculated	1	protopnet	chats0000005_1521809419972	-1.1268644332885742	0.9979314804077148
-12.59835433959961	7.786892410877044e-07	100	-10.094860076904297	9.519582818029448e-06			spiculated	1	protopnet	larts0000041_6208692494113	1.4672889709472656	0.9999897480010986
-13.449014663696289	4.685322778641421e-07	100	-9.763737678527832	1.867389801191166e-05			spiculated	1	protopnet	cbith0001529_8718412901494	1.1246271133422852	0.9999808073043823
-13.922178268432617	9.919532573121614e-08	100	-10.90751838684082	2.02181468011986e-06			spiculated	1	protopnet	rahts0000411_1303517128455	2.2039947509765625	0.9999978542327881
-12.382818222045898	1.307816546614049e-06	100	-9.439886093139648	2.4811099137878045e-05			spiculated	1	protopnet	lgcth0000672_3242145779336	1.1643075942993164	0.9999738931655884
-9.18825626373291	0.004327797330915928	100	-3.768104076385498	0.9777076244354248			not_spiculated	0	protopnet	chats0000091_2990099594279	-7.764917373657227	0.017964500933885574
-3.1328506469726562	0.9063030481338501	100	-5.402831554412842	0.09363393485546112			not_spiculated	0	protopnet	smitg0000255_7970371904053	-12.70730972290039	6.297075742622837e-05
-11.355957984924316	2.4509416107321158e-05	100	-7.791808128356934	0.0008654137491248548			spiculated	1	protopnet	smith0000015_1680474256399	-0.7403955459594727	0.9991101026535034
-10.136961936950684	0.004389710258692503	100	-8.00757884979248	0.03691604733467102			spiculated	1	protopnet	smitg0000324_9973809421710	-4.75065279006958	0.9586943984031677
-12.757474899291992	0.0004740199656225741	100	-6.01999568939209	0.3998035788536072			spiculated	1	protopnet	smitg0000072_2366192289609	-5.614501953125	0.5997225642204285
-14.392314910888672	1.764768597922739e-08	100	-11.686402320861816	2.641500316258316e-07			spiculated	1	protopnet	wshth0001691_2138605040565	3.460346221923828	0.9999997615814209
-10.90414047241211	3.796499868258252e-06	100	-11.40859603881836	2.2924566565052373e-06			not_spiculated	0	protopnet	smitg0000656_3239021057976	1.577284812927246	0.9999939203262329
-7.5558271408081055	0.002118920674547553	100	-1.401453971862793	0.9975278973579407			spiculated	1	protopnet	larts0000990_7496249937593	-9.34762191772461	0.00035314098931849003
-6.283916473388672	0.030032124370336533	100	-2.8090317249298096	0.9698606133460999			not_spiculated	0	protopnet	chats0000185_2017397232364	-11.91883659362793	0.0001072436134563759
-11.805381774902344	1.8782309780362993e-05	100	-7.330267906188965	0.0016491723945364356			spiculated	1	protopnet	lgcth0000845_3121501471027	-0.9244556427001953	0.9983320236206055
-2.105367660522461	0.9991239309310913	100	-15.096658706665039	2.278103011121857e-06			spiculated	1	protopnet	smitg0000854_1231831480002	-9.147188186645508	0.0008737668977119029
-7.515841007232666	0.00518718920648098	100	-2.260146141052246	0.9941487312316895			not_spiculated	0	protopnet	smitg0000375_2651896572663	-9.57130241394043	0.0006641352665610611
-8.559618949890137	0.0006215352332219481	100	-1.1781866550445557	0.9981160163879395			spiculated	1	protopnet	smith0000017_1977202009064	-7.850989818572998	0.0012624653754755855
-13.245501518249512	2.9531690870499006e-06	100	-9.971992492675781	7.797497528372332e-05			spiculated	1	protopnet	smitg0000038_2287623989853	-0.5129508972167969	0.999919056892395
-10.953899383544922	0.00025079696206375957	100	-6.898611068725586	0.014471428468823433			spiculated	1	protopnet	chats0000048_2381602713096	-2.677863597869873	0.9852778911590576
-11.184585571289062	7.641730189789087e-05	100	-8.379446029663086	0.0012631308054551482			spiculated	1	protopnet	lgcth0000187_6066773761908	-1.7066245079040527	0.9986605048179626
-8.436543464660645	0.010104410350322723	100	-4.409996509552002	0.5665237307548523			not_spiculated	0	protopnet	smitg0000694_9650842380079	-4.701264381408691	0.42337194085121155
-10.340010643005371	0.0007939502829685807	100	-5.512552261352539	0.09915895760059357			not_spiculated	0	protopnet	smitg0000433_3252822133107	-3.3068294525146484	0.9000470042228699
-6.688748359680176	0.04342874884605408	100	-13.722219467163086	3.8298301660688594e-05			spiculated	1	protopnet	wshth0000986_2310261727020	-3.596554756164551	0.9565329551696777
-12.724151611328125	1.0840267350431532e-06	100	-9.383759498596191	3.0602284823544323e-05			spiculated	1	protopnet	smitg0000672_9535255205175	1.0106449127197266	0.9999682903289795
-9.032535552978516	0.003005704376846552	100	-7.192314147949219	0.018929723650217056			spiculated	1	protopnet	smitg0000816_1487713943558	-3.247471809387207	0.9780645370483398
0.17001056671142578	0.9999916553497314	100	-11.885324478149414	5.813407824462047e-06			spiculated	1	protopnet	larts0000297_2589204375762	-12.712158203125	2.5429712877667043e-06
-11.553380012512207	1.6155949197127484e-05	100	-7.64657735824585	0.0008035911014303565			spiculated	1	protopnet	larts0000319_1401793905659	-0.5209774971008301	0.9991803169250488
-9.51051139831543	0.00014545390149578452	100	-12.562256813049316	6.876527095300844e-06			spiculated	1	protopnet	larts0000655_2560462645601	-0.6750125885009766	0.9998476505279541
-6.060157775878906	0.6758644580841064	100	-6.949998378753662	0.27759188413619995			spiculated	1	protopnet	lgcth0000703_4910332535792	-8.735754013061523	0.0465439148247242
-6.453546524047852	0.2097385674715042	100	-10.728618621826172	0.0029176827520132065			spiculated	1	protopnet	smitg0000427_1204066565041	-5.130743503570557	0.7873436808586121
-10.864241600036621	0.00013229198521003127	100	-6.697850227355957	0.00853049661964178			spiculated	1	protopnet	smitg0000189_2641913447126	-1.9424428939819336	0.9913371205329895
-11.429412841796875	5.8386826822243165e-06	100	-9.024901390075684	6.465184560511261e-05			spiculated	1	protopnet	pnkts0000185_6924911393034	0.6215219497680664	0.9999295473098755
-7.0431809425354	0.006613839417695999	100	-2.0316193103790283	0.99299556016922			not_spiculated	0	protopnet	smitg0000748_1044158211345	-9.87226676940918	0.000390658708056435
-4.833638668060303	0.8790425658226013	100	-7.596044063568115	0.05550248920917511			spiculated	1	protopnet	smitg0000814_1552506338241	-7.431107997894287	0.06545507162809372
-11.527119636535645	3.246700725867413e-05	100	-11.496938705444336	3.346182711538859e-05			spiculated	1	protopnet	smitg0000640_5256691603218	-1.191899299621582	0.9999340772628784
-11.092994689941406	5.100003086511151e-09	100	-15.97786808013916	3.855640112737646e-11			spiculated	1	protopnet	wshth0001691_1332612124955	8.001030921936035	1.0
-1.2725396156311035	0.9966225624084473	100	-6.960119724273682	0.0033763390965759754			not_spiculated	0	protopnet	smitg0000401_2946085491774	-15.070897102355957	1.0138651305169333e-06
-3.9035520553588867	0.6633151769638062	100	-4.582333564758301	0.33645644783973694			spiculated	1	protopnet	wshth0001556_2377967372900	-11.877250671386719	0.00022844754857942462
-8.313121795654297	0.08153503388166428	100	-6.456786155700684	0.5218439102172852			not_spiculated	0	protopnet	pnkts0000091_3028426516993	-6.731173038482666	0.3966211676597595
-12.16380500793457	4.345446086517768e-06	100	-11.19707202911377	1.1425667253206484e-05			spiculated	1	protopnet	smitg0000809_1378509532887	0.18256092071533203	0.9999842643737793
1.4140849113464355	0.9999889135360718	100	-9.994368553161621	1.1101121344836429e-05			not_spiculated	0	protopnet	smitg0000811_2619070400286	-16.240013122558594	2.1523726800865006e-08
-9.092370986938477	0.006168884225189686	100	-4.619853973388672	0.540251612663269			not_spiculated	0	protopnet	smith0000025_7176567743583	-4.7947187423706055	0.4535793662071228
-7.71386194229126	0.002739355666562915	100	-1.8220665454864502	0.9917967319488525			spiculated	1	protopnet	smitg0000594_2106207524111	-7.023407936096191	0.005463976413011551
-10.758354187011719	9.303252568315656e-07	100	-15.389032363891602	9.068946482670981e-09			not_spiculated	0	protopnet	lgcth0000175_2194612793896	3.1293764114379883	0.9999990463256836
-11.595861434936523	0.0006710267043672502	100	-5.568567752838135	0.27820196747779846			not_spiculated	0	protopnet	smitg0000646_2511177673002	-4.6160993576049805	0.7211273312568665
-9.956843376159668	0.0020970625337213278	100	-4.509127616882324	0.48699474334716797			not_spiculated	0	protopnet	uvath0000094_5234448982202	-4.461191177368164	0.5109081268310547
-8.866280555725098	0.002642556559294462	100	-2.9543676376342773	0.9761922359466553			spiculated	1	protopnet	smitg0000188_2596983483575	-6.785672187805176	0.02116512879729271
-12.751703262329102	6.827316155977314e-06	100	-7.581793785095215	0.0012009175261482596			spiculated	1	protopnet	smitg0000371_1455026693151	-0.858332633972168	0.9987921714782715
-7.5589213371276855	0.06528590619564056	100	-13.789278030395508	0.00012853165389969945			not_spiculated	0	protopnet	cbith0001486_1982369189125	-4.897594451904297	0.934585452079773
-8.520865440368652	0.0006597944884561002	100	-1.199430227279663	0.9978552460670471			not_spiculated	0	protopnet	smitg0000302_1451182789934	-7.709676265716553	0.0014849220169708133
-8.535760879516602	0.0004276860854588449	100	-0.7795732021331787	0.9990671873092651			spiculated	1	protopnet	smitg0000035_2262009349301	-8.369466781616211	0.0005050632171332836
-8.62842082977295	0.0008876756764948368	100	-1.6035726070404053	0.9979463219642639			spiculated	1	protopnet	smitg0000188_3097786756910	-8.355730056762695	0.001165956724435091
-9.792648315429688	0.0017274454003199935	100	-3.5794849395751953	0.8624757528305054			spiculated	1	protopnet	ewbth0000173_3349913803840	-5.428132057189941	0.13579683005809784
-9.343321800231934	0.003252198453992605	100	-4.660566329956055	0.3514568507671356			not_spiculated	0	protopnet	smitg0000487_1533965215743	-4.052951812744141	0.6452910304069519
-7.733884811401367	0.0007954520406201482	100	-0.5981478691101074	0.999137282371521			not_spiculated	0	protopnet	lgcth0000188_2967756674709	-10.204557418823242	6.72379246680066e-05
-8.139022827148438	0.012822069227695465	100	-4.626782417297363	0.4298378527164459			spiculated	1	protopnet	smitg0000084_2850684228441	-4.3670148849487305	0.5573400855064392
-6.093842506408691	0.7493997812271118	100	-7.406335830688477	0.20169956982135773			spiculated	1	protopnet	ewbth0000204_3391076003088	-8.823322296142578	0.048900753259658813
-8.796487808227539	0.001019282266497612	100	-1.9145867824554443	0.9932670593261719			not_spiculated	0	protopnet	smitg0000417_8299997830139	-7.072711944580078	0.005713744089007378
-7.893332004547119	0.00932587031275034	100	-3.251260995864868	0.9676430821418762			not_spiculated	0	protopnet	lgcth0000198_1479229221209	-6.989283561706543	0.023030990734696388
-12.028024673461914	1.1472103267351486e-07	100	-11.960132598876953	1.2278016470190778e-07			spiculated	1	protopnet	smitg0000888_2175961264033	3.952737808227539	0.9999997615814209
-10.511720657348633	0.0010575171327218413	100	-3.956251859664917	0.7435179352760315			not_spiculated	0	protopnet	smitg0000283_1865825348393	-5.024717807769775	0.25542452931404114
-8.097116470336914	0.004737185314297676	100	-2.7823333740234375	0.9631664752960205			not_spiculated	0	protopnet	smitg0002782_8337636320687	-6.1838202476501465	0.0320962555706501
-11.401715278625488	2.704211397031031e-07	100	-11.705414772033691	1.9959314556672325e-07			spiculated	1	protopnet	larts0000743_1647359455929	3.7215700149536133	0.9999995231628418
-12.018986701965332	2.3968486857484095e-06	100	-10.982982635498047	6.754161859134911e-06			not_spiculated	0	protopnet	crsth0000065_1946627338016	0.9223594665527344	0.9999908208847046
-7.275044918060303	0.009617125615477562	100	-2.6715447902679443	0.9601075649261475			not_spiculated	0	protopnet	wshth0001536_1709601659528	-6.128257751464844	0.03027530387043953
-14.364273071289062	6.946128650042738e-08	100	-10.043357849121094	5.227480869507417e-06			spiculated	1	protopnet	smitg0000091_2485288891087	2.118218421936035	0.9999947547912598
-10.732213020324707	9.673612657934427e-05	100	-7.42722749710083	0.002635880373418331			not_spiculated	0	protopnet	smitg0000513_2486643193171	-1.4914259910583496	0.9972673058509827
-13.135658264160156	6.504131899731647e-09	100	-13.556026458740234	4.271945908129737e-09			spiculated	1	protopnet	smitg0000802_2589760329316	5.715169906616211	1.0
-10.030912399291992	0.0014487059088423848	100	-5.380377769470215	0.1515939086675644			spiculated	1	protopnet	larts0000115_1508968589368	-3.6599326133728027	0.8469574451446533
-8.130549430847168	0.0008117600227706134	100	-1.0160794258117676	0.9981657266616821			not_spiculated	0	protopnet	smitg0000234_5613014594646	-7.899777412414551	0.0010224701836705208
-12.586742401123047	2.5431641915929504e-05	100	-7.026911735534668	0.00660660257562995			spiculated	1	protopnet	smitg0000269_1119048800891	-2.0138797760009766	0.9933680891990662
-9.259889602661133	0.003090590238571167	100	-3.7935373783111572	0.7312197685241699			spiculated	1	protopnet	lgcth0000271_1552241837023	-4.805922031402588	0.26568979024887085
-6.54513692855835	0.2851564288139343	100	-12.417999267578125	0.0008026597206480801			spiculated	1	protopnet	smitg0000828_2320336146674	-5.627234935760498	0.7140406966209412
-13.52033805847168	1.653361891840177e-07	100	-10.25391674041748	4.334676305006724e-06			not_spiculated	0	protopnet	crsth0000096_1265592393031	2.094942092895508	0.9999954700469971
-0.6161799430847168	0.999602198600769	100	-8.466909408569336	0.00038931291783228517			spiculated	1	protopnet	smitg0000256_2144466225800	-12.297810554504395	8.444216291536577e-06
-6.4671502113342285	0.08270223438739777	100	-4.070178508758545	0.9088847637176514			spiculated	1	protopnet	rahts0000773_3384113560045	-8.752603530883789	0.008413129486143589
-12.722118377685547	6.966199634916848e-07	100	-9.265235900878906	2.209535159636289e-05			spiculated	1	protopnet	larts0000572_3077614934303	1.4548845291137695	0.9999772310256958
-12.345330238342285	1.0178866887144977e-06	100	-10.37382698059082	7.309916782105574e-06			spiculated	1	protopnet	larts0000631_9974169091634	1.4524431228637695	0.9999916553497314
-8.727243423461914	0.003076053922995925	100	-5.928494930267334	0.050521355122327805			not_spiculated	0	protopnet	smitg0000835_2647358293080	-2.998222827911377	0.9464027285575867
-2.346198081970215	0.9889101386070251	100	-6.844484806060791	0.011004636995494366			spiculated	1	protopnet	smitg0000507_3059022894539	-11.705652236938477	8.519179391441867e-05
-8.673521995544434	0.026075825095176697	100	-9.615707397460938	0.010163706727325916			spiculated	1	protopnet	smitg0000523_1725382522761	-5.063687801361084	0.963760495185852
-9.058664321899414	0.007639333140105009	100	-4.259803295135498	0.9272019267082214			spiculated	1	protopnet	smitg0000120_8168422626932	-6.915151596069336	0.06515851616859436
-7.04526424407959	0.0025537158362567425	100	-14.630681991577148	1.2967830116394907e-06			spiculated	1	protopnet	lgcth0000261_1824751924926	-1.0776166915893555	0.9974449276924133
-8.940728187561035	0.0029608765617012978	100	-3.1892247200012207	0.9316794872283936			spiculated	1	protopnet	larts0000051_3298493817709	-5.846309661865234	0.06535957008600235
-6.716871738433838	0.042096320539712906	100	-3.59641170501709	0.9537678956985474			not_spiculated	0	protopnet	smitg0000584_2871159658355	-9.037177085876465	0.004135694354772568
-9.251764297485352	0.003724997630342841	100	-4.769876003265381	0.32929518818855286			spiculated	1	protopnet	smitg0000571_1583699770137	-4.064070701599121	0.6669798493385315
-12.136754989624023	6.710413344990229e-06	100	-9.595113754272461	8.522559801349416e-05			spiculated	1	protopnet	larts0000094_2343231540098	-0.22499656677246094	0.9999080896377563
-8.71699333190918	0.004160511773079634	100	-3.3333237171173096	0.9062432050704956			spiculated	1	protopnet	wshth0001213_4269434972739	-5.6473188400268555	0.08959617465734482
-7.279902935028076	0.05596587061882019	100	-4.476975440979004	0.9230371713638306			spiculated	1	protopnet	smitg0000659_2377248239902	-8.260269165039062	0.02099692076444626
-8.673754692077637	0.003806635271757841	100	-3.1496481895446777	0.9541798233985901			not_spiculated	0	protopnet	wshth0001536_6337577187520	-6.2725067138671875	0.042013611644506454
-9.317792892456055	0.002790900180116296	100	-3.4723143577575684	0.9647247195243835			spiculated	1	protopnet	dntth0000005_4345237659665	-6.8633952140808105	0.03248446434736252
-5.424244403839111	0.12427458167076111	100	-16.146953582763672	2.738853936534724e-06			spiculated	1	protopnet	larts0000645_7261242434198	-3.4716882705688477	0.8757227659225464
-13.335381507873535	3.218666279281024e-06	100	-9.730690956115723	0.00011835133045678958			not_spiculated	0	protopnet	lgcth0000168_1568930549197	-0.6889591217041016	0.9998784065246582
-8.0396089553833	0.001426211791113019	100	-1.490260362625122	0.9966211318969727			not_spiculated	0	protopnet	smitg0000337_3180106346859	-7.72542142868042	0.001952693797647953
-12.189546585083008	1.4912769984221086e-05	100	-8.227823257446289	0.0007836336735635996			spiculated	1	protopnet	lgcth0000712_2564079475629	-1.0770530700683594	0.9992014765739441
-12.575651168823242	2.48029959948326e-06	100	-8.972450256347656	9.106561628868803e-05			spiculated	1	protopnet	smitg0000100_1900250718654	0.3313865661621094	0.9999064207077026
-7.9984354972839355	0.0009510155650787055	100	-1.04252028465271	0.9979373216629028			spiculated	1	protopnet	smitg0000253_2744902878668	-7.842333793640137	0.0011116849491372705
-11.256853103637695	6.252935418160632e-05	100	-7.525346755981445	0.002610096475109458			spiculated	1	protopnet	smitg0000816_1673426570643	-1.5796551704406738	0.9973273277282715
-7.62458610534668	0.0024148542433977127	100	-1.603182077407837	0.9952985048294067			not_spiculated	0	protopnet	pnkts0000111_1426027339576	-7.679172515869141	0.0022865692153573036
-8.748735427856445	0.0019592861644923687	100	-2.5284409523010254	0.9852297306060791			not_spiculated	0	protopnet	smitg0000208_1735391984443	-6.871013641357422	0.012810971587896347
-9.479148864746094	0.004559675231575966	100	-4.242990016937256	0.8569762706756592			spiculated	1	protopnet	smitg0000727_2730509413589	-6.0657877922058105	0.1384642869234085
-12.70903205871582	8.300859235532698e-07	100	-9.616162300109863	1.829528991947882e-05			spiculated	1	protopnet	cmctg0000315_3373479440547	1.2926855087280273	0.9999809265136719
-11.286928176879883	5.9181904362048954e-05	100	-6.890389442443848	0.004803761374205351			spiculated	1	protopnet	lgcth0000708_6174549873285	-1.556908130645752	0.9951370358467102
-12.577564239501953	1.5287912447092822e-06	100	-9.644319534301758	2.872368713724427e-05			spiculated	1	protopnet	wshth0000965_2574205435249	0.8134384155273438	0.9999697208404541
-14.124849319458008	2.03824921385376e-08	100	-11.515871047973633	2.768994704638317e-07			spiculated	1	protopnet	larts0000639_6523756540784	3.583740234375	0.9999997615814209
-11.992694854736328	6.116626173024997e-05	100	-6.893962860107422	0.010019893757998943			spiculated	1	protopnet	smitg0000415_9954585450014	-2.3009119033813477	0.9899190664291382
-12.893649101257324	4.605323283612961e-06	100	-8.978340148925781	0.00023102405248209834			not_spiculated	0	protopnet	smitg0000811_2000462090837	-0.6055870056152344	0.9997643232345581
-13.08658504486084	7.58545759538265e-09	100	-13.660938262939453	4.2711394421246496e-09			spiculated	1	protopnet	lgcth0000701_3229968379648	5.610446929931641	1.0
-12.673283576965332	5.5876554938549816e-08	100	-11.597968101501465	1.6376957034935913e-07			spiculated	1	protopnet	smitg0000385_1227436172578	4.02683687210083	1.0
-8.608710289001465	0.0008041683468036354	100	-1.486485481262207	0.9965288043022156			not_spiculated	0	protopnet	smitg0000227_5575587049170	-7.409794807434082	0.0026670389343053102
-8.074512481689453	0.0009400618146173656	100	-1.1065692901611328	0.9983795881271362			spiculated	1	protopnet	smitg0000031_3049149120331	-8.397909164428711	0.0006803102442063391
-8.323427200317383	0.0018812769558280706	100	-2.050123691558838	0.9975018501281738			not_spiculated	0	protopnet	lgcth0000224_1331823342062	-9.438420295715332	0.0006169037078507245
-12.014863014221191	2.9115353754605167e-06	100	-11.928792953491211	3.1732320167066064e-06			spiculated	1	protopnet	smitg0000672_2554378323908	0.7319612503051758	0.9999939203262329
-5.00662899017334	0.556448221206665	100	-5.2384490966796875	0.44131284952163696			not_spiculated	0	protopnet	smitg0000477_1093674696052	-10.522197723388672	0.0022389462683349848
-7.940972328186035	0.021129416301846504	100	-4.211493492126465	0.8801963925361633			spiculated	1	protopnet	smitg0000150_2878360298223	-6.399812698364258	0.09867443144321442
-13.238733291625977	5.339854396879673e-06	100	-7.4719133377075195	0.0017061904072761536			spiculated	1	protopnet	larts0000051_6561798835217	-1.1001338958740234	0.9982884526252747
-7.82790470123291	0.0004165295686107129	100	-0.044826507568359375	0.9995253086090088			not_spiculated	0	protopnet	smitg0000294_1516033515218	-9.79710865020752	5.813416282762773e-05
-7.52385139465332	0.002653124276548624	100	-1.5947492122650146	0.9970889687538147			not_spiculated	0	protopnet	smitg0000134_2897050815730	-9.854793548583984	0.00025789462961256504
-7.707767009735107	0.003388915443792939	100	-2.0242526531219482	0.9962757229804993			not_spiculated	0	protopnet	zwath0006233_2418439248409	-10.020627975463867	0.0003354267973918468
-7.528425693511963	0.004772528074681759	100	-2.1888267993927	0.9947333931922913			not_spiculated	0	protopnet	smitg0000168_2551937032004	-9.796347618103027	0.000494085717946291
-14.474161148071289	3.251942004567354e-08	100	-11.133423805236816	9.183465294881898e-07			spiculated	1	protopnet	cbith0001529_2726319630624	2.767266273498535	0.9999990463256836
-10.456235885620117	0.0023209466598927975	100	-6.278212547302246	0.15141107141971588			spiculated	1	protopnet	smitg0000285_3396498848554	-4.557374954223633	0.8462679386138916
-7.639603614807129	0.10518569499254227	100	-5.565337657928467	0.8371416330337524			not_spiculated	0	protopnet	smitg0000440_2723154373854	-8.240546226501465	0.05767274275422096
-8.421067237854004	0.0053814793936908245	100	-3.2821102142333984	0.9177456498146057			spiculated	1	protopnet	smitg0000436_5278966162530	-5.761877059936523	0.07687290012836456
-8.496041297912598	0.0010180192766711116	100	-1.6100358963012695	0.9961164593696594			not_spiculated	0	protopnet	smitg0000134_1688083109811	-7.461108684539795	0.0028656392823904753
-9.732921600341797	0.003885227255523205	100	-4.3666205406188965	0.8317089080810547			spiculated	1	protopnet	smitg0000387_1573474120783	-5.987765312194824	0.16440579295158386
-11.008906364440918	3.6431176795304054e-06	100	-14.236137390136719	1.4451221375111345e-07			spiculated	1	protopnet	wshth0001446_8915043522025	1.5137605667114258	0.9999961853027344
-11.51390266418457	1.619568865862675e-05	100	-8.173649787902832	0.0004571435274556279			not_spiculated	0	protopnet	zwath0006233_5062663456686	-0.4836101531982422	0.9995266199111938
-7.602092266082764	0.0062006195075809956	100	-2.5338363647460938	0.9852595925331116			not_spiculated	0	protopnet	smitg0000310_2817531413553	-7.28199577331543	0.008539869450032711
-11.638479232788086	0.00016863374912645668	100	-7.161648750305176	0.014832258224487305			spiculated	1	protopnet	larts0000097_3502702731466	-2.9658126831054688	0.9849991202354431
-8.338242530822754	0.0016360264271497726	100	-1.930345058441162	0.9924411773681641			spiculated	1	protopnet	smitg0000824_1589823180334	-7.051711082458496	0.005922755692154169
-12.387439727783203	5.5762400734238327e-05	100	-7.153081893920898	0.010461505502462387			spiculated	1	protopnet	xrath0000107_1581464528506	-2.6036019325256348	0.9894827604293823
-9.731697082519531	0.002236419590190053	100	-3.95731782913208	0.720003068447113			not_spiculated	0	protopnet	smitg0000405_3051353537168	-4.90981388092041	0.2777605652809143
-8.463997840881348	0.0003537709708325565	100	-0.5176377296447754	0.9994994401931763			not_spiculated	0	protopnet	smitg0000272_2626592626421	-9.343253135681152	0.00014684740744996816
-6.727735996246338	0.291409432888031	100	-5.948458194732666	0.6352426409721375			spiculated	1	protopnet	larts0000094_1208658615194	-8.10725212097168	0.07334784418344498
-12.112569808959961	1.900332972581964e-05	100	-10.233349800109863	0.00012444131425581872			not_spiculated	0	protopnet	larts0000769_2839152444369	-1.241816520690918	0.9998565912246704
-8.114133834838867	0.00035228405613452196	100	-0.16342759132385254	0.9996334314346313			spiculated	1	protopnet	smitg0000115_1484526858894	-11.316763877868652	1.4322157767310273e-05
-8.27858829498291	0.002451657084748149	100	-2.2842068672180176	0.9835277199745178			not_spiculated	0	protopnet	smitg0000190_9112261530712	-6.534820556640625	0.01402065996080637
-12.431561470031738	9.809340326683014e-07	100	-9.722152709960938	1.4734026990481652e-05			spiculated	1	protopnet	smith0000003_2128680898317	1.4031829833984375	0.9999842643737793
-9.517036437988281	0.002928864909335971	100	-3.8797800540924072	0.8221077919006348			spiculated	1	protopnet	lgcth0000682_1231608993696	-5.427075386047363	0.17496329545974731
-14.084024429321289	3.750939489566285e-11	100	-16.458003997802734	3.4924793092250273e-12			spiculated	1	protopnet	lgcth0000648_1390398115812	9.922405242919922	1.0
-8.663970947265625	0.001274857553653419	100	-2.0074329376220703	0.9916521310806274			spiculated	1	protopnet	cprtg0000038_2234884433254	-6.950509071350098	0.0070730820298194885
-10.314697265625	0.001010290696285665	100	-5.056619167327881	0.194088876247406			spiculated	1	protopnet	smitg0000726_2741960545860	-3.63421630859375	0.8049007654190063
-8.27798843383789	0.0009588849497959018	100	-1.3303937911987305	0.9978575110435486			not_spiculated	0	protopnet	smitg0000051_3056464223721	-8.067471504211426	0.0011835669865831733
-10.447183609008789	0.002289030235260725	100	-7.275447845458984	0.054590724408626556			spiculated	1	protopnet	larts0000044_573622631	-4.426117897033691	0.9431204199790955
-13.438032150268555	2.123073095106065e-08	100	-12.115201950073242	7.970081838948317e-08			spiculated	1	protopnet	smith0000581_2401195644705	4.229784965515137	1.0
-11.20193099975586	0.0004893798031844199	100	-5.598962306976318	0.13273468613624573			not_spiculated	0	protopnet	xnmth0000017_3137933110069	-3.7225341796875	0.8667758703231812
-10.085426330566406	0.002300939755514264	100	-5.157985210418701	0.3175892233848572			spiculated	1	protopnet	xrath0000107_2282545575405	-4.39648962020874	0.6801098585128784
-12.389032363891602	7.239489150379086e-07	100	-9.333091735839844	1.537751086289063e-05			spiculated	1	protopnet	smith0000095_3115762617526	1.7494969367980957	0.9999839067459106
-8.652778625488281	0.005791511852294207	100	-3.669219493865967	0.845520555973053			not_spiculated	0	protopnet	smitg0000815_1577180511691	-5.407322406768799	0.1486879140138626
-6.416375160217285	0.10344399511814117	100	-4.274209022521973	0.881122350692749			not_spiculated	0	protopnet	larts0000752_3370904665683	-8.318870544433594	0.015433414839208126
-8.034564971923828	0.0037235859781503677	100	-2.4468789100646973	0.9946324229240417			not_spiculated	0	protopnet	sjctg0000065_7890989290466	-8.852118492126465	0.0016440021572634578
-10.019158363342285	0.003979914356023073	100	-4.942680358886719	0.6376173496246338			spiculated	1	protopnet	pnkts0000173_2982250457374	-5.518761157989502	0.358402818441391
-5.664528846740723	0.04101119935512543	100	-2.5125606060028076	0.9589254856109619			spiculated	1	protopnet	smitg0000484_2368420579078	-12.139928817749023	6.319346721284091e-05
-9.359466552734375	0.008822157979011536	100	-6.7801127433776855	0.11635202914476395			spiculated	1	protopnet	larts0000066_1223231230387	-4.7627081871032715	0.8748258948326111
-3.722865104675293	0.2066395878791809	100	-22.147136688232422	2.058988535225126e-09			spiculated	1	protopnet	chats0000108_2592840007835	-2.3775634765625	0.7933605313301086
-13.032557487487793	9.003406375995837e-08	100	-10.973045349121094	7.060593247842917e-07			spiculated	1	protopnet	smith0000003_2102393021381	3.1905202865600586	0.9999992847442627
-9.065290451049805	0.0012215106980875134	100	-10.831424713134766	0.00020886954735033214			spiculated	1	protopnet	smitg0000802_1687128630727	-2.3590550422668457	0.9985695481300354
-9.632278442382812	8.718423487152904e-06	100	-10.039780616760254	5.800454346172046e-06			not_spiculated	0	protopnet	smitg0000290_9142817480393	2.0177793502807617	0.9999854564666748
-13.575149536132812	2.9144938906711104e-08	100	-12.029274940490723	1.3675018806225125e-07			spiculated	1	protopnet	lgcth0000271_2017388560356	3.7758350372314453	1.0
-10.376859664916992	0.0002305293019162491	100	-8.2960786819458	0.001846706378273666			spiculated	1	protopnet	smitg0000408_2462714897369	-2.0038065910339355	0.9979228973388672
-14.093666076660156	3.027802222277387e-07	100	-9.862253189086914	2.0835635950788856e-05			spiculated	1	protopnet	smitg0000124_1274674191399	0.9165716171264648	0.9999788999557495
-6.776005744934082	0.010909407399594784	100	-17.470800399780273	2.4723539127080585e-07			spiculated	1	protopnet	larts0000645_2416562398917	-2.268845558166504	0.9890903234481812
-6.764629364013672	0.012303541414439678	100	-2.3798561096191406	0.9869904518127441			not_spiculated	0	protopnet	larts0000640_1946115393566	-9.622563362121582	0.0007060657953843474
-6.391847610473633	0.13444079458713531	100	-14.090622901916504	6.0953079810133204e-05			spiculated	1	protopnet	larts0000652_7183768788825	-4.529665946960449	0.865498423576355
-12.92971420288086	1.566435514632758e-08	100	-12.386528015136719	2.6965922828026123e-08			spiculated	1	protopnet	wshth0001691_2556060501289	5.042163848876953	1.0
-9.599401473999023	0.004548515658825636	100	-4.292170524597168	0.9178480505943298			not_spiculated	0	protopnet	larts0000981_1206687383228	-6.76259183883667	0.07760334759950638
-6.1365966796875	0.03870697692036629	100	-2.924398899078369	0.9612337350845337			not_spiculated	0	protopnet	smitg0000762_2622104597862	-12.620683670043945	5.912701089982875e-05
-5.39370059967041	0.37990936636924744	100	-16.35944938659668	6.5662288761814125e-06			spiculated	1	protopnet	smitg0000427_1600919891815	-4.903778076171875	0.6200841665267944
-7.464262008666992	0.0063844420947134495	100	-2.4340882301330566	0.976561427116394			spiculated	1	protopnet	lgcth0000249_2351818672030	-6.481725692749023	0.01705426722764969
-9.074813842773438	0.004561347421258688	100	-4.266817092895508	0.55870121717453			not_spiculated	0	protopnet	crsth0000096_1906515900985	-4.513099670410156	0.4367374777793884
-12.6636962890625	5.004053946322529e-06	100	-8.408184051513672	0.00035275035770609975			spiculated	1	protopnet	smitg0000297_1393817819950	-0.45879173278808594	0.9996422529220581
-8.559680938720703	0.007703843526542187	100	-3.9004569053649902	0.8131725788116455			spiculated	1	protopnet	smitg0000469_1422707824844	-5.413324356079102	0.17912358045578003
-6.665247440338135	0.3215077221393585	100	-12.057624816894531	0.0014632269740104675			spiculated	1	protopnet	larts0000651_2344415600449	-5.920555114746094	0.6770288944244385
-8.400789260864258	0.0012801621342077851	100	-1.7420687675476074	0.9979541897773743			spiculated	1	protopnet	smitg0000507_1702613109942	-8.914800643920898	0.0007656542002223432
-10.127326011657715	0.004305029287934303	100	-6.374792575836182	0.18351884186267853			spiculated	1	protopnet	smitg0000406_1536153840053	-4.887392997741699	0.8121759295463562
-12.204719543457031	7.837506018404383e-06	100	-8.597518920898438	0.0002889117458835244			not_spiculated	0	protopnet	larts0000627_1580972493421	-0.4484262466430664	0.9997032284736633
-9.658284187316895	0.0012250005966052413	100	-6.509274959564209	0.028558390215039253			spiculated	1	protopnet	wshth0001446_2131250163079	-2.983706474304199	0.9702165126800537
-8.28988265991211	0.012508842162787914	100	-4.287531852722168	0.6845670342445374			not_spiculated	0	protopnet	smitg0000300_9090863463372	-5.102835655212402	0.302924245595932
-8.01739501953125	0.001309131970629096	100	-1.3819372653961182	0.9970711469650269			not_spiculated	0	protopnet	pnkts0000141_9372131868243	-7.804533958435059	0.0016196747310459614
-9.029844284057617	0.0008410125155933201	100	-1.9519972801208496	0.9969478845596313			not_spiculated	0	protopnet	zwath0006301_2680559689971	-8.063224792480469	0.0022110571153461933
-11.373577117919922	2.984214006573893e-05	100	-7.398638725280762	0.0015889996429905295			spiculated	1	protopnet	zwath0006333_2546473857309	-0.9556083679199219	0.9983811378479004
-8.169621467590332	0.002519307192414999	100	-2.199068307876587	0.9868687987327576			not_spiculated	0	protopnet	smitg0000508_1656354925687	-6.731639862060547	0.010611789301037788
-8.530425071716309	0.021289218217134476	100	-4.802032470703125	0.8858904838562012			spiculated	1	protopnet	smitg0000204_2433619314299	-7.05795955657959	0.09282038360834122
-8.286445617675781	0.0003037764981854707	100	-0.18758773803710938	0.9996392726898193			spiculated	1	protopnet	smitg0000178_2705145492342	-9.961193084716797	5.691419210052118e-05
-4.258993148803711	0.5500198006629944	100	-4.4606523513793945	0.4495715796947479			spiculated	1	protopnet	smitg0000148_3013566026384	-11.464189529418945	0.000408508611144498
-6.333163261413574	0.028831008821725845	100	-16.56087303161621	1.0423700587125495e-06			spiculated	1	protopnet	smitg0000424_3114950721949	-2.816115379333496	0.9711679220199585
-0.5269474983215332	0.9996711015701294	100	-8.548495292663574	0.00032820363412611187			not_spiculated	0	protopnet	smitg0000709_2422151616225	-14.683090209960938	7.110868409654358e-07
-7.743196487426758	0.0012583526549860835	100	-1.0676665306091309	0.9975813031196594			not_spiculated	0	protopnet	smitg0000748_1860383328201	-7.824185371398926	0.0011604578467085958
-8.739809036254883	0.006454071495682001	100	-4.768723964691162	0.34233713150024414			spiculated	1	protopnet	smitg0000459_1787588219202	-4.125689506530762	0.6512088775634766
-8.131821632385254	0.0020416490733623505	100	-1.94643235206604	0.9914287328720093			not_spiculated	0	protopnet	emgts0000013_9110593283519	-6.969228267669678	0.006529636215418577
-9.56606674194336	0.004982273560017347	100	-4.8613600730896	0.5503712296485901			not_spiculated	0	protopnet	lgcth0000691_1529278347648	-5.074673652648926	0.4446464478969574
-8.906305313110352	0.004931999836117029	100	-3.6134252548217773	0.9810509085655212			spiculated	1	protopnet	cbitg0001667_1002136777948	-7.861771106719971	0.014017103239893913
-11.682748794555664	0.0002798605419229716	100	-6.065736770629883	0.07698021829128265			spiculated	1	protopnet	lgcth0000672_2077157034106	-3.581937789916992	0.9227399230003357
-11.413345336914062	0.0006731385947205126	100	-6.87718391418457	0.0628252699971199			not_spiculated	0	protopnet	larts0000762_1054414630197	-4.175390243530273	0.9365014433860779
-5.7246222496032715	0.04689163342118263	100	-13.339322090148926	2.3124546714825556e-05			spiculated	1	protopnet	smitg0000463_3943326228232	-2.712757110595703	0.9530853033065796
-10.373285293579102	1.1166879630764015e-05	100	-12.86366081237793	9.254980000150681e-07			spiculated	1	protopnet	chats0000108_3110673442629	1.0292606353759766	0.9999879598617554
-3.2207093238830566	0.9146552085876465	100	-5.593611240386963	0.08525487035512924			spiculated	1	protopnet	smitg0000828_2908946068027	-12.447744369506836	8.995120879262686e-05
-10.781031608581543	0.00047866968088783324	100	-5.38115119934082	0.10596784204244614			spiculated	1	protopnet	chats0000077_1675107060895	-3.2490806579589844	0.8935534954071045
-11.97231674194336	1.0140402082470246e-06	100	-9.900299072265625	8.052319572016131e-06			spiculated	1	protopnet	larts0000618_2238499005431	1.82924222946167	0.9999909400939941
-7.793723106384277	0.006151236593723297	100	-2.7107324600219727	0.9919213056564331			spiculated	1	protopnet	smitg0000292_2029856198108	-8.95421314239502	0.0019273830112069845
-8.820107460021973	0.04757291451096535	100	-8.766668319702148	0.05018432438373566			spiculated	1	protopnet	pnkts0000031_3199395284712	-5.877487659454346	0.9022425413131714
-9.214740753173828	0.004237279761582613	100	-4.047388076782227	0.7434296607971191			not_spiculated	0	protopnet	smitg0000059_1058535085390	-5.127912521362305	0.25233301520347595
-9.081960678100586	0.001544003956951201	100	-2.634485960006714	0.974431037902832			not_spiculated	0	protopnet	smitg0000433_8299908184407	-6.337249755859375	0.024024879559874535
-7.967861175537109	0.01017142552882433	100	-3.3986339569091797	0.9812324047088623			not_spiculated	0	protopnet	smitg0000831_2613636427031	-8.1361083984375	0.00859632808715105
-9.80628776550293	0.0001133657424361445	100	-8.048029899597168	0.0006577839958481491			spiculated	1	protopnet	larts0000027_2126860666411	-0.7221674919128418	0.999228835105896
-14.323873519897461	1.1886349682299624e-08	100	-11.697281837463379	1.6434736949122453e-07			not_spiculated	0	protopnet	smitg0000582_9383056375321	3.924001693725586	1.0
-14.59537124633789	1.5470790870608653e-08	100	-12.21505069732666	1.6721398310437507e-07			spiculated	1	protopnet	smitg0000099_1221681955809	3.3889408111572266	0.9999997615814209
-7.445298194885254	0.0027044503949582577	100	-1.5352602005004883	0.9971852898597717			not_spiculated	0	protopnet	smitg0002782_6107086523744	-10.645363807678223	0.00011023207480320707
-5.687448501586914	0.16168968379497528	100	-4.042515754699707	0.8376595377922058			not_spiculated	0	protopnet	smitg0000597_5629108441744	-11.20271110534668	0.0006507799844257534
-9.813579559326172	0.004429029766470194	100	-7.954520225524902	0.02842417173087597			spiculated	1	protopnet	chats0000167_2740293420924	-4.427409648895264	0.9671469330787659
-8.700117111206055	0.006365789100527763	100	-3.8035078048706055	0.8519667983055115			not_spiculated	0	protopnet	smitg0000410_9275320561962	-5.597573280334473	0.14166739583015442
-13.681105613708496	2.1789865058963187e-06	100	-9.448331832885742	0.00015014983364380896			spiculated	1	protopnet	pnkts0000031_4514781255839	-0.6446075439453125	0.9998476505279541
-9.100241661071777	0.0015857977559790015	100	-2.6759912967681885	0.9778320789337158			not_spiculated	0	protopnet	lgcth0000224_2590735427111	-6.536905288696289	0.02058214507997036
-0.24866008758544922	0.999782383441925	100	-8.687492370605469	0.0002162555610993877			not_spiculated	0	protopnet	smitg0000235_2300610994575	-13.716204643249512	1.4158762269289582e-06
-7.683919906616211	0.0075071160681545734	100	-2.838494062423706	0.9545855522155762			not_spiculated	0	protopnet	wshth0001561_1512962154109	-6.064628601074219	0.03790726140141487
-7.682387351989746	0.0015024229651317	100	-1.1836273670196533	0.9980854392051697			not_spiculated	0	protopnet	sjctg0000065_2220640327204	-8.975893020629883	0.00041212583892047405
-7.418521881103516	0.0037515200674533844	100	-1.8416435718536377	0.9913219809532166			spiculated	1	protopnet	lgcth0000249_3000976506088	-7.14606237411499	0.004926459863781929
-7.8039445877075195	0.0051985993050038815	100	-2.5734620094299316	0.9715299010276794			not_spiculated	0	protopnet	smith0000581_7489115588151	-6.305105209350586	0.023271486163139343
-10.543098449707031	8.135913958540186e-05	100	-12.242359161376953	1.4873965483275242e-05			not_spiculated	0	protopnet	lgcth0000761_3078036994898	-1.1265573501586914	0.9999037981033325
-8.475937843322754	0.0032419362105429173	100	-6.143739700317383	0.03339376300573349			not_spiculated	0	protopnet	smitg0000113_2675974370865	-2.78167724609375	0.9633642435073853
-9.51768970489502	0.003374951658770442	100	-4.493374824523926	0.5132154822349548			spiculated	1	protopnet	smitg0000372_3238387251686	-4.553206443786621	0.4834095537662506
-13.227622985839844	3.8397226376218896e-07	100	-9.506800651550293	1.5857416656217538e-05			spiculated	1	protopnet	smitg0000371_3276447541115	1.5450563430786133	0.9999837875366211
-8.48587417602539	0.06422337889671326	100	-7.334908485412598	0.20302577316761017			spiculated	1	protopnet	smitg0000391_1541940294610	-6.051435470581055	0.7327510118484497
-13.596999168395996	4.569884748395481e-10	100	-15.072103500366211	1.0453844040414495e-10			spiculated	1	protopnet	smitg0000385_2830786503559	7.909363269805908	1.0
-9.44042682647705	0.006092878989875317	100	-4.44819974899292	0.897261917591095			spiculated	1	protopnet	cbitg0001667_1880030877382	-6.676499366760254	0.09664535522460938
-8.077075958251953	0.0008417374920099974	100	-0.9987771511077881	0.9982579350471497			not_spiculated	0	protopnet	smitg0000051_3236607174450	-8.009703636169434	0.0009004012681543827
-14.405314445495605	9.914515430864412e-09	100	-11.870973587036133	1.2500336765697284e-07			spiculated	1	protopnet	smith0000609_2930195669879	4.023951530456543	1.0
-13.094114303588867	5.312101166055072e-06	100	-7.727077484130859	0.0011379967909306288			spiculated	1	protopnet	smitg0000324_1738790920968	-0.9497356414794922	0.9988566637039185
-8.752197265625	0.0081427451223135	100	-4.68841028213501	0.47386112809181213			spiculated	1	protopnet	lgcth0000761_3047030058331	-4.5993571281433105	0.5179959535598755
-7.514885425567627	0.02681775949895382	100	-3.9272260665893555	0.9694449305534363			not_spiculated	0	protopnet	smitg0000599_8801444233899	-9.485580444335938	0.0037373218219727278
-9.245774269104004	0.005120853893458843	100	-4.080648422241211	0.896453857421875			spiculated	1	protopnet	smitg0000028_2749209603358	-6.289798736572266	0.09842516481876373
-12.097711563110352	2.462903103150893e-05	100	-8.319510459899902	0.0010772071545943618			spiculated	1	protopnet	larts0000301_2945195564724	-1.487229347229004	0.9988981485366821
-11.443276405334473	0.00016361386224161834	100	-9.344364166259766	0.0013346461346372962			spiculated	1	protopnet	chats0000095_1958291921118	-2.726774215698242	0.998501718044281
-8.253485679626465	0.00215150392614305	100	-2.121586799621582	0.9903572201728821			not_spiculated	0	protopnet	smitg0000136_2210859541047	-7.005917549133301	0.007491246331483126
-8.371832847595215	0.0025051741395145655	100	-2.4011075496673584	0.9815012812614441			not_spiculated	0	protopnet	smitg0000136_2439089668121	-6.518008232116699	0.015993507578969002
-12.028120994567871	1.0647720046108589e-05	100	-7.820809364318848	0.0007152684265747666			spiculated	1	protopnet	wshth0001213_1481695489041	-0.5786828994750977	0.9992740154266357
-11.972333908081055	7.091223233146593e-05	100	-6.159550189971924	0.023723624646663666			not_spiculated	0	protopnet	larts0000102_2130467887369	-2.4423484802246094	0.9762054681777954
-7.501913547515869	0.004690518137067556	100	-2.1453471183776855	0.9943704009056091			not_spiculated	0	protopnet	lgcth0000168_7054482611258	-9.110445022583008	0.0009389548213221133
-9.71469497680664	0.0017219065921381116	100	-6.247745513916016	0.05516791716217995			spiculated	1	protopnet	larts0000114_1264549521958	-3.4089441299438477	0.9431100487709045
-1.934122085571289	0.9963939785957336	100	-7.58204460144043	0.0035121215041726828			spiculated	1	protopnet	smitg0000832_6744979405891	-11.202993392944336	9.397480607731268e-05
-9.643856048583984	0.006719526834785938	100	-7.3008809089660645	0.06996484100818634			spiculated	1	protopnet	smith0000841_2780887021135	-4.720902442932129	0.9233158230781555
-8.146871566772461	0.0012069429503753781	100	-1.4287548065185547	0.9984534978866577			spiculated	1	protopnet	larts0000766_1453535453993	-9.41489315032959	0.00033961900044232607
-9.689681053161621	0.0023078634403645992	100	-3.9335060119628906	0.7296006083488464			spiculated	1	protopnet	smitg0000100_1364865625713	-4.934674263000488	0.26809167861938477
-5.970578193664551	0.5601125955581665	100	-9.257356643676758	0.02093368023633957			not_spiculated	0	protopnet	wshth0000996_2730101534554	-6.260954856872559	0.4189539849758148
-12.010220527648926	4.859730324824341e-06	100	-12.280684471130371	3.708097892740625e-06			spiculated	1	protopnet	lgcth0000187_3471109793247	0.22429847717285156	0.9999914169311523
-12.14537239074707	3.3439464459661394e-05	100	-10.514749526977539	0.0001707771880319342			spiculated	1	protopnet	larts0000297_5536878100029	-1.8398027420043945	0.9997957944869995
-13.171520233154297	2.5582687968039863e-08	100	-12.193673133850098	6.801742813422607e-08			not_spiculated	0	protopnet	smith0000025_1389848320043	4.3098297119140625	1.0
-8.571000099182129	0.007512853015214205	100	-3.9951789379119873	0.7295564413070679			not_spiculated	0	protopnet	wshth0000954_1532795248372	-5.015725135803223	0.262930691242218
-9.669559478759766	0.0004933601012453437	100	-2.05822491645813	0.9970676898956299			spiculated	1	protopnet	smitg0000497_6815184700167	-8.071434020996094	0.0024390523321926594
-12.203978538513184	1.565900311106816e-05	100	-9.777172088623047	0.00017730164108797908			spiculated	1	protopnet	smitg0000415_1568650846141	-1.1397066116333008	0.9998070001602173
-8.094294548034668	0.0006673672469332814	100	-0.7834343910217285	0.998691201210022			not_spiculated	0	protopnet	smitg0000708_2574355369299	-8.134078979492188	0.0006413376540876925
-10.268322944641113	0.0026820942293852568	100	-4.809399604797363	0.6298749446868896			not_spiculated	0	protopnet	smitg0000124_2812831336026	-5.348353385925293	0.3674427270889282
-8.087648391723633	0.001302360207773745	100	-1.4477519989013672	0.9963260889053345			spiculated	1	protopnet	smitg0000413_4850671031215	-7.488236427307129	0.002371659968048334
-5.3294219970703125	0.10546216368675232	100	-3.191593647003174	0.8944246172904968			not_spiculated	0	protopnet	smitg0000089_2615933947869	-12.166025161743164	0.00011323942453600466
-7.292000770568848	6.442777248594211e-06	100	-19.77142333984375	2.4509201959621585e-11			spiculated	1	protopnet	lgcth0000761_2330301398138	4.660543441772461	0.9999938011169434
-7.746616840362549	0.0014204408507794142	100	-1.1927716732025146	0.9970616698265076			not_spiculated	0	protopnet	cbith0001687_6951439239207	-7.680267333984375	0.0015178833855316043
-8.02328872680664	0.0011387887643650174	100	-1.247239589691162	0.9982604384422302			spiculated	1	protopnet	smitg0000378_6247416592905	-8.662712097167969	0.0006008210475556552
-14.213900566101074	4.507515249940752e-09	100	-12.77387809753418	1.902529689346011e-08			spiculated	1	protopnet	smitg0000036_1518549701132	5.0036187171936035	1.0
-8.777864456176758	0.0020624783355742693	100	-2.6113545894622803	0.9828123450279236			spiculated	1	protopnet	smitg0000895_3057338259186	-6.785420894622803	0.01512504369020462
-9.005671501159668	0.0008769537671469152	100	-1.9739408493041992	0.99270099401474			spiculated	1	protopnet	smitg0000484_8538953336095	-7.014627933502197	0.006422083359211683
-7.921114921569824	0.0011091968044638634	100	-1.11895751953125	0.998039960861206			not_spiculated	0	protopnet	smitg0000227_9012865225194	-8.186277389526367	0.0008508441387675703
-8.810096740722656	0.002294218400493264	100	-2.737380027770996	0.995364248752594			not_spiculated	0	protopnet	pnkts0000161_3363680615563	-8.789691925048828	0.0023415125906467438
-10.174790382385254	0.002562818583101034	100	-4.527430057525635	0.7266667485237122			spiculated	1	protopnet	smitg0000246_1469410628983	-5.514626979827881	0.2707703411579132
-8.963251113891602	0.0015062140300869942	100	-2.480889320373535	0.9843298196792603			spiculated	1	protopnet	smitg0000204_2717486296540	-6.72214937210083	0.014163963496685028
-10.700007438659668	0.0004307324707042426	100	-5.773493766784668	0.05939711257815361			not_spiculated	0	protopnet	larts0000075_4497480957690	-3.01167631149292	0.9401721954345703
-8.241460800170898	0.0007505387184210122	100	-1.0476469993591309	0.9990951418876648			not_spiculated	0	protopnet	smitg0000458_3282319035069	-9.823973655700684	0.00015420430281665176
-12.351605415344238	9.090716162063472e-07	100	-10.003836631774902	9.510889867669903e-06			not_spiculated	0	protopnet	wshth0001207_2044167366428	1.5592265129089355	0.9999896287918091
-9.110733032226562	0.0009083840413950384	100	-2.1115190982818604	0.9953813552856445			spiculated	1	protopnet	smitg0000219_3157636515546	-7.703489780426025	0.0037104575894773006
-7.801877975463867	0.012758349068462849	100	-3.6305551528930664	0.8267550468444824			spiculated	1	protopnet	smitg0000497_8816640880490	-5.269852638244629	0.16048668324947357
-7.720466613769531	0.0012716458877548575	100	-1.0554850101470947	0.9975413680076599			spiculated	1	protopnet	wshth0001308_2567752069208	-7.789459705352783	0.001186869223602116
-11.646039962768555	4.9691741878632456e-05	100	-7.041983604431152	0.004963642451912165			spiculated	1	protopnet	larts0000630_1088353668611	-1.74139404296875	0.9949866533279419
-5.049309253692627	0.9614132046699524	100	-9.771659851074219	0.008551046252250671			spiculated	1	protopnet	rahts0000787_3306133033214	-8.515326499938965	0.03003571182489395
-6.866255760192871	0.027191950008273125	100	-12.751704216003418	7.558270590379834e-05			not_spiculated	0	protopnet	wshth0001420_7494651370570	-3.2890677452087402	0.9727323651313782
-13.102402687072754	2.371580649196403e-06	100	-8.661550521850586	0.00020122200658079237			not_spiculated	0	protopnet	wshth0001420_7698407742770	-0.1506519317626953	0.999796450138092
-14.202425956726074	8.357765146627116e-09	100	-12.429542541503906	4.9208853880600145e-08			spiculated	1	protopnet	wshth0001556_3265793951041	4.39764928817749	1.0
-7.637983322143555	0.015444274060428143	100	-5.390667915344238	0.14613834023475647			not_spiculated	0	protopnet	smitg0000754_2060863485655	-3.6437056064605713	0.8384173512458801
-7.9184112548828125	0.0008649075753055513	100	-0.8671219348907471	0.9984027147293091			not_spiculated	0	protopnet	smitg0000748_3495769649182	-8.084879875183105	0.0007322734454646707
-14.093276977539062	6.212898284729818e-08	100	-10.782552719116211	1.7026410432663397e-06			spiculated	1	protopnet	larts0000115_2083054634270	2.5007753372192383	0.9999983310699463
-12.45819091796875	1.52109657847177e-06	100	-9.276978492736816	3.662180824903771e-05			not_spiculated	0	protopnet	lgcth0000168_9078529501711	0.9378499984741211	0.9999618530273438
-13.031660079956055	1.6274595964205218e-06	100	-8.847641944885254	0.0001068085985025391			spiculated	1	protopnet	smitg0000253_1193192695771	0.2967214584350586	0.9998915195465088
-12.996549606323242	2.484436549821112e-07	100	-10.945704460144043	1.931517545017414e-06			spiculated	1	protopnet	larts0000075_1763793580262	2.211498260498047	0.9999978542327881
-7.289675712585449	0.018079610541462898	100	-3.2959837913513184	0.9809061288833618			not_spiculated	0	protopnet	smitg0000440_1736535254013	-10.17033576965332	0.0010142249520868063
-10.609777450561523	3.821495283773402e-06	100	-17.747047424316406	3.0377802495706874e-09			spiculated	1	protopnet	larts0000027_1498068134065	1.8650875091552734	0.9999961853027344
-8.595513343811035	0.006568650249391794	100	-4.058941841125488	0.6133158802986145			not_spiculated	0	protopnet	smitg0000835_2370785404369	-4.537346839904785	0.38011547923088074
-9.67947769165039	0.0035343680065125227	100	-6.144173622131348	0.12124806642532349			not_spiculated	0	protopnet	smitg0000113_3276649639669	-4.167539596557617	0.8752176761627197
-7.583305358886719	0.005942557938396931	100	-2.4856646060943604	0.9724128246307373			spiculated	1	protopnet	cprtg0000038_1349597418988	-6.290687561035156	0.021644631400704384
-7.890899658203125	0.002630067290738225	100	-1.9592790603637695	0.99091637134552			spiculated	1	protopnet	smitg0000056_1472697143236	-6.993284225463867	0.006453514564782381
-10.250252723693848	0.0014058423694223166	100	-4.267261981964111	0.5575919151306152			not_spiculated	0	protopnet	smitg0000511_1373760525746	-4.501839637756348	0.44100213050842285
-0.6240768432617188	0.9998273849487305	100	-9.351127624511719	0.0001621119590708986			spiculated	1	protopnet	wshth0001545_1635524774410	-12.09435749053955	1.043387055688072e-05
-11.568548202514648	2.0583291188813746e-05	100	-8.246211051940918	0.0005706732627004385			not_spiculated	0	protopnet	larts0000645_8841433550659	-0.7781085968017578	0.9994087219238281
-10.396578788757324	0.0002039314858848229	100	-1.9007928371429443	0.9980618953704834			not_spiculated	0	protopnet	smitg0000032_1601653673889	-8.256034851074219	0.0017342468490824103
-11.904618263244629	1.401825102220755e-06	100	-15.209798812866211	5.1436540360327854e-08			not_spiculated	0	protopnet	lgcth0000175_2377579319030	1.5731163024902344	0.9999985694885254
-1.7583885192871094	0.9945923089981079	100	-6.975614547729492	0.005393025930970907			not_spiculated	0	protopnet	smitg0000754_3692416676153	-12.881895065307617	1.4681400898552965e-05
-8.187652587890625	0.001116591622121632	100	-1.393045425415039	0.9971367716789246			spiculated	1	protopnet	smitg0000031_1933618068175	-7.740252494812012	0.001746617374010384
-11.445228576660156	0.00011244308552704751	100	-6.685647010803223	0.013121780939400196			spiculated	1	protopnet	smitg0000392_2821887418923	-2.365488052368164	0.9867657423019409
-11.62829875946045	4.194784560240805e-05	100	-6.889771461486816	0.004793204367160797			spiculated	1	protopnet	lgcth0000649_1437212972813	-1.5540618896484375	0.9951649308204651
-8.585254669189453	0.04705283045768738	100	-7.006192684173584	0.2282252460718155			not_spiculated	0	protopnet	smitg0000831_2623260091411	-5.850737571716309	0.7247220277786255
-7.855983257293701	0.0008559650159440935	100	-0.7936632633209229	0.9990392923355103			not_spiculated	0	protopnet	chats0000025_1755730742003	-9.95571231842041	0.00010484676749911159
-9.379340171813965	0.0030921585857868195	100	-4.0300397872924805	0.6507788300514221			spiculated	1	protopnet	wshth0001296_2852072502743	-4.661397933959961	0.34612905979156494
-9.29222583770752	0.00337031832896173	100	-3.8902313709259033	0.747700035572052			spiculated	1	protopnet	smitg0000413_3334107580793	-4.990063190460205	0.24892958998680115
-12.189223289489746	8.315897304100872e-09	100	-12.973550796508789	3.795592729005648e-09			spiculated	1	protopnet	smitg0000888_7283000707524	6.415874004364014	1.0
-11.18883228302002	5.504472937900573e-05	100	-8.20669937133789	0.0010860244510695338			spiculated	1	protopnet	chats0000077_7533475244246	-1.3826098442077637	0.9988588690757751
-13.258550643920898	9.740069799590856e-07	100	-10.13365650177002	2.2165948394103907e-05			spiculated	1	protopnet	lgcth0000249_2489931674756	0.5832738876342773	0.9999768733978271
-10.061763763427734	0.0017571613425388932	100	-4.308173179626465	0.5540695190429688			not_spiculated	0	protopnet	larts0000102_1557625780423	-4.529248237609863	0.4441734552383423
-12.787922859191895	1.373954994221549e-08	100	-13.220481872558594	8.914851079566688e-09			spiculated	1	protopnet	lgcth0000845_1569849677483	5.315064907073975	1.0
-13.46927261352539	1.1731876270459907e-07	100	-10.849536895751953	1.6110321894302615e-06			spiculated	1	protopnet	lgcth0000249_2962247062927	2.4890966415405273	0.9999983310699463
-7.894330024719238	0.0018324138363823295	100	-1.5972347259521484	0.9949867725372314			spiculated	1	protopnet	smitg0000469_1581004333640	-7.342843055725098	0.0031807629857212305
-3.1508588790893555	0.9785571694374084	100	-6.982269763946533	0.02121414802968502			spiculated	1	protopnet	smitg0000599_1999341135533	-11.513282775878906	0.00022847129730507731
-9.540287971496582	0.003545221406966448	100	-4.163470268249512	0.7669476270675659			spiculated	1	protopnet	smitg0000028_5972273703825	-5.369954586029053	0.22950716316699982
-11.949474334716797	3.600407944759354e-05	100	-7.319781303405762	0.0036897899117320776			spiculated	1	protopnet	smitg0000497_1085142009338	-1.7213282585144043	0.9962742924690247
-10.863411903381348	0.00014491722686216235	100	-6.462125778198242	0.011818818747997284			spiculated	1	protopnet	lgcth0000213_1874035294	-2.036099433898926	0.9880362749099731
-7.681285858154297	0.008463865146040916	100	-2.9709949493408203	0.9402040243148804			spiculated	1	protopnet	smitg0000056_2719632781892	-5.878777027130127	0.0513320229947567
-8.351808547973633	0.021464960649609566	100	-4.643590927124023	0.8753637671470642			spiculated	1	protopnet	cmctg0000315_1976628332725	-6.781841278076172	0.10317113995552063
-7.653410911560059	0.0007101425435394049	100	-0.40410804748535156	0.9992582201957703			not_spiculated	0	protopnet	smitg0000050_3498973095771	-10.765654563903809	3.1602052331436425e-05
-3.1080312728881836	0.9941267371177673	100	-8.686792373657227	0.003755056532099843			spiculated	1	protopnet	ewbth0000204_1948240646265	-9.259366989135742	0.00211811950430274
-8.44521713256836	0.00297646620310843	100	-2.657944679260254	0.9706918001174927			not_spiculated	0	protopnet	smitg0000762_1584963577095	-6.265173435211182	0.02633187547326088
-8.082759857177734	0.0016327843768522143	100	-1.6669890880584717	0.9983036518096924			not_spiculated	0	protopnet	smitg0000032_1718303680518	-11.328754425048828	6.356398080242798e-05
-7.893546104431152	0.014190233312547207	100	-4.139081954956055	0.606083869934082			spiculated	1	protopnet	wshth0001685_8779388667227	-4.606650352478027	0.37972599267959595
-12.753816604614258	1.4562536421180994e-07	100	-11.67837142944336	4.26871281433705e-07			spiculated	1	protopnet	larts0000572_2979252005695	2.9884114265441895	0.9999995231628418
-12.294596672058105	9.863687466804549e-08	100	-12.175472259521484	1.1111532671748137e-07			spiculated	1	protopnet	lgcth0000178_3094459295852	3.8372244834899902	0.9999997615814209
-7.983579635620117	0.00554136885330081	100	-2.8001723289489746	0.9879665970802307			spiculated	1	protopnet	smitg0000727_1115439561934	-7.825260162353516	0.0064919376745820045
-10.554157257080078	0.0011376988841220737	100	-10.077850341796875	0.0018318285001441836			spiculated	1	protopnet	smitg0000544_4144985253834	-3.778383255004883	0.9970306158065796
-2.826385021209717	0.990616500377655	100	-12.973666191101074	3.881480733980425e-05			not_spiculated	0	protopnet	smitg0000691_7254126797612	-7.489927291870117	0.009344477206468582
-8.611711502075195	0.003979233093559742	100	-3.172349452972412	0.9163983464241028			spiculated	1	protopnet	smith0000017_3226739253268	-5.615502834320068	0.07962258160114288
-1.3400726318359375	0.9990999102592468	100	-8.363170623779297	0.0008902588742785156			not_spiculated	0	protopnet	smitg0000709_1022982156130	-12.873151779174805	9.791661796043627e-06
-4.590554714202881	0.02647758275270462	100	-17.265575408935547	8.282975016982164e-08			spiculated	1	protopnet	chats0000095_2276860230903	-0.9859323501586914	0.9735223054885864
-9.813912391662598	0.005393620114773512	100	-4.905590057373047	0.7303611636161804			not_spiculated	0	protopnet	smitg0000739_2726825831098	-5.922251224517822	0.26424533128738403
-13.51807975769043	3.104439883827581e-06	100	-9.631537437438965	0.00015131679538171738			spiculated	1	protopnet	chats0000167_3244496674319	-0.8355569839477539	0.9998455047607422
-7.8468852043151855	0.023889485746622086	100	-4.317385673522949	0.8147961497306824			not_spiculated	0	protopnet	smitg0000700_1776477551242	-5.936967849731445	0.1613144874572754
1.2097463607788086	0.9999868869781494	100	-10.064386367797852	1.2696983503701631e-05			spiculated	1	protopnet	smitg0000256_1111778459169	-13.652584075927734	3.510476744850166e-07
-8.499485969543457	0.0005753515288233757	100	-1.039616584777832	0.9993401765823364			not_spiculated	0	protopnet	smitg0000677_2984165667401	-10.418449401855469	8.443801925750449e-05
-10.073919296264648	0.0012278766371309757	100	-5.116375923156738	0.17465800046920776			spiculated	1	protopnet	larts0001210_3180497120266	-3.564896583557129	0.824114203453064
-10.238811492919922	0.0018782535335049033	100	-4.363409996032715	0.6689731478691101			not_spiculated	0	protopnet	wshth0001805_1414031604525	-5.072644233703613	0.32914870977401733
-8.127313613891602	0.014851104468107224	100	-4.182805061340332	0.7670736312866211			spiculated	1	protopnet	smith0000797_3723878347441	-5.440547943115234	0.21807518601417542
-9.176840782165527	0.0025701478589326143	100	-3.263838052749634	0.9504788517951965			spiculated	1	protopnet	larts0000750_1622453868845	-6.271700859069824	0.04695093631744385
-10.550148010253906	0.0007237746613100171	100	-8.92088508605957	0.003691333346068859			spiculated	1	protopnet	smith0000029_2920338288042	-3.323542594909668	0.9955849647521973
-2.230668544769287	0.9927593469619751	100	-7.154252052307129	0.007220359519124031			not_spiculated	0	protopnet	pnkts0000091_3453275668319	-13.028836250305176	2.028892959060613e-05
-7.805394172668457	0.01666259765625	100	-4.899804592132568	0.30452588200569153			not_spiculated	0	protopnet	pnkts0000165_1654763322301	-4.098217010498047	0.6788116693496704
-12.044506072998047	3.664947871584445e-05	100	-7.125511169433594	0.0050160326063632965			spiculated	1	protopnet	smitg0000387_1354013065823	-1.8354606628417969	0.9949473738670349
-8.146551132202148	0.0006976595032028854	100	-0.8803575038909912	0.998415470123291			not_spiculated	0	protopnet	pnkts0000165_3093209761119	-7.906702041625977	0.0008867652504704893
-3.908083438873291	0.8610833287239075	100	-5.7357025146484375	0.138458713889122			spiculated	1	protopnet	smitg0000824_7208610579733	-11.447022438049316	0.0004580632667057216
-2.4127683639526367	0.9991217851638794	100	-9.732531547546387	0.0006617375765927136			spiculated	1	protopnet	smitg0000640_2065528770626	-10.850387573242188	0.00021637500321958214
-7.873099327087402	0.0010019066976383328	100	-0.9691839218139648	0.9980670213699341			spiculated	1	protopnet	larts0000520_2117560417028	-7.94651460647583	0.000930986599996686
-7.806850910186768	0.001050890306942165	100	-0.9502990245819092	0.998435378074646			spiculated	1	protopnet	rahts0000773_2874756625946	-8.522467613220215	0.0005137703265063465
-8.98264217376709	0.0027435426600277424	100	-3.1411244869232178	0.9446060657501221			not_spiculated	0	protopnet	smitg0000458_4968896252342	-6.028217315673828	0.05265047028660774
-12.482878684997559	2.0424393287754583e-09	100	-14.717859268188477	2.185289865730411e-10			not_spiculated	0	protopnet	smitg0000890_2931136773414	7.526243209838867	1.0
-8.947595596313477	0.00545426644384861	100	-4.455898284912109	0.48691800236701965			not_spiculated	0	protopnet	lgcth0000198_2785551858893	-4.41424560546875	0.5076277256011963
-12.93209457397461	1.2447002291082754e-06	100	-9.500865936279297	3.847941479762085e-05			spiculated	1	protopnet	larts0000618_1970463230199	0.6644811630249023	0.9999603033065796
-7.93385124206543	0.013250443153083324	100	-3.6274361610412598	0.9828397631645203			not_spiculated	0	protopnet	cbitg0001269_7674343311749	-9.154409408569336	0.003909747581928968
-10.225181579589844	4.2100800783373415e-06	100	-17.18276596069336	4.005436426979259e-09			not_spiculated	0	protopnet	crsth0000065_3114074359194	2.152843475341797	0.9999959468841553
-14.391471862792969	1.0992824428512904e-08	100	-13.956465721130371	1.6983594974817606e-08			spiculated	1	protopnet	smith0000581_2991576818227	3.9345521926879883	1.0
-10.901939392089844	0.0022611822932958603	100	-6.756549835205078	0.14277605712413788			not_spiculated	0	protopnet	chats0000159_2486999638562	-4.966769218444824	0.8549628257751465
-3.1948556900024414	0.8976271152496338	100	-5.366623878479004	0.10230786353349686			not_spiculated	0	protopnet	smitg0000677_2425053646471	-12.726648330688477	6.508650403702632e-05
-7.931526184082031	0.002918826648965478	100	-2.103097677230835	0.9918882250785828			not_spiculated	0	protopnet	smitg0000222_3339387062352	-7.355381011962891	0.0051930793561041355
-8.320243835449219	0.005337706301361322	100	-3.1328907012939453	0.9554181694984436			spiculated	1	protopnet	chats0000086_2727485713971	-6.325238227844238	0.039244119077920914
-11.350225448608398	1.6082614138213103e-06	100	-9.488466262817383	1.0349238436901942e-05			spiculated	1	protopnet	wshth0001327_2759899243943	1.9901189804077148	0.9999880790710449
-6.392275333404541	0.01721847429871559	100	-2.3484063148498535	0.982255756855011			spiculated	1	protopnet	wshth0000965_3080083568125	-9.880914688110352	0.0005258932942524552
-10.239371299743652	0.0015360481338575482	100	-4.666289329528809	0.4043557047843933			spiculated	1	protopnet	smitg0000217_2571166567196	-4.281522750854492	0.5941082239151001
-8.796348571777344	0.0017272279364988208	100	-2.4551985263824463	0.9801126718521118			not_spiculated	0	protopnet	smitg0000208_2787600063407	-6.443646430969238	0.01815997250378132
-13.018817901611328	7.41926200475973e-08	100	-10.948690414428711	5.880383469047956e-07			not_spiculated	0	protopnet	smitg0000290_6169806290747	3.397782325744629	0.9999992847442627
-9.340875625610352	0.002820734167471528	100	-3.6216440200805664	0.8593951463699341			not_spiculated	0	protopnet	larts0000654_6308856310842	-5.452184677124023	0.13778412342071533
-10.504830360412598	0.000775128835812211	100	-6.2050886154174805	0.057112082839012146			spiculated	1	protopnet	smith0000029_1923488260174	-3.401979446411133	0.9421126842498779
-10.938665390014648	0.000274935329798609	100	-6.1334099769592285	0.03358353301882744			not_spiculated	0	protopnet	larts0000637_1471982080173	-2.7741355895996094	0.966141402721405
-9.265340805053711	0.0015017002588137984	100	-2.793360471725464	0.9712445735931396			spiculated	1	protopnet	smitg0000727_1428024660551	-6.366750240325928	0.027253679931163788
-10.873214721679688	3.495410783216357e-05	100	-8.375019073486328	0.0004250605416018516			not_spiculated	0	protopnet	larts0001207_5178913872326	-0.6122002601623535	0.9995399713516235
-7.22055721282959	0.002538634231314063	100	-1.2470088005065918	0.9974226951599121			not_spiculated	0	protopnet	lgcth0000188_2992436810631	-11.406105041503906	3.862246740027331e-05
-12.619732856750488	6.271075108088553e-06	100	-7.430573463439941	0.0011245144996792078			not_spiculated	0	protopnet	xnmth0000017_1150254391621	-0.641301155090332	0.9988692998886108
-9.744863510131836	0.008233144879341125	100	-5.718814373016357	0.4613777697086334			spiculated	1	protopnet	smitg0000485_2941704043447	-5.579421043395996	0.5303888916969299
-12.955657958984375	7.035354201434529e-07	100	-9.57953929901123	2.0583331206580624e-05			not_spiculated	0	protopnet	cbith0001486_2979526454449	1.2114686965942383	0.9999786615371704
-8.3678560256958	0.0011536753736436367	100	-1.6066436767578125	0.9964163303375244			not_spiculated	0	protopnet	smitg0000222_2152314585397	-7.6229634284973145	0.0024298885837197304
-12.155462265014648	1.0715884855017066e-06	100	-11.040608406066895	3.2674079193384387e-06			spiculated	1	protopnet	smitg0000424_3778523233882	1.5909013748168945	0.9999957084655762
-11.16728401184082	5.202765009926225e-07	100	-10.742207527160645	7.958707897159911e-07			spiculated	1	protopnet	smitg0000809_1062448390741	3.3016204833984375	0.9999988079071045
-11.567450523376465	2.132849840563722e-05	100	-7.545557975769043	0.0011902714613825083			not_spiculated	0	protopnet	smitg0000138_2958465102775	-0.8131966590881348	0.9987883567810059
-13.316614151000977	1.26986606119317e-06	100	-9.12363052368164	8.409062138525769e-05			spiculated	1	protopnet	larts0000087_6915868698443	0.2599000930786133	0.9999146461486816
-8.450909614562988	0.009171366691589355	100	-4.372815132141113	0.5414121150970459			not_spiculated	0	protopnet	wshth0001561_1848297096121	-4.559045791625977	0.44941651821136475
-8.962909698486328	0.010240769945085049	100	-4.430772304534912	0.9519516229629517			not_spiculated	0	protopnet	larts0000752_2479586208737	-7.656783103942871	0.037807345390319824
-8.3648099899292	0.0007261031423695385	100	-1.1386151313781738	0.9983775615692139			spiculated	1	protopnet	pnkts0000173_1221095126062	-8.154268264770508	0.0008962629362940788
-7.849816799163818	0.0019794146064668894	100	-1.6304357051849365	0.9944424629211426			spiculated	1	protopnet	smith0000017_2217449731810	-7.257760047912598	0.0035781930200755596
-4.804670810699463	0.8893111348152161	100	-12.539621353149414	0.0003888726350851357			spiculated	1	protopnet	chats0000005_2362224921168	-6.891913414001465	0.11030006408691406
-8.792562484741211	0.0006273809121921659	100	-1.4193460941314697	0.9992600083351135			not_spiculated	0	protopnet	smitg0000138_1326092209093	-10.510934829711914	0.00011252568947384134
-7.958476543426514	0.0006143638747744262	100	-0.5644097328186035	0.9991439580917358			not_spiculated	0	protopnet	larts0000027_4217452602108	-8.891569137573242	0.00024165093782357872
-13.789522171020508	8.929026407145102e-09	100	-12.802892684936523	2.394924791815356e-08			not_spiculated	0	protopnet	smith0000025_4539552315288	4.744437217712402	1.0
-11.503232955932617	1.4820109583979502e-08	100	-13.468506813049316	2.0765589248128435e-09			not_spiculated	0	protopnet	smitg0000582_2667772608357	6.524047374725342	1.0
-11.16739273071289	1.8253864254802465e-05	100	-8.664093971252441	0.00022311236534733325			spiculated	1	protopnet	smitg0000860_3967129545444	-0.256500244140625	0.9997586607933044
-9.586923599243164	0.0034543948713690042	100	-4.2809343338012695	0.6961995363235474			spiculated	1	protopnet	rahts0000773_2209165417611	-5.121635437011719	0.3003460168838501
-7.129712104797363	0.028801528736948967	100	-3.9102091789245605	0.7204899191856384			spiculated	1	protopnet	smitg0000494_1258363547186	-4.96584939956665	0.25070858001708984
-12.995298385620117	6.882336265334743e-07	100	-9.138631820678711	3.255853880546056e-05			spiculated	1	protopnet	smitg0000659_1395530616959	1.1938056945800781	0.9999667406082153
-8.217060089111328	0.00158682803157717	100	-1.7766575813293457	0.9943997859954834			spiculated	1	protopnet	smitg0000297_1536540042860	-7.289138317108154	0.004013478755950928
-10.564203262329102	0.0001569766172906384	100	-7.181800365447998	0.004621618427336216			not_spiculated	0	protopnet	smitg0000508_1580361180150	-1.809579849243164	0.9952213764190674
-9.80361557006836	0.0011837159981951118	100	-3.0808849334716797	0.9837669730186462			spiculated	1	protopnet	smitg0000168_2016225654834	-7.260944366455078	0.015049275010824203
-8.442224502563477	0.000521262118127197	100	-0.8840045928955078	0.9989628791809082			not_spiculated	0	protopnet	smitg0000456_1433268277058	-8.45267105102539	0.0005158450803719461
-11.68162727355957	8.485553553327918e-05	100	-6.184506416320801	0.020703764632344246			spiculated	1	protopnet	larts0001210_1885101864441	-2.3280744552612305	0.9792113304138184
-7.708219528198242	0.0012152293929830194	100	-0.9977195262908936	0.9976801872253418			not_spiculated	0	protopnet	smitg0000066_1311974061353	-7.8037848472595215	0.0011044720886275172
-7.932468414306641	0.003653557738289237	100	-2.3366551399230957	0.9838908314704895			spiculated	1	protopnet	wshth0001296_1746285966158	-6.705997467041016	0.012455625459551811
-8.188169479370117	0.003966232296079397	100	-2.6849453449249268	0.9736391305923462			spiculated	1	protopnet	wshth0001308_6352903184062	-6.457165241241455	0.02239462174475193
-7.86948823928833	0.002718391828238964	100	-1.970916748046875	0.9908985495567322			not_spiculated	0	protopnet	smitg0000405_5371959895752	-7.015874862670898	0.006383102852851152
-5.671669006347656	0.3266870975494385	100	-12.561700820922852	0.0003325287252664566			spiculated	1	protopnet	larts0000652_2104732876490	-4.948955535888672	0.6729804277420044
-10.398926734924316	0.00024158779706340283	100	-6.410201072692871	0.013042377308011055			spiculated	1	protopnet	smith0000017_2030574516316	-2.0840225219726562	0.9867161512374878
-10.74881362915039	0.0006002634763717651	100	-7.846378326416016	0.010935875587165356			not_spiculated	0	protopnet	smitg0000410_8693152896232	-3.3422751426696777	0.9884636998176575
-8.452596664428711	0.002038979437202215	100	-2.269087076187134	0.9882730841636658			not_spiculated	0	protopnet	smith0000581_5864356358863	-6.894171237945557	0.009687872603535652
-12.720026016235352	2.8437805212888634e-06	100	-9.025741577148438	0.00011436770728323609			spiculated	1	protopnet	larts0000736_2564086129864	0.050232887268066406	0.9998828172683716
-3.717611312866211	0.9966591596603394	100	-13.8661470413208	3.900260344380513e-05			spiculated	1	protopnet	lgcth0000703_2647531272288	-9.427475929260254	0.0033020523842424154
-9.850260734558105	0.0013809062074869871	100	-5.216569900512695	0.1420857310295105			spiculated	1	protopnet	cprtg0000038_2448999815950	-3.420107364654541	0.8565332293510437
-0.8134236335754395	0.9994124174118042	100	-8.268989562988281	0.000577874481678009			not_spiculated	0	protopnet	ifwtg0000354_7668141019420	-12.345521926879883	9.804331966734026e-06
-8.40811538696289	0.002375944284722209	100	-2.3811891078948975	0.9846847057342529			spiculated	1	protopnet	ewbth0000173_1643773722169	-6.713228702545166	0.01293946709483862
-12.280906677246094	2.143580601909889e-08	100	-13.430120468139648	6.792702844649057e-09			spiculated	1	protopnet	lgcth0000178_1598482221642	5.3772969245910645	1.0
-7.2635626792907715	0.14718595147132874	100	-6.269613265991211	0.3976793885231018			spiculated	1	protopnet	larts0000736_7357904164871	-6.134666442871094	0.4551345109939575
-8.758597373962402	0.0028036385774612427	100	-2.899719715118408	0.9822007417678833			not_spiculated	0	protopnet	smitg0000337_3303558561480	-7.081751823425293	0.014995701611042023
-0.10525131225585938	0.9999409914016724	100	-9.9002103805542	5.572853842750192e-05			not_spiculated	0	protopnet	smitg0000691_2085470349072	-12.754508972167969	3.2097523217089474e-06
-7.645888328552246	0.0020596154499799013	100	-1.4654200077056885	0.9952439069747925			spiculated	1	protopnet	smitg0000409_2307812461258	-7.376501083374023	0.002696370240300894
-7.687890529632568	0.006093849427998066	100	-2.6124446392059326	0.9752814769744873			not_spiculated	0	protopnet	smitg0000294_1853722709432	-6.5706915855407715	0.018624523654580116
-9.454899787902832	0.0031701773405075073	100	-4.335602760314941	0.5301100015640259			spiculated	1	protopnet	smitg0000497_1978007384746	-4.462958335876465	0.46671974658966064
-9.164848327636719	0.0004916542093269527	100	-7.148007392883301	0.003694559447467327			spiculated	1	protopnet	smitg0000409_1845880128444	-1.5513081550598145	0.99581378698349
-8.069327354431152	0.0007448290125466883	100	-0.8684501647949219	0.9985225200653076			not_spiculated	0	protopnet	pnkts0000159_2040651305142	-8.08581256866455	0.0007326510385610163
-1.586496353149414	0.9996166825294495	100	-9.470968246459961	0.00037640109076164663			spiculated	1	protopnet	smith0000797_6962123072229	-13.464310646057129	6.9400771280925255e-06
-12.038639068603516	3.102100527030416e-05	100	-8.434940338134766	0.0011395210167393088			spiculated	1	protopnet	smitg0000319_1108130862407	-1.6589641571044922	0.9988294839859009
-9.02243423461914	0.0002646547509357333	100	-0.7858567237854004	0.9994932413101196			not_spiculated	0	protopnet	smitg0000050_1459762906677	-9.111627578735352	0.0002420714299660176
-9.785734176635742	0.007180384825915098	100	-7.075408458709717	0.10795113444328308			spiculated	1	protopnet	wshth0001545_5605086432565	-4.971648216247559	0.8848683834075928
-14.806397438049316	1.0568450115044925e-08	100	-11.798784255981445	2.1389523396919685e-07			spiculated	1	protopnet	smith0000609_3111561926623	3.558995246887207	0.9999997615814209
-13.650872230529785	4.979501682100818e-07	100	-9.635444641113281	2.7609814424067736e-05			spiculated	1	protopnet	rahts0000411_2682896581071	0.8618659973144531	0.999971866607666
-5.850640296936035	0.17441564798355103	100	-14.800168991088867	2.2638858354184777e-05			spiculated	1	protopnet	smitg0000854_1071184363322	-4.296017646789551	0.8255615830421448
-8.139568328857422	0.01063598319888115	100	-11.770044326782227	0.00028189149452373385			spiculated	1	protopnet	wshth0001334_2152631079271	-3.6070337295532227	0.9890820384025574
-7.829988479614258	0.0008982742438092828	100	-0.8163931369781494	0.9985613822937012			not_spiculated	0	protopnet	smitg0000661_1134150909743	-8.33833122253418	0.0005403044051490724
-9.168966293334961	0.004737876821309328	100	-7.756255626678467	0.01945880614221096			spiculated	1	protopnet	cprtg0000082_8309186167697	-3.841294288635254	0.9758033752441406
-12.48854923248291	1.1353798754498712e-06	100	-9.08499813079834	3.414165985304862e-05			spiculated	1	protopnet	smitg0000591_1348715356056	1.199958324432373	0.999964714050293
-2.4910888671875	0.9929879903793335	100	-7.4527130126953125	0.006952452473342419			not_spiculated	0	protopnet	smitg0000584_1463510305942	-12.21188735961914	5.960121052339673e-05
-11.069195747375488	0.00098738435190171	100	-4.554192543029785	0.6666780710220337			spiculated	1	protopnet	larts0000633_2889042079314	-5.2503581047058105	0.33233442902565
-11.274577140808105	0.00012379077088553458	100	-9.093120574951172	0.001096686813980341			spiculated	1	protopnet	smitg0000408_1879098869618	-2.2788801193237305	0.9987795948982239
-9.388052940368652	0.0009613590082153678	100	-2.453843832015991	0.9871299862861633			spiculated	1	protopnet	smitg0000289_5441068278213	-6.8713884353637695	0.011908556334674358
-8.054519653320312	0.002134338254109025	100	-1.9075660705566406	0.9973586201667786			spiculated	1	protopnet	larts0000655_2160385133128	-9.491933822631836	0.0005069933249615133
-3.1739540100097656	0.9245692491531372	100	-5.681457996368408	0.07532589882612228			not_spiculated	0	protopnet	smitg0000597_2755194777164	-12.258440017700195	0.00010485696839168668
-12.0587739944458	1.8410088387099677e-07	100	-10.95189094543457	5.568895176111255e-07			spiculated	1	protopnet	larts0000087_1823633786273	3.449007034301758	0.9999992847442627
-8.096309661865234	0.003357652574777603	100	-2.4182302951812744	0.9817350506782532			not_spiculated	0	protopnet	smitg0000815_2303317910139	-6.605691909790039	0.014907431788742542
-14.327888488769531	2.3680739591469546e-09	100	-13.76041030883789	4.1768406511266676e-09			spiculated	1	protopnet	wshth0001691_3261438873664	5.533300876617432	1.0
-9.885541915893555	0.0018128782976418734	100	-4.822525978088379	0.28655534982681274			spiculated	1	protopnet	smitg0000253_1032000155419	-3.9128971099853516	0.7116317749023438
-12.268819808959961	1.4401412045117468e-06	100	-9.46060848236084	2.387790118518751e-05			spiculated	1	protopnet	smitg0000799_9124135788506	1.1819238662719727	0.9999747276306152
-12.313675880432129	6.139578800912204e-08	100	-11.928009986877441	9.028823200196712e-08			spiculated	1	protopnet	smitg0001595_3921278898681	4.2922492027282715	1.0
-6.223311424255371	0.015664776787161827	100	-16.75587272644043	4.175331582700892e-07			spiculated	1	protopnet	smitg0000424_5872690831780	-2.0827598571777344	0.9843349456787109
-9.813520431518555	0.002249686513096094	100	-4.147828578948975	0.6496818661689758			not_spiculated	0	protopnet	smitg0000234_6779797740336	-4.771912097930908	0.3480684757232666
-9.610773086547852	0.0008767358958721161	100	-2.5862343311309814	0.9853427410125732			not_spiculated	0	protopnet	smitg0000247_2854681276876	-6.855979919433594	0.013780350796878338
-12.228893280029297	9.950060302799102e-06	100	-8.370582580566406	0.0004714859533123672			spiculated	1	protopnet	larts0000639_2769993039279	-0.7114429473876953	0.9995185136795044
-4.543884754180908	0.3737258017063141	100	-4.028204917907715	0.6259072422981262			spiculated	1	protopnet	smitg0000276_8623184821615	-11.469715118408203	0.00036703134537674487
-5.203493118286133	0.9071279764175415	100	-8.296034812927246	0.04117131978273392			spiculated	1	protopnet	smitg0000072_1489527934314	-8.068302154541016	0.05170086398720741
-12.347345352172852	5.273701390251517e-05	100	-7.497372150421143	0.006736462935805321			spiculated	1	protopnet	smitg0000523_2342825546712	-2.503964424133301	0.9932107925415039
-13.79678726196289	5.9326644930024486e-08	100	-10.708023071289062	1.302217242482584e-06			spiculated	1	protopnet	zwath0006333_3057316181486	2.8434181213378906	0.9999988079071045
-7.836303234100342	0.0007712484220974147	100	-0.6699295043945312	0.9988741874694824			spiculated	1	protopnet	smitg0000436_1537819628755	-8.613262176513672	0.00035462170490063727
-12.662582397460938	1.1535515113791917e-05	100	-8.411564826965332	0.0008095253724604845			not_spiculated	0	protopnet	wshth0001805_2127968218919	-1.2933235168457031	0.9991790056228638
-6.929133892059326	0.05123278126120567	100	-4.641519546508789	0.5047150254249573			not_spiculated	0	protopnet	xrath0000593_1767573164122	-4.769571304321289	0.44405221939086914
-8.779620170593262	0.013627294450998306	100	-9.475330352783203	0.006796206347644329			spiculated	1	protopnet	smith0000095_1702101582399	-4.504574775695801	0.9795762896537781
-11.867823600769043	2.7040812256018398e-08	100	-13.608259201049805	4.74414241224963e-09			not_spiculated	0	protopnet	smitg0000582_2777841877484	5.558095455169678	1.0
-7.17011022567749	0.0033815449569374323	100	-1.484766960144043	0.9959291815757751			spiculated	1	protopnet	smitg0000726_2352534193998	-8.760506629943848	0.0006893106619827449
-14.465242385864258	5.330464070141261e-09	100	-12.957584381103516	2.407308308249867e-08			spiculated	1	protopnet	larts0000990_4955364527600	4.584586143493652	1.0
-5.008920669555664	0.7542333602905273	100	-6.1702752113342285	0.23612168431282043			spiculated	1	protopnet	larts0000633_3251926183055	-9.368194580078125	0.0096448864787817
-9.324288368225098	0.004325635265558958	100	-4.11577033996582	0.7908254265785217			spiculated	1	protopnet	smitg0000378_1567537467991	-5.4665751457214355	0.20484885573387146
-10.19375228881836	0.0012197989271953702	100	-5.228814601898193	0.1747966855764389			spiculated	1	protopnet	smitg0000289_1814735953859	-3.6782875061035156	0.8239835500717163
-5.164098262786865	0.0757545754313469	100	-2.662663459777832	0.9242047071456909			spiculated	1	protopnet	smitg0000246_1497507544437	-12.694265365600586	4.065356552018784e-05
-9.309196472167969	0.0032448824495077133	100	-3.7157599925994873	0.8717612624168396			spiculated	1	protopnet	smitg0000115_2504295921470	-5.658011436462402	0.12499380111694336
-12.484128952026367	1.7175552784465253e-06	100	-10.044601440429688	1.9696273739100434e-05			not_spiculated	0	protopnet	lgcth0000761_2055883999989	0.7904577255249023	0.9999785423278809
-8.195228576660156	0.045731186866760254	100	-5.2435832023620605	0.8751767873764038			not_spiculated	0	protopnet	smitg0000754_6974339905784	-7.647397041320801	0.07909202575683594
-8.91270637512207	0.0003123886708635837	100	-0.8419556617736816	0.9994889497756958			not_spiculated	0	protopnet	pnkts0000141_4792771582254	-9.365772247314453	0.0001985780691029504
-13.970829010009766	3.9781758687240654e-07	100	-9.41973876953125	3.768750320887193e-05			spiculated	1	protopnet	chats0000086_2066545782815	0.7664051055908203	0.9999619722366333
-9.18091106414795	0.0009716407512314618	100	-2.248535633087158	0.9958593845367432			spiculated	1	protopnet	smitg0000843_2788153748512	-7.998763084411621	0.003168882103636861
-2.721376419067383	0.9199854731559753	100	-15.499226570129395	2.5967549390770728e-06			not_spiculated	0	protopnet	smitg0000582_3006850390657	-5.16356086730957	0.080011747777462
-8.706296920776367	0.001566898194141686	100	-2.2579126358032227	0.9897795915603638			spiculated	1	protopnet	smitg0000150_3777674268384	-6.997433662414551	0.008653477765619755
-7.829071044921875	0.0008767175022512674	100	-0.7912740707397461	0.9984726905822754			not_spiculated	0	protopnet	smitg0000089_7901927538525	-8.127267837524414	0.0006506605423055589
-11.43651008605957	1.4937129435566021e-06	100	-15.477581024169922	2.625743711348605e-08			spiculated	1	protopnet	pnkts0000185_2753249475212	1.9777336120605469	0.9999984502792358
-9.714275360107422	0.0021699194330722094	100	-4.685937881469727	0.3313010036945343			not_spiculated	0	protopnet	cbith0001635_4828831097409	-3.9868812561035156	0.6665291786193848
-9.314319610595703	0.0028519327752292156	100	-3.597597599029541	0.8667223453521729			spiculated	1	protopnet	smitg0000247_9744493327212	-5.491511821746826	0.13042579591274261
-14.705619812011719	6.718074541112173e-09	100	-11.889701843261719	1.1224899054695925e-07			spiculated	1	protopnet	larts0000041_2032832530134	4.112844467163086	1.0
-8.480878829956055	0.0021488259080797434	100	-2.343878746032715	0.9941831231117249			spiculated	1	protopnet	uvath0000092_3333963595066	-7.946114540100098	0.0036681441124528646
-7.4435906410217285	0.25227922201156616	100	-8.30429458618164	0.10667988657951355			spiculated	1	protopnet	smitg0000408_1746981734019	-6.51103401184082	0.6410408616065979
-7.694124221801758	0.01417708583176136	100	-10.771031379699707	0.0006535866414196789			spiculated	1	protopnet	lgcth0000165_6532456772603	-3.452937602996826	0.9851694107055664
-1.6950111389160156	0.9992836713790894	100	-13.140374183654785	1.0691310308175161e-05			spiculated	1	protopnet	smitg0000148_2499876052332	-8.950847625732422	0.0007055356982164085
-7.474092960357666	0.007171618286520243	100	-2.561612606048584	0.975169837474823			not_spiculated	0	protopnet	smitg0000815_1594561565845	-6.573006629943848	0.017658507451415062
-10.969873428344727	0.0006119572790339589	100	-6.434282302856445	0.05708254501223564			spiculated	1	protopnet	smitg0000099_9667229160558	-3.630451202392578	0.9423054456710815
-8.598858833312988	0.007559731137007475	100	-5.021129608154297	0.27057918906211853			spiculated	1	protopnet	smitg0000217_2601893645041	-4.039861679077148	0.7218611240386963
-8.432239532470703	0.0012158385943621397	100	-1.724809169769287	0.9951208829879761			not_spiculated	0	protopnet	smitg0000127_2808344278166	-7.32928991317749	0.0036633703857660294
-11.813484191894531	5.158273324923357e-06	100	-8.663975715637207	0.000120314653031528			not_spiculated	0	protopnet	larts0000645_3758921742093	0.3612985610961914	0.999874472618103
-12.52258586883545	3.083019919358776e-06	100	-8.607704162597656	0.0001545923005323857			spiculated	1	protopnet	smith0000095_3575657921791	0.16685771942138672	0.9998422861099243
-9.275964736938477	0.004332410171627998	100	-4.00137996673584	0.8461604118347168			spiculated	1	protopnet	smitg0000189_1074653053058	-5.734744548797607	0.14950717985630035
-2.2706899642944336	0.9984488487243652	100	-8.832311630249023	0.0014113984070718288			not_spiculated	0	protopnet	pnkts0000111_8160122310604	-11.14496898651123	0.0001397253799950704
-14.535897254943848	9.812567647315973e-09	100	-11.72899341583252	1.6248225165327312e-07			spiculated	1	protopnet	larts0000633_1505307992612	3.9037036895751953	1.0
-14.227781295776367	1.3213070637618785e-08	100	-11.896238327026367	1.3601299997390015e-07			spiculated	1	protopnet	smitg0000408_2870315448577	3.9142770767211914	1.0
-12.20913314819336	7.058903293000185e-07	100	-10.978837966918945	2.4157257030310575e-06			spiculated	1	protopnet	smitg0000860_1897896776686	1.9546699523925781	0.9999969005584717
-9.236042976379395	0.002045753877609968	100	-3.1139793395996094	0.9324634671211243			spiculated	1	protopnet	larts0000750_1910140376924	-5.769899368286133	0.06549081951379776
-3.549173355102539	0.9848429560661316	100	-10.589826583862305	0.0008622836321592331			not_spiculated	0	protopnet	wshth0000992_1616724109262	-7.781760215759277	0.014294792897999287
-2.5438942909240723	0.978844165802002	100	-6.3838396072387695	0.021040037274360657			not_spiculated	0	protopnet	smitg0000255_1609446937725	-11.586433410644531	0.00011576805263757706
-12.37601375579834	4.5512051656260155e-06	100	-9.922849655151367	5.2908086217939854e-05			spiculated	1	protopnet	smitg0000213_2434933428877	-0.07595252990722656	0.9999425411224365
-7.051015377044678	0.29438522458076477	100	-9.12999153137207	0.036815281957387924			spiculated	1	protopnet	smitg0000068_1653552824519	-6.230420112609863	0.668799638748169
-0.9568066596984863	0.9994778633117676	100	-8.526698112487793	0.000515479187015444			not_spiculated	0	protopnet	cbith0001486_2276200837606	-12.872553825378418	6.680823389615398e-06
-12.104171752929688	1.3163422408979386e-05	100	-7.641124725341797	0.001141945831477642			not_spiculated	0	protopnet	wshth0000957_5615701348774	-0.8672590255737305	0.9988448619842529
-9.756546974182129	2.8070775442756712e-05	100	-16.446266174316406	3.490974620490306e-08			spiculated	1	protopnet	smith0000841_3392367139889	0.7242059707641602	0.999971866607666
-9.717103958129883	0.0016702673165127635	100	-10.236536979675293	0.0009935714770108461			spiculated	1	protopnet	smitg0000378_1431051652658	-3.3249998092651367	0.9973361492156982
-13.460189819335938	1.5321650437272183e-07	100	-10.36125373840332	3.3974758935073623e-06			spiculated	1	protopnet	smitg0000084_6904171226682	2.231220245361328	0.9999964237213135
-9.480424880981445	0.0008238552254624665	100	-2.3865370750427246	0.9924010634422302			spiculated	1	protopnet	smitg0000494_2568753734039	-7.37339973449707	0.006775171495974064
-12.542160034179688	2.7839685571962036e-05	100	-7.38558292388916	0.004832115489989519			spiculated	1	protopnet	larts0000739_6630055607471	-2.057983875274658	0.995140016078949
-5.645516395568848	0.6151644587516785	100	-6.185348033905029	0.3585463762283325			not_spiculated	0	protopnet	smitg0000456_1141665970343	-8.798254013061523	0.026289038360118866
-12.793486595153809	5.173452336748596e-06	100	-7.918391227722168	0.0006776531226933002			spiculated	1	protopnet	lgcth0000682_2702789364149	-0.6221990585327148	0.9993171691894531
-11.17026424407959	0.00018832433852367103	100	-6.060336112976074	0.03119751811027527			spiculated	1	protopnet	smitg0000459_9853627707513	-2.6248083114624023	0.9686141014099121
-10.67852783203125	0.0004670416237786412	100	-6.554342269897461	0.028871310874819756			spiculated	1	protopnet	larts0000114_1475129023876	-3.039212703704834	0.9706616997718811
-7.973659992218018	0.0008674823911860585	100	-0.9252817630767822	0.9984638690948486			not_spiculated	0	protopnet	smitg0000066_1219298982848	-8.2340087890625	0.0006686401320621371
-12.470000267028809	7.281501439138083e-06	100	-7.821745872497559	0.0007602075347676873			spiculated	1	protopnet	larts0000630_2454902689878	-0.640594482421875	0.9992325305938721
-9.419853210449219	0.0008971368661150336	100	-2.4152944087982178	0.9883253574371338			not_spiculated	0	protopnet	smitg0000168_2434587206412	-6.93386173248291	0.010777328163385391
-7.68890380859375	0.0028905272483825684	100	-1.8500139713287354	0.9926009178161621			not_spiculated	0	protopnet	uvath0000094_1557321474144	-7.244360446929932	0.004508580081164837
0.28093814849853516	0.9999920129776001	100	-12.01551342010498	4.56788984593004e-06			not_spiculated	0	protopnet	smitg0000677_2112154699077	-12.300413131713867	3.4354627587163122e-06
-10.269248008728027	0.0006068687653169036	100	-5.993385314941406	0.043659452348947525			spiculated	1	protopnet	uvath0000092_1504200110453	-2.9073257446289062	0.9557337164878845
-11.917413711547852	2.2656611690763384e-05	100	-7.527359485626221	0.001827137777581811			spiculated	1	protopnet	larts0000319_4516323757830	-1.2242064476013184	0.9981501698493958
-7.187900066375732	0.002375952200964093	100	-1.148042917251587	0.997503399848938			not_spiculated	0	protopnet	smitg0000661_1530729636594	-10.168498992919922	0.00012060908920830116
-4.097909927368164	0.7924761772155762	100	-5.4394307136535645	0.2071911245584488			not_spiculated	0	protopnet	smitg0000646_2136602908629	-11.873522758483887	0.00033272127620875835
-7.8686089515686035	0.01366505492478609	100	-3.592230796813965	0.9836004376411438			spiculated	1	protopnet	smitg0000115_1648947061671	-9.47750186920166	0.002734499517828226
-11.793854713439941	0.00019526761025190353	100	-6.202629566192627	0.05234416946768761			spiculated	1	protopnet	smitg0000523_1268176717643	-3.306684970855713	0.947460412979126
-10.387929916381836	0.0015729094156995416	100	-6.446218013763428	0.08101539313793182			spiculated	1	protopnet	smitg0000824_3075873168830	-4.019300937652588	0.9174116253852844
-10.461542129516602	1.6507498003193177e-05	100	-17.71051597595215	1.1735238558685523e-08			spiculated	1	protopnet	smitg0000599_2657202472523	0.5501375198364258	0.9999834299087524
-5.259968280792236	0.6766822338104248	100	-6.078269958496094	0.29853886365890503			spiculated	1	protopnet	smitg0000378_2859214480321	-8.567184448242188	0.024778731167316437
-12.271804809570312	0.0001405691436957568	100	-6.212249755859375	0.06018958240747452			spiculated	1	protopnet	larts0000633_1130077307706	-3.4642205238342285	0.9396697878837585
-12.356374740600586	8.211157546611503e-05	100	-6.830029487609863	0.02062840759754181			not_spiculated	0	protopnet	xrath0000593_6370073903765	-2.9698715209960938	0.9792893528938293
-6.603217601776123	0.04703761264681816	100	-3.6003763675689697	0.9474638104438782			not_spiculated	0	protopnet	smitg0000235_1328993778600	-8.749648094177246	0.005498727783560753
-12.392268180847168	2.8325018774921773e-06	100	-8.957731246948242	8.785584213910624e-05			spiculated	1	protopnet	smitg0000178_4512284887869	0.3819913864135742	0.9999092817306519
-11.172805786132812	0.00011143077426822856	100	-6.5494232177734375	0.011347878724336624			spiculated	1	protopnet	smitg0000269_3129322919453	-2.082223892211914	0.988540768623352
-7.522768974304199	0.0035537483636289835	100	-1.8920748233795166	0.9909827709197998			not_spiculated	0	protopnet	lgcth0000188_2125966343275	-7.092686176300049	0.005463478621095419
-9.343822479248047	0.001549996784888208	100	-2.905413866043091	0.9693846106529236			not_spiculated	0	protopnet	smitg0000310_1809592070898	-6.412527084350586	0.029065392911434174
-11.361539840698242	0.0002321659412700683	100	-6.442526817321777	0.03177597001194954			spiculated	1	protopnet	smitg0000168_1383830834614	-3.0260133743286133	0.9679919481277466
-13.38449478149414	3.816743969764502e-07	100	-10.640483856201172	5.93474169363617e-06			spiculated	1	protopnet	smith0000015_1712210571821	1.3941965103149414	0.9999936819076538
-6.537388324737549	0.12375690788030624	100	-4.593283653259277	0.8647356629371643			spiculated	1	protopnet	smitg0000247_1567434029257	-8.912693977355957	0.011507667601108551
-13.120830535888672	2.8161899479073327e-08	100	-13.264017105102539	2.4404887000173403e-08			spiculated	1	protopnet	wshth0001556_2920955848235	4.26446533203125	1.0
-3.1707534790039062	0.9860576391220093	100	-11.81886100769043	0.00017301236221101135			not_spiculated	0	protopnet	chats0000159_5820994449616	-7.442019462585449	0.013769401237368584
-7.10430383682251	0.003977489657700062	100	-1.5814669132232666	0.9957416653633118			not_spiculated	0	protopnet	emgts0000013_2737110357674	-9.754955291748047	0.0002808315912261605
-10.484128952026367	0.0009649790008552372	100	-4.88485050201416	0.2607676386833191			not_spiculated	0	protopnet	smitg0000190_5399108230645	-3.844174385070801	0.7382672429084778
-10.903923034667969	3.660513357317541e-06	100	-9.456663131713867	1.5562487533316016e-05			not_spiculated	0	protopnet	smitg0000582_2803008206745	1.6139650344848633	0.9999808073043823
-6.802821636199951	0.008312270976603031	100	-16.604455947875977	4.6017606791792787e-07			spiculated	1	protopnet	smitg0001595_1730063760413	-2.021146774291992	0.9916872382164001
-9.19019889831543	0.001623591990210116	100	-6.200399398803711	0.032279763370752335			spiculated	1	protopnet	smitg0000289_6027538748426	-2.8015761375427246	0.9660965204238892
-9.891338348388672	0.0015128252562135458	100	-3.5333399772644043	0.8730364441871643			spiculated	1	protopnet	smitg0000091_1125337423953	-5.4734039306640625	0.1254507601261139
-13.134321212768555	6.963941245885508e-07	100	-12.678095817565918	1.0989837164743221e-06			spiculated	1	protopnet	smitg0000591_2901717554052	1.0430269241333008	0.9999982118606567
-12.914234161376953	1.0165305184273166e-06	100	-9.466343879699707	3.195362660335377e-05			spiculated	1	protopnet	ewbth0000173_7437425535569	0.8848476409912109	0.9999669790267944
-9.016661643981934	0.000902313448023051	100	-2.0118865966796875	0.9942430853843689			spiculated	1	protopnet	lgcth0000708_2361083892115	-7.333950996398926	0.004854554310441017
-11.779356002807617	4.883738711214392e-07	100	-11.294214248657227	7.933170991236693e-07			spiculated	1	protopnet	larts0000743_1187079487161	2.7528271675109863	0.9999988079071045
-3.7561841011047363	0.9937276244163513	100	-10.525125503540039	0.0011417041532695293			not_spiculated	0	protopnet	larts0000075_3328256586483	-9.022438049316406	0.005130532663315535
-8.41324234008789	0.007743334863334894	100	-5.155037879943848	0.20134839415550232			spiculated	1	protopnet	smitg0000821_8714330132120	-3.7868924140930176	0.7909083962440491
-8.744609832763672	0.004321312066167593	100	-3.3904685974121094	0.9138809442520142			spiculated	1	protopnet	smith0000095_1178527648816	-5.803919792175293	0.08179769665002823
-8.112712860107422	0.0010560069931671023	100	-1.2622456550598145	0.9972105622291565			spiculated	1	protopnet	smitg0000292_1950582634040	-7.617111682891846	0.0017334193689748645
-10.481067657470703	0.00015508165233768523	100	-6.641202926635742	0.007214271929115057			spiculated	1	protopnet	larts0000097_3168388551112	-1.7169055938720703	0.9926306009292603
-8.410835266113281	0.00038158215465955436	100	-0.5400886535644531	0.9995623826980591			spiculated	1	protopnet	cmctg0000315_3272111632245	-10.328031539916992	5.6099670473486185e-05
-9.398969650268555	0.0022708941251039505	100	-3.384351968765259	0.9296343326568604			not_spiculated	0	protopnet	smitg0000247_1002752846380	-5.99824333190918	0.06809473782777786
-6.171518802642822	0.146737739443779	100	-4.42352294921875	0.8427267074584961			spiculated	1	protopnet	smitg0000895_1151108127459	-8.805397987365723	0.010535681620240211
-13.838945388793945	2.881803084164858e-06	100	-9.516101837158203	0.00021729583386331797			not_spiculated	0	protopnet	smitg0000831_1624664705473	-1.082071304321289	0.9997798204421997
-13.50338363647461	2.012186450883746e-05	100	-8.09205436706543	0.004505868069827557			spiculated	1	protopnet	larts0000044_1423671084	-2.694215774536133	0.995474100112915
-11.874687194824219	2.0233135273883818e-06	100	-12.107717514038086	1.6027264564399957e-06			spiculated	1	protopnet	lgcth0000712_8083042334164	1.2360830307006836	0.9999964237213135
-11.852043151855469	1.261507895833347e-05	100	-8.29576301574707	0.00044193948269821703			spiculated	1	protopnet	smitg0000285_5378315302100	-0.5718803405761719	0.9995454549789429
-9.68455696105957	0.0021617503371089697	100	-4.828953266143799	0.27769455313682556			not_spiculated	0	protopnet	zwath0006301_2403477188300	-3.8760242462158203	0.7201436758041382
-13.83127498626709	3.123196847809595e-07	100	-9.449880599975586	2.4969807782326825e-05			not_spiculated	0	protopnet	zwath0006309_3336968948103	1.1479377746582031	0.9999747276306152
-11.054349899291992	9.04510397958802e-06	100	-9.145063400268555	6.103882333263755e-05			spiculated	1	protopnet	smitg0000463_2247618787749	0.5588674545288086	0.9999299049377441
-7.6545305252075195	0.0022321720607578754	100	-13.704808235168457	5.261691967461957e-06			not_spiculated	0	protopnet	smitg0000656_1604071152436	-1.5519905090332031	0.9977625608444214
-11.037687301635742	0.00039955941610969603	100	-5.943020820617676	0.06518788635730743			spiculated	1	protopnet	lgcth0000710_1161023038576	-3.280376434326172	0.9344125390052795
-12.570219993591309	1.3828960732098494e-07	100	-11.34516716003418	4.7078566467462224e-07			spiculated	1	protopnet	larts0001001_4627470653034	3.2236952781677246	0.9999995231628418
-11.903679847717285	0.00021546834614127874	100	-5.960333824157715	0.08213832974433899			not_spiculated	0	protopnet	pnkts0000161_1725476922171	-3.546926498413086	0.9176463484764099
-11.829553604125977	1.8422382709104568e-05	100	-7.6427836418151855	0.001212374190799892			not_spiculated	0	protopnet	larts0000627_2562061381302	-0.9288406372070312	0.9987692832946777
-7.85093355178833	0.013186020776629448	100	-3.804224967956543	0.7543569207191467			not_spiculated	0	protopnet	smitg0000508_3234710353772	-4.981385231018066	0.2324570119380951
-8.28313159942627	0.0009466906194575131	100	-1.3225069046020508	0.9980884194374084			spiculated	1	protopnet	smitg0000392_2691961291013	-8.26414966583252	0.0009648322593420744
-7.8083391189575195	0.001052490551955998	100	-0.953176736831665	0.9985673427581787			not_spiculated	0	protopnet	smitg0000232_1876907924588	-8.826720237731934	0.0003801376442424953
-3.688014030456543	0.5653515458106995	100	-18.300949096679688	2.5468386866123183e-07			not_spiculated	0	protopnet	chats0000185_3318252427961	-3.950924873352051	0.43464818596839905
-7.583259105682373	0.0011991864303126931	100	-0.8583817481994629	0.998766303062439			not_spiculated	0	protopnet	cbitg0001269_2033692658251	-11.13260269165039	3.4468816011212766e-05
-8.164396286010742	0.007548129186034203	100	-3.289118766784668	0.988884449005127			spiculated	1	protopnet	smith0000015_3141398354425	-8.913820266723633	0.0035675382241606712
-12.217930793762207	1.319135208177613e-06	100	-9.940520286560059	1.2863411029684357e-05			spiculated	1	protopnet	lgcth0000249_9557483515556	1.3205890655517578	0.9999858140945435
-7.678532123565674	0.004327842500060797	100	-2.252042055130005	0.9839347004890442			spiculated	1	protopnet	smitg0000150_2426726335681	-6.680804252624512	0.011737601831555367
-8.663041114807129	0.0007268947083503008	100	-1.4377474784851074	0.9985657334327698			spiculated	1	protopnet	smitg0000276_9022675525211	-8.690083503723145	0.0007075011380948126
-11.951393127441406	2.9020392844358867e-07	100	-10.793573379516602	9.2371504933908e-07			spiculated	1	protopnet	smitg0000036_2425818221554	3.101287841796875	0.9999988079071045
-12.968910217285156	6.761541015976036e-08	100	-11.395221710205078	3.2620479828437965e-07			spiculated	1	protopnet	smitg0000424_3669561700255	3.5405187606811523	0.9999997615814209
-10.750242233276367	6.797025707783177e-05	100	-10.160394668579102	0.00012259886716492474			spiculated	1	protopnet	smitg0000814_2858933280901	-1.1539926528930664	0.9998093843460083
-12.83560562133789	2.516247832318186e-07	100	-10.977410316467285	1.6134570159920258e-06			spiculated	1	protopnet	larts0000066_3374864979103	2.3597192764282227	0.9999980926513672
-0.41896629333496094	0.9991645812988281	100	-7.506005764007568	0.0008351699216291308			not_spiculated	0	protopnet	smitg0000677_1471830977120	-15.465335845947266	2.9179773264331743e-07
-8.943196296691895	0.005213354714214802	100	-3.7159194946289062	0.9711688756942749			spiculated	1	protopnet	larts0000651_5866148563269	-7.432424545288086	0.02361767366528511
-12.607471466064453	3.5684106478584e-06	100	-9.517409324645996	7.842811464797705e-05			spiculated	1	protopnet	larts0000631_3277759089659	-0.0641632080078125	0.9999179840087891
-11.271562576293945	6.821403803769499e-05	100	-7.871384143829346	0.0020443368703126907			spiculated	1	protopnet	wshth0000986_2929127071523	-1.6808171272277832	0.9978874325752258
-11.096939086914062	0.0006998365861363709	100	-4.5161967277526855	0.5046342611312866			not_spiculated	0	protopnet	wshth0000954_3016163321370	-4.5361480712890625	0.4946659207344055
-11.905054092407227	8.278960012830794e-05	100	-7.22825288772583	0.008893750607967377			not_spiculated	0	protopnet	chats0000113_1071995163815	-2.5148634910583496	0.9910235404968262
-8.251592636108398	0.010317841544747353	100	-3.8872365951538086	0.8109696507453918			spiculated	1	protopnet	larts0000766_2280616062197	-5.399688720703125	0.17871253192424774
-10.10898208618164	0.0033376337960362434	100	-9.60578727722168	0.005520436447113752			spiculated	1	protopnet	chats0000167_8458360468801	-4.415386199951172	0.9911421537399292
-8.136682510375977	0.004444350954145193	100	-2.7506802082061768	0.9703296422958374			not_spiculated	0	protopnet	smitg0000281_2002079113415	-6.40043830871582	0.025226064026355743
-3.7231907844543457	0.9262295365333557	100	-6.255100250244141	0.07364178448915482			not_spiculated	0	protopnet	cbith0001635_2455526374927	-12.603998184204102	0.00012877544213552028
-8.306663513183594	0.0040540243498981	100	-2.8236517906188965	0.9752770066261292			not_spiculated	0	protopnet	smitg0000247_8759157725203	-6.677746772766113	0.02066882699728012
-9.139966011047363	0.0023142043501138687	100	-3.1147289276123047	0.9574782848358154			not_spiculated	0	protopnet	smitg0000477_2545919269683	-6.284975051879883	0.0402076356112957
-8.089360237121582	0.003593622939661145	100	-2.4844048023223877	0.9766380190849304			not_spiculated	0	protopnet	smitg0000302_2509345059912	-6.384438991546631	0.01976834423840046
-5.828677177429199	0.40261679887771606	100	-12.846284866333008	0.0003607311227824539			not_spiculated	0	protopnet	chats0000113_9972537129019	-5.4347076416015625	0.5970224738121033
-8.992450714111328	0.007241816725581884	100	-4.090031623840332	0.9748573899269104			spiculated	1	protopnet	smitg0000544_3322277710922	-8.087478637695312	0.017900777980685234
-7.453974723815918	0.02835444174706936	100	-4.376349449157715	0.6154839992523193			not_spiculated	0	protopnet	smitg0000309_9487262581778	-4.923373699188232	0.3561616539955139
-12.079944610595703	4.415653620526427e-06	100	-10.84693717956543	1.515246640337864e-05			not_spiculated	0	protopnet	larts0000769_2751759887338	0.25039005279541016	0.9999804496765137
-11.25836181640625	5.317436080076732e-05	100	-6.806224822998047	0.0045628962107002735			spiculated	1	protopnet	cprtg0000038_1810140454093	-1.4210538864135742	0.9953839182853699
-8.234392166137695	0.003814470022916794	100	-2.6941351890563965	0.9717115163803101			not_spiculated	0	protopnet	smitg0000708_1388127322526	-6.375583171844482	0.024473991245031357
-13.84942626953125	2.3075902788605163e-07	100	-10.128767967224121	9.52840218815254e-06			spiculated	1	protopnet	wshth0001213_2745800976692	1.4324560165405273	0.9999902248382568
-10.347490310668945	0.00010470857523614541	100	-7.211043357849121	0.002410592744126916			spiculated	1	protopnet	lgcth0000187_6198037272468	-1.1856794357299805	0.9974847435951233
-2.448774814605713	0.9987786412239075	100	-10.291314125061035	0.0003921910538338125			not_spiculated	0	protopnet	wshth0000992_3973998687263	-9.54255485534668	0.0008292389684356749
-7.932250022888184	0.0007635123329237103	100	-0.7555689811706543	0.9991002082824707			not_spiculated	0	protopnet	smitg0000232_2195538096864	-9.655442237854004	0.0001362835319014266
-5.700963973999023	0.18953965604305267	100	-4.248602390289307	0.8099397420883179			not_spiculated	0	protopnet	smitg0000233_1759295841216	-11.598132133483887	0.0005207058857195079
-8.79268741607666	0.0013519866624847054	100	-2.1974356174468994	0.9891313314437866			not_spiculated	0	protopnet	pnkts0000159_3040816354168	-6.841230869293213	0.009516547434031963
-12.947178840637207	6.039775257704605e-07	100	-9.217707633972168	2.5159935830743052e-05			spiculated	1	protopnet	larts0000075_1408227469999	1.3725242614746094	0.999974250793457
-7.78706693649292	0.006467762868851423	100	-2.790464162826538	0.9566453695297241			not_spiculated	0	protopnet	smitg0000661_2908043105073	-6.046043395996094	0.0368867926299572
-7.943499565124512	0.0035441734362393618	100	-2.307502269744873	0.9935675263404846			not_spiculated	0	protopnet	larts0000981_6926090016343	-8.148124694824219	0.0028883337508887053
-2.970294952392578	0.9268730282783508	100	-5.510554313659668	0.07308018207550049			spiculated	1	protopnet	larts0000520_8563050839613	-12.865128517150879	4.6746470616199076e-05
-8.730576515197754	0.005093976855278015	100	-9.149557113647461	0.0033503947779536247			spiculated	1	protopnet	larts0001001_4747992589368	-3.4593605995178223	0.9915555715560913
-13.625896453857422	1.4636132306122818e-09	100	-13.948175430297852	1.0603820044252643e-09			spiculated	1	protopnet	wshth0001327_9307355297207	6.716461658477783	1.0
-9.873616218566895	0.0018535921117290854	100	-4.903832912445068	0.26690924167633057			not_spiculated	0	protopnet	larts0000027_2914606209536	-3.8960037231445312	0.7312372326850891
-7.926659107208252	0.0017347183311358094	100	-1.5721445083618164	0.9976071119308472			spiculated	1	protopnet	smitg0000289_1576919093884	-8.895942687988281	0.0006580735789611936
-11.189294815063477	0.00028062143246643245	100	-6.231426239013672	0.03992968797683716			spiculated	1	protopnet	smitg0000319_6237820005725	-3.0518321990966797	0.9597896337509155
-8.293867111206055	0.0021719245705753565	100	-2.17317533493042	0.9886155128479004			not_spiculated	0	protopnet	smitg0000121_1967087734558	-6.848904609680176	0.009212637320160866
-8.754375457763672	0.002136931987479329	100	-2.627218246459961	0.9789968132972717			not_spiculated	0	protopnet	smitg0000513_1423347543689	-6.576364517211914	0.018866391852498055
-9.81286907196045	0.00010915530583588406	100	-8.866559982299805	0.0002812041202560067			spiculated	1	protopnet	lgcth0000694_2974725708781	-0.6905207633972168	0.9996095895767212
-10.578157424926758	0.00010451264097355306	100	-7.233245849609375	0.0029637764673680067			spiculated	1	protopnet	lgcth0000649_7192009762441	-1.4150276184082031	0.9969317317008972
-7.7787065505981445	0.006114620249718428	100	-2.718343496322632	0.9639560580253601			not_spiculated	0	protopnet	larts0001207_7690365019488	-6.190549850463867	0.02992934361100197
-7.6088409423828125	0.010689624585211277	100	-3.1646246910095215	0.9100409150123596			spiculated	1	protopnet	smitg0000247_2571013240465	-5.605262756347656	0.07926934957504272
-8.303581237792969	0.14388598501682281	100	-7.196730136871338	0.43522900342941284			not_spiculated	0	protopnet	larts0000637_1697425121411	-7.230242729187012	0.42088502645492554
-13.406665802001953	1.3045932689692563e-07	100	-11.03458023071289	1.3984881661599502e-06			spiculated	1	protopnet	smitg0000213_3040965706972	2.4455370903015137	0.9999985694885254
-11.280122756958008	6.519287865103252e-08	100	-6.110745429992676	1.146126669482328e-05			not_spiculated	0	iaia-bl	wshth0000996_2730101534554	5.265780925750732	0.9999885559082031
-14.246423721313477	3.928230310479286e-11	100	-7.774982929229736	2.539260890443984e-08			spiculated	1	iaia-bl	larts0000075_1408227469999	9.713824272155762	1.0
-6.979955673217773	1.7840241071098717e-06	100	6.256484508514404	0.9998006820678711			not_spiculated	0	iaia-bl	larts0000654_6308856310842	-2.2736637592315674	0.0001973862963495776
-13.788029670715332	2.055138559331482e-10	100	-7.198632717132568	1.494789501066407e-07			spiculated	1	iaia-bl	chats0000005_1521809419972	8.517477035522461	1.0
-14.070648193359375	5.942273340053816e-10	100	-5.931880474090576	2.0350464637886034e-06			not_spiculated	0	iaia-bl	smitg0000190_5399108230645	7.173109531402588	0.9999980926513672
-14.473388671875	6.339959807144524e-11	100	-7.5994873046875	6.128919949333067e-08			spiculated	1	iaia-bl	wshth0001327_2759899243943	9.008173942565918	1.0
-14.735395431518555	1.1929224275064598e-09	100	-3.107316017150879	0.00013385152851697057			spiculated	1	iaia-bl	smitg0000408_1879098869618	5.8113298416137695	0.9998660087585449
-15.787301063537598	6.350182966269324e-12	100	-8.323795318603516	1.1069959171550181e-08			not_spiculated	0	iaia-bl	smitg0000513_2486643193171	9.99523639678955	1.0
5.995014190673828	0.9999957084655762	100	-6.4716105461120605	3.853113412333187e-06			not_spiculated	0	iaia-bl	smitg0000811_2619070400286	-8.854781150817871	3.5547884635889204e-07
-7.467498302459717	4.367990641185315e-06	100	4.872780799865723	0.9990720152854919			not_spiculated	0	iaia-bl	wshth0000992_1616724109262	-2.1135621070861816	0.0009235632023774087
-13.15437126159668	1.8245559507690245e-09	100	-5.847412586212158	2.719751591939712e-06			not_spiculated	0	iaia-bl	wshth0001805_1414031604525	6.967554092407227	0.9999971389770508
-13.703239440917969	1.499178697850212e-10	100	-6.696035861968994	1.6559356197376474e-07			spiculated	1	iaia-bl	larts0000630_1088353668611	8.917693138122559	1.0
-12.079625129699707	2.269592513926e-09	100	-6.3817338943481445	6.76878300964745e-07			spiculated	1	iaia-bl	larts0000066_3374864979103	7.824040412902832	0.9999995231628418
-5.2599945068359375	0.0023312573321163654	100	0.0664602518081665	0.4795568287372589			spiculated	1	iaia-bl	larts0001210_3180497120266	0.14378929138183594	0.5181120038032532
-6.86466121673584	5.771284850197844e-05	100	-3.801563262939453	0.0012346931034699082			not_spiculated	0	iaia-bl	smitg0000646_2136602908629	2.894076347351074	0.99870765209198
-14.080774307250977	1.4377805890308792e-10	100	-7.282031059265137	1.2892873257897008e-07			spiculated	1	iaia-bl	smitg0000497_1085142009338	8.581974983215332	1.0
-6.0165791511535645	0.0002537351392675191	100	2.1975128650665283	0.9369478821754456			not_spiculated	0	iaia-bl	smitg0000508_3234710353772	-0.5051862001419067	0.06279834359884262
-7.2171525955200195	6.403878614946734e-06	100	4.739567756652832	0.9981149435043335			spiculated	1	iaia-bl	smitg0000727_1428024660551	-1.5358855724334717	0.0018783905543386936
-10.117353439331055	3.645854746991972e-07	100	-4.8386101722717285	7.150371675379574e-05			spiculated	1	iaia-bl	chats0000086_2727485713971	4.7070794105529785	0.9999279975891113
-14.405251502990723	4.903257244670556e-10	100	-4.917076587677002	6.473609118984314e-06			spiculated	1	iaia-bl	lgcth0000271_1552241837023	7.030694007873535	0.9999938011169434
-9.917612075805664	5.149698445450213e-09	100	9.166714668273926	0.9999990463256836			not_spiculated	0	iaia-bl	smith0000581_7489115588151	-4.415920257568359	1.262223236153659e-06
-11.914286613464355	2.834824375241851e-09	100	-6.309253692626953	7.704786639806116e-07			spiculated	1	iaia-bl	wshth0001691_2138605040565	7.766999244689941	0.9999995231628418
-13.069160461425781	2.6800699437501407e-09	100	-6.260768413543701	2.4265711999760242e-06			spiculated	1	iaia-bl	larts0000618_2238499005431	6.66826057434082	0.999997615814209
-8.143064498901367	5.477266313391738e-06	100	3.9666430950164795	0.9948171377182007			not_spiculated	0	iaia-bl	smitg0000815_1594561565845	-1.291608452796936	0.005177423357963562
-15.733844757080078	7.226109467739494e-12	100	-8.316266059875488	1.203146382522391e-08			not_spiculated	0	iaia-bl	smitg0000656_3239021057976	9.919475555419922	1.0
-7.0623979568481445	5.721579509554431e-05	100	2.6515471935272217	0.9467357993125916			not_spiculated	0	iaia-bl	smitg0000247_8759157725203	-0.22728228569030762	0.05320703610777855
3.6877474784851074	0.9999332427978516	100	-11.432413101196289	2.7124920620735793e-07			spiculated	1	iaia-bl	lgcth0000703_2647531272288	-5.931007385253906	6.646585825365037e-05
-14.114501953125	2.738589910400435e-10	100	-6.924875259399414	3.6302972716839577e-07			spiculated	1	iaia-bl	smitg0000120_1024137472298	7.903905868530273	0.9999995231628418
-6.784452438354492	4.433540652826196e-06	100	5.541756629943848	0.9998970031738281			not_spiculated	0	iaia-bl	pnkts0000091_3453275668319	-3.6802384853363037	9.883108577923849e-05
-11.003717422485352	1.1865244431419342e-07	100	-5.092705726623535	4.379220990813337e-05			spiculated	1	iaia-bl	smitg0000387_1573474120783	4.943305492401123	0.9999561309814453
-6.624024391174316	6.162850695545785e-06	100	5.372406005859375	0.9994598627090454			spiculated	1	iaia-bl	smitg0000727_1115439561934	-2.16204833984375	0.0005340641364455223
-13.821688652038574	2.588353142929378e-10	100	-6.145753860473633	5.580070023825101e-07			spiculated	1	iaia-bl	pnkts0000031_3199395284712	8.25313949584961	0.9999990463256836
-16.919342041015625	5.394086843857337e-10	100	0.44806432723999023	0.01881423220038414			spiculated	1	iaia-bl	smitg0000485_2941704043447	4.402212619781494	0.9811858534812927
-8.847951889038086	6.255323370396582e-08	100	7.739290714263916	0.9999947547912598			not_spiculated	0	iaia-bl	uvath0000094_1557321474144	-4.461515426635742	5.026375674788142e-06
-14.626521110534668	1.18865695064585e-09	100	-3.493104934692383	8.132748916978016e-05			not_spiculated	0	iaia-bl	wshth0000957_5615701348774	5.923840522766113	0.9999189376831055
-14.566254615783691	2.0311256843097425e-10	100	-5.171001434326172	2.443677203700645e-06			spiculated	1	iaia-bl	larts0000114_1475129023876	7.751003265380859	0.999997615814209
-15.347665786743164	1.8318071018375015e-11	100	-8.018953323364258	2.7906096988772333e-08			spiculated	1	iaia-bl	dntth0000005_2437321454723	9.375467300415039	1.0
-8.698101997375488	0.0001306421763729304	100	-5.8479323387146	0.0022588965948671103			spiculated	1	iaia-bl	larts0000645_7261242434198	0.2425541877746582	0.9976104497909546
-7.698607921600342	2.7418136596679688e-05	100	-10.116853713989258	2.442344566588872e-06			not_spiculated	0	iaia-bl	chats0000185_3318252427961	2.805668354034424	0.9999701976776123
-17.889934539794922	1.6151749382409264e-10	100	0.5077395439147949	0.015784384682774544			spiculated	1	iaia-bl	smitg0000091_1125337423953	4.640563488006592	0.9842157363891602
-8.754249572753906	7.066140028655354e-08	100	7.711103916168213	0.9999876022338867			spiculated	1	iaia-bl	smitg0000289_1576919093884	-3.593278646469116	1.231866826856276e-05
-13.917800903320312	1.1146326917010896e-10	100	-7.408910274505615	7.480090857825417e-08			spiculated	1	iaia-bl	wshth0001334_1486964935697	8.99952507019043	1.0
-12.98018741607666	3.0303670683906603e-09	100	-5.827566146850586	3.871139142574975e-06			spiculated	1	iaia-bl	smitg0000372_3238387251686	6.634391784667969	0.9999961853027344
-7.928678035736084	1.198113568534609e-05	100	3.384819984436035	0.9814944863319397			spiculated	1	iaia-bl	larts0000097_3168388551112	-0.5868337154388428	0.018493562936782837
-15.421061515808105	2.427616996314441e-10	100	-2.922762393951416	6.503134500235319e-05			spiculated	1	iaia-bl	lgcth0000672_3242145779336	6.717813968658447	0.9999351501464844
-14.028058052062988	9.064268086111937e-11	100	-7.572108745574951	5.7692069788117806e-08			spiculated	1	iaia-bl	smitg0000424_3669561700255	9.096036911010742	1.0
-0.781404972076416	0.5257812738418579	100	-0.951187014579773	0.4436798691749573			not_spiculated	0	iaia-bl	smitg0000440_2723154373854	-3.6272895336151123	0.030538884922862053
-15.010263442993164	1.370734081795888e-10	100	-5.471737384796143	1.90319212833856e-06			spiculated	1	iaia-bl	larts0000044_573622631	7.7002387046813965	0.9999980926513672
-12.721348762512207	8.964465281202649e-10	100	-6.69974946975708	3.6954855886506266e-07			spiculated	1	iaia-bl	smitg0000824_2738647676611	8.111233711242676	1.0
-15.985301971435547	6.730229151763467e-10	100	-0.747612714767456	0.0027904491871595383			spiculated	1	iaia-bl	smitg0000816_1487713943558	5.131145477294922	0.9972096085548401
-13.345039367675781	6.864817048146676e-10	100	-6.76712703704834	4.936050572723616e-07			spiculated	1	iaia-bl	wshth0001446_2131250163079	7.754402160644531	0.9999995231628418
-13.724313735961914	1.1998817217584445e-10	100	-7.391415596008301	6.752750891791948e-08			spiculated	1	iaia-bl	zwath0006333_2546473857309	9.119314193725586	1.0
-5.21442985534668	8.380177314393222e-05	100	4.17232608795166	0.999700129032135			not_spiculated	0	iaia-bl	smitg0000134_2897050815730	-4.26629114151001	0.0002162842283723876
-4.172848701477051	0.010833638720214367	100	-14.355209350585938	4.098561987575522e-07			spiculated	1	iaia-bl	chats0000108_2592840007835	0.3413572311401367	0.9891659617424011
-15.827459335327148	2.5729773867055883e-09	100	-0.15596246719360352	0.016461923718452454			spiculated	1	iaia-bl	smitg0000497_8816640880490	3.9341437816619873	0.9835380911827087
-13.510363578796387	5.756373711029994e-10	100	-6.829498291015625	4.587882926898601e-07			spiculated	1	iaia-bl	smitg0000178_4512284887869	7.765178680419922	0.9999995231628418
-13.533828735351562	1.2537275662083402e-09	100	-6.263847351074219	1.801009375412832e-06			spiculated	1	iaia-bl	chats0000077_1675107060895	6.963314056396484	0.9999980926513672
-12.769499778747559	2.2489814455184387e-09	100	-6.6910600662231445	9.813390988711035e-07			spiculated	1	iaia-bl	smitg0000809_9307639007207	7.14328670501709	0.9999990463256836
-12.988436698913574	4.827416688613084e-09	100	6.160189151763916	0.999671995639801			not_spiculated	0	iaia-bl	larts0000981_1206687383228	-1.861628532409668	0.000328115071170032
-10.911725997924805	2.0895142824883806e-06	100	0.9368963241577148	0.2923051118850708			spiculated	1	iaia-bl	smitg0000408_1746981734019	1.821108341217041	0.7076928615570068
-5.114490509033203	0.00012631373829208314	100	3.860964775085449	0.9987140893936157			not_spiculated	0	iaia-bl	pnkts0000111_1426027339576	-2.897503614425659	0.0011595130199566483
-11.445917129516602	6.55204468458237e-09	100	-6.022938251495361	1.484385961703083e-06			spiculated	1	iaia-bl	larts0000319_4516323757830	7.39756965637207	0.9999985694885254
-13.79676342010498	2.863090042826144e-10	100	-7.007699012756348	2.5426595584576717e-07			spiculated	1	iaia-bl	smitg0000726_2741960545860	8.177186012268066	1.0
-11.472943305969238	7.990626826881453e-09	100	-5.951721668243408	1.997177832890884e-06			spiculated	1	iaia-bl	lgcth0000712_2564079475629	7.172052383422852	0.9999980926513672
-6.9907426834106445	8.984082342067268e-06	100	4.628205299377441	0.9988924264907837			not_spiculated	0	iaia-bl	chats0000185_2017397232364	-2.184513807296753	0.0010984804248437285
-13.198963165283203	3.039103191326831e-08	100	-1.3723777532577515	0.0041587804444134235			spiculated	1	iaia-bl	smitg0000640_5256691603218	4.105988025665283	0.9958410859107971
-7.553712844848633	1.0600585483189207e-05	100	3.896017074584961	0.9951407313346863			not_spiculated	0	iaia-bl	cbith0001635_4828831097409	-1.4281644821166992	0.004848659969866276
-15.493857383728027	9.573898097914313e-12	100	-8.183111190795898	1.4325372887924459e-08			not_spiculated	0	iaia-bl	smitg0000890_2931136773414	9.87812328338623	1.0
-4.2707977294921875	0.03802653029561043	100	-11.457523345947266	2.8769441996701062e-05			spiculated	1	iaia-bl	chats0000095_2276860230903	-1.0401248931884766	0.9619446992874146
-9.861306190490723	8.706030563132572e-09	100	8.697941780090332	0.9999980926513672			not_spiculated	0	iaia-bl	smitg0000456_1433268277058	-4.608025550842285	1.664527530920168e-06
-11.119267463684082	3.386674052308081e-08	100	-5.606777191162109	8.391065421164967e-06			spiculated	1	iaia-bl	smitg0000072_2366192289609	6.081557273864746	0.9999914169311523
-13.145221710205078	5.313103845772105e-10	100	-6.8712873458862305	2.8189239742459904e-07			spiculated	1	iaia-bl	lgcth0000249_4611918421702	8.210453033447266	1.0
-14.533355712890625	5.727348803552523e-11	100	-7.627248764038086	5.7179050827471656e-08			not_spiculated	0	iaia-bl	smitg0000290_9142817480393	9.04982852935791	1.0
-9.299416542053223	1.547741817375936e-06	100	-7.652096748352051	8.037489351409022e-06			spiculated	1	iaia-bl	ewbth0000204_3391076003088	4.079287528991699	0.9999904632568359
-8.026238441467285	3.233968755012029e-07	100	6.918115139007568	0.9999685287475586			not_spiculated	0	iaia-bl	wshth0001536_6337577187520	-3.4519824981689453	3.135525548714213e-05
-13.4608736038208	3.281347138450741e-10	100	-7.03883171081543	2.018877438558775e-07			spiculated	1	iaia-bl	larts0000631_3277759089659	8.37672233581543	1.0
-10.058640480041504	4.377992635085093e-09	100	9.188034057617188	0.9999990463256836			not_spiculated	0	iaia-bl	smitg0000136_2210859541047	-4.556588172912598	1.073460339284793e-06
0.45725250244140625	0.9535069465637207	100	-2.7789056301116943	0.037486787885427475			not_spiculated	0	iaia-bl	smitg0000168_2434587206412	-4.204972267150879	0.009006280452013016
-7.882274627685547	8.472243280266412e-07	100	6.098912715911865	0.9998865127563477			not_spiculated	0	iaia-bl	smitg0000700_1776477551242	-2.990186929702759	0.00011287682718830183
-8.74337387084961	1.739813706080895e-05	100	1.9930044412612915	0.8002995848655701			spiculated	1	iaia-bl	smitg0000253_1032000155419	0.6047501564025879	0.19968314468860626
-12.375432968139648	1.7542099994827254e-09	100	-6.468217849731445	6.449892566706694e-07			spiculated	1	iaia-bl	smitg0000888_2175961264033	7.785813331604004	0.9999995231628418
-13.700895309448242	3.357727151875878e-10	100	-7.613893032073975	1.4777354806483345e-07			spiculated	1	iaia-bl	smitg0000809_1378509532887	8.113692283630371	1.0
-8.0951566696167	3.054327066820406e-07	100	6.9063520431518555	0.9999723434448242			not_spiculated	0	iaia-bl	smitg0000337_3180106346859	-3.599785327911377	2.7367221264285035e-05
-7.2019758224487305	0.0003653296153061092	100	0.3592773675918579	0.7022558450698853			spiculated	1	iaia-bl	smitg0000406_1536153840053	-0.5000135898590088	0.297378808259964
-5.807604789733887	5.6084532843669876e-05	100	3.9793825149536133	0.9983376860618591			not_spiculated	0	iaia-bl	smitg0000599_8801444233899	-2.4528698921203613	0.0016061486676335335
-16.148223876953125	6.490084858423728e-11	100	-4.181962490081787	1.0212495908490382e-05			spiculated	1	iaia-bl	ewbth0000173_7437425535569	7.3099260330200195	0.9999899864196777
1.7411131858825684	0.998314380645752	100	-6.570615768432617	0.00024520509759895504			spiculated	1	iaia-bl	wshth0001545_1635524774410	-4.799960136413574	0.001440506661310792
-13.25141716003418	2.9362123843412746e-10	100	-7.084473609924316	1.399769757881586e-07			not_spiculated	0	iaia-bl	lgcth0000168_9078529501711	8.697314262390137	1.0
-5.14182710647583	0.004544845316559076	100	-9.153820037841797	8.22493529994972e-05			spiculated	1	iaia-bl	chats0000095_1958291921118	0.24729681015014648	0.9953729510307312
-13.605523109436035	1.3565312206864633e-09	100	-5.671652317047119	3.7849999898753595e-06			spiculated	1	iaia-bl	lgcth0000708_6174549873285	6.812808513641357	0.9999961853027344
-13.245550155639648	2.7872876229295684e-10	100	-7.099017143249512	1.3019285916016088e-07			spiculated	1	iaia-bl	larts0000630_2454902689878	8.755231857299805	1.0
-9.361001014709473	1.934916937784692e-08	100	8.399612426757812	0.9999961853027344			spiculated	1	iaia-bl	smith0000017_1977202009064	-4.173316478729248	3.4645313462533522e-06
-8.202231407165527	2.4771401285761385e-07	100	7.00872802734375	0.9999685287475586			spiculated	1	iaia-bl	smitg0000115_2504295921470	-3.368812084197998	3.112276317551732e-05
-13.48127269744873	4.803561437505266e-10	100	-6.993659973144531	3.155714694003109e-07			spiculated	1	iaia-bl	wshth0000986_2929127071523	7.975220203399658	0.9999995231628418
-14.89897632598877	2.4152981698000175e-11	100	-8.092120170593262	2.1834921426489018e-08			spiculated	1	iaia-bl	chats0000048_1272155189022	9.547636032104492	1.0
-13.265606880187988	4.003402886976204e-10	100	-6.976521015167236	2.1564788710293215e-07			spiculated	1	iaia-bl	wshth0001213_2745800976692	8.373098373413086	1.0
-12.879173278808594	3.807781645548403e-09	100	-5.776571273803711	4.626934241969138e-06			spiculated	1	iaia-bl	smitg0000824_3075873168830	6.507040023803711	0.999995231628418
-7.800450325012207	1.5140873301788815e-06	100	5.599972724914551	0.999725878238678			not_spiculated	0	iaia-bl	smitg0000136_2439089668121	-2.6074931621551514	0.0002725360100157559
-11.53508186340332	7.236040744373895e-08	100	-4.8269124031066895	5.92682627029717e-05			spiculated	1	iaia-bl	cmctg0000315_1976628332725	4.90646505355835	0.9999408721923828
-13.441515922546387	2.640135221554374e-09	100	-4.623252868652344	1.7838106941781007e-05			not_spiculated	0	iaia-bl	larts0001207_5178913872326	6.3109025955200195	0.9999823570251465
-13.331413269042969	4.729578506612597e-09	100	-4.187540054321289	4.4254364183871076e-05			spiculated	1	iaia-bl	smitg0000217_2571166567196	5.8379716873168945	0.9999556541442871
-11.13728141784668	7.385644096302713e-08	100	-8.363637924194336	1.1829502000182401e-06			spiculated	1	iaia-bl	smitg0000424_3114950721949	5.283860206604004	0.9999985694885254
-6.765781402587891	3.630661012721248e-05	100	3.4475648403167725	0.989886999130249			spiculated	1	iaia-bl	smitg0000247_2571013240465	-1.13981032371521	0.010076594538986683
-15.37464427947998	1.5883719686748954e-11	100	-8.047809600830078	2.415218780527084e-08			spiculated	1	iaia-bl	lgcth0000712_8083042334164	9.491081237792969	1.0
-15.597355842590332	8.318280092511898e-12	100	-8.281464576721191	1.2510790625697155e-08			spiculated	1	iaia-bl	smitg0000860_3967129545444	9.91520881652832	1.0
-12.051198959350586	1.2285178208060188e-08	100	-8.996641159057617	2.605907809538621e-07			not_spiculated	0	iaia-bl	smitg0000831_3832681095152	6.1636738777160645	1.0
-8.29010009765625	3.986576757597504e-07	100	6.444985866546631	0.9999237060546875			spiculated	1	iaia-bl	smith0000017_3226739253268	-3.0370125770568848	7.620566611876711e-05
-8.932337760925293	4.6345032700401134e-08	100	7.954807758331299	0.9999933242797852			not_spiculated	0	iaia-bl	smitg0000337_3303558561480	-3.934877872467041	6.8607600951509085e-06
-9.311037063598633	2.010656530160304e-08	100	8.411178588867188	0.9999961853027344			not_spiculated	0	iaia-bl	larts0000981_6926090016343	-4.11672306060791	3.624096734711202e-06
-10.367645263671875	2.1674021866147086e-07	100	-5.090388774871826	4.2444622522452846e-05			not_spiculated	0	iaia-bl	cbitg0001269_7674343311749	4.976878643035889	0.9999575614929199
-9.177411079406738	2.4285945983137935e-06	100	-3.5763587951660156	0.0006574475555680692			spiculated	1	iaia-bl	smitg0000814_1552506338241	3.750126361846924	0.9993400573730469
-4.578162670135498	0.0008908194140531123	100	2.4351606369018555	0.9900050163269043			spiculated	1	iaia-bl	smitg0000028_2749209603358	-2.2538130283355713	0.00910420436412096
-9.627801895141602	1.3833346024227922e-08	100	8.468379020690918	0.9999980926513672			spiculated	1	iaia-bl	smitg0000824_1589823180334	-4.460304260253906	2.427411345706787e-06
-12.415168762207031	1.4373598311578917e-08	100	-4.721611976623535	3.153807483613491e-05			spiculated	1	iaia-bl	smitg0000099_9667229160558	5.642672061920166	0.9999685287475586
-7.566218376159668	9.530206443741918e-05	100	-0.6378908157348633	0.09728290140628815			spiculated	1	iaia-bl	larts0000114_1264549521958	1.589789628982544	0.902621865272522
-8.220580101013184	2.149682387653229e-07	100	7.13217306137085	0.9999771118164062			not_spiculated	0	iaia-bl	smitg0000050_3498973095771	-3.5664703845977783	2.257501910207793e-05
-13.747782707214355	1.7491440240657852e-10	100	-7.673129081726074	7.603509999398739e-08			not_spiculated	0	iaia-bl	larts0000769_2839152444369	8.718940734863281	1.0
-8.804495811462402	6.421056042427153e-08	100	7.756592750549316	0.9999909400939941			spiculated	1	iaia-bl	smitg0000413_4850671031215	-3.888101100921631	8.765360689722002e-06
-13.666438102722168	1.2305356733577355e-10	100	-7.38316535949707	6.589986156768646e-08			spiculated	1	iaia-bl	larts0000639_2769993039279	9.15196418762207	1.0
-13.894329071044922	1.535972321553558e-10	100	-7.302696228027344	1.1196780036470955e-07			spiculated	1	iaia-bl	smith0000095_1702101582399	8.70235824584961	1.0
-13.188451766967773	5.335058506084067e-10	100	-6.867811679840088	2.965907981433702e-07			spiculated	1	iaia-bl	cprtg0000038_1810140454093	8.163100242614746	1.0
-14.267026901245117	2.570204882257343e-10	100	-5.5859246253967285	1.5139877405090374e-06			spiculated	1	iaia-bl	larts0000633_1130077307706	7.814837455749512	0.9999985694885254
-14.36736011505127	2.0858784144373033e-10	100	-6.039170742034912	8.6332647697418e-07			not_spiculated	0	iaia-bl	crsth0000096_1265592393031	7.923300743103027	0.9999990463256836
-8.964244842529297	7.5066536737722345e-06	100	-9.217765808105469	5.825639618706191e-06			spiculated	1	iaia-bl	smitg0000599_2657202472523	2.8354625701904297	0.9999866485595703
-10.856605529785156	2.7887102405088626e-08	100	-5.5394086837768555	5.683719336957438e-06			spiculated	1	iaia-bl	pnkts0000185_6924911393034	6.538490295410156	0.9999942779541016
-8.984823226928711	1.5890935173956677e-05	100	-0.004992246627807617	0.12619449198246002			spiculated	1	iaia-bl	cprtg0000082_2084695715286	1.930023193359375	0.8737896680831909
-10.978450775146484	4.503384332110727e-08	100	-5.340736389160156	1.264639740838902e-05			spiculated	1	iaia-bl	lgcth0000249_9557483515556	5.937389373779297	0.9999876022338867
-13.061467170715332	4.260397312716435e-10	100	-6.933520317077637	1.9533659667558823e-07			spiculated	1	iaia-bl	smitg0000189_2641913447126	8.515021324157715	1.0
-9.61320972442627	4.882609161427354e-08	100	7.221770286560059	0.9999790191650391			not_spiculated	0	iaia-bl	smitg0000405_5371959895752	-3.5482711791992188	2.101944846799597e-05
-7.306539535522461	8.191751840058714e-05	100	-6.29074764251709	0.00022621927200816572			not_spiculated	0	iaia-bl	wshth0001420_7494651370570	2.102949619293213	0.9996917843818665
-4.008232116699219	0.015996359288692474	100	-2.0339181423187256	0.11520062386989594			not_spiculated	0	iaia-bl	smitg0000831_2613636427031	-0.013476848602294922	0.868803083896637
-13.557580947875977	3.3341016059118544e-10	100	-7.0203046798706055	2.3018733941171377e-07			spiculated	1	iaia-bl	lgcth0000649_1437212972813	8.264067649841309	1.0
-10.231161117553711	3.4227366541017545e-07	100	-4.85051965713501	7.432870916090906e-05			spiculated	1	iaia-bl	smith0000015_3141398354425	4.65641975402832	0.9999256134033203
-0.9360501766204834	0.46569153666496277	100	-1.1412293910980225	0.3793063759803772			spiculated	1	iaia-bl	uvath0000092_3333963595066	-2.036134719848633	0.1550021469593048
-14.081732749938965	1.2786860459357285e-10	100	-6.721569061279297	2.010216491044048e-07			spiculated	1	iaia-bl	smitg0000100_1900250718654	8.698284149169922	1.0
-4.200379371643066	0.01540576945990324	100	-0.1790841817855835	0.8592303991317749			spiculated	1	iaia-bl	smitg0000544_4144985253834	-2.103900671005249	0.12536387145519257
-9.814186096191406	8.042629673354895e-09	100	8.824321746826172	0.9999980926513672			not_spiculated	0	iaia-bl	smitg0000708_2574355369299	-4.474198341369629	1.6769699868746102e-06
7.547347545623779	1.0	100	-8.463051795959473	1.1137100131008992e-07			not_spiculated	0	iaia-bl	cbith0001635_2455526374927	-8.18272590637207	1.4740618325959076e-07
-10.381132125854492	3.882009824707211e-09	100	8.98577880859375	0.9999971389770508			spiculated	1	iaia-bl	smitg0000292_2029856198108	-3.746612071990967	2.9538732633227482e-06
-9.105222702026367	3.368828416228098e-08	100	8.1008882522583	0.9999942779541016			spiculated	1	iaia-bl	lgcth0000708_2361083892115	-4.030997276306152	5.385010808822699e-06
-13.862037658691406	8.987933314275054e-11	100	-7.492112159729004	5.249076551194776e-08			spiculated	1	iaia-bl	pnkts0000031_2769061884874	9.270516395568848	1.0
-14.366948127746582	1.8381708655201834e-10	100	-7.977325439453125	1.0948740936100876e-07			spiculated	1	iaia-bl	lgcth0000261_8508987546008	8.050130844116211	1.0
-10.887469291687012	2.175382007862936e-08	100	-5.626053333282471	4.193138920527417e-06			spiculated	1	iaia-bl	cbith0001529_2726319630624	6.756003379821777	0.9999957084655762
-15.328999519348145	1.0704107822334663e-08	100	1.7513225078582764	0.2801816463470459			spiculated	1	iaia-bl	smitg0000188_3097786756910	2.694883346557617	0.7198184132575989
3.0222959518432617	0.9990425109863281	100	-3.9642856121063232	0.0009233157616108656			not_spiculated	0	iaia-bl	smitg0000233_1952857056566	-7.260293483734131	3.419102358748205e-05
-13.03822135925293	5.055932339459446e-10	100	-6.897828102111816	2.3471439192235266e-07			spiculated	1	iaia-bl	zwath0006333_3057316181486	8.36706829071045	1.0
-14.071288108825684	1.0900652602785499e-10	100	-7.419899940490723	8.435571885456739e-08			not_spiculated	0	iaia-bl	zwath0006309_3336968948103	8.868324279785156	1.0
-9.396556854248047	2.06613783859666e-08	100	8.298439025878906	0.9999961853027344			spiculated	1	iaia-bl	smitg0000276_8623184821615	-4.27873420715332	3.449859605098027e-06
-6.474361896514893	0.0004711346991825849	100	0.6518896818161011	0.5861877799034119			spiculated	1	iaia-bl	larts0000655_2160385133128	0.3025226593017578	0.41334110498428345
-7.143090724945068	1.2971762544111698e-06	100	6.412107467651367	0.9998769760131836			not_spiculated	0	iaia-bl	wshth0001561_1848297096121	-2.6021485328674316	0.00012164792860858142
-13.423399925231934	2.6152499610354596e-10	100	-7.121359825134277	1.427101494755334e-07			spiculated	1	iaia-bl	smith0000609_2930195669879	8.641090393066406	1.0
-9.154769897460938	4.090516085852869e-06	100	-8.579358100891113	7.272375569300493e-06			spiculated	1	iaia-bl	smitg0000463_3943326228232	3.2520580291748047	0.9999887943267822
-14.421356201171875	1.5760488469851452e-09	100	-2.407541275024414	0.0002600777370389551			not_spiculated	0	iaia-bl	larts0000075_4497480957690	5.846728324890137	0.9997401833534241
-8.504959106445312	1.3541465193611657e-07	100	7.309948444366455	0.9999837875366211			spiculated	1	iaia-bl	smitg0000594_2106207524111	-3.7338571548461914	1.5985615391400643e-05
-12.748335838317871	1.7496921689286182e-09	100	-8.221718788146973	1.617506484308251e-07			spiculated	1	iaia-bl	smitg0000408_2462714897369	7.415491104125977	1.0
-12.984496116638184	1.4202475862035158e-09	100	-7.025351524353027	5.500316433426633e-07			spiculated	1	iaia-bl	smitg0000799_1735344924435	7.387938499450684	0.9999995231628418
-8.528592109680176	1.6450276518753526e-07	100	7.091719150543213	0.9999723434448242			not_spiculated	0	iaia-bl	pnkts0000111_8160122310604	-3.398902654647827	2.779514397843741e-05
-14.100419998168945	1.5218117044302204e-10	100	-6.302515506744385	3.706363429500925e-07			spiculated	1	iaia-bl	smith0000015_1680474256399	8.505528450012207	1.0
-7.988768100738525	5.202556394579005e-07	100	6.480128288269043	0.9999508857727051			not_spiculated	0	iaia-bl	smitg0000294_1516033515218	-3.445507526397705	4.890235868515447e-05
-10.100257873535156	4.235266803931381e-09	100	9.179561614990234	0.9999990463256836			not_spiculated	0	iaia-bl	smitg0000066_1219298982848	-4.59628963470459	1.0404552313048043e-06
6.347723484039307	0.9999980926513672	100	-7.468780040740967	9.990055787056917e-07			not_spiculated	0	iaia-bl	smitg0000677_2112154699077	-7.4572672843933105	1.0105734418175416e-06
-7.281158924102783	0.0001980670349439606	100	0.19818687438964844	0.35079288482666016			spiculated	1	iaia-bl	dntth0000005_4345237659665	0.8134374618530273	0.6490089893341064
-8.469037055969238	1.2619241829270322e-07	100	7.41640567779541	0.9999852180480957			not_spiculated	0	iaia-bl	smitg0000235_1328993778600	-3.6985161304473877	1.4888270925439429e-05
-7.287809371948242	2.782552428470808e-06	100	5.504142761230469	0.9998102188110352			spiculated	1	iaia-bl	cbitg0001667_1880030877382	-3.0802972316741943	0.0001869573607109487
-12.948047637939453	5.326233343261322e-10	100	-6.809797286987305	2.467334354605555e-07			spiculated	1	iaia-bl	pnkts0000031_4514781255839	8.405159950256348	1.0
-9.222973823547363	3.314809760013304e-08	100	7.9992899894714355	0.9999828338623047			not_spiculated	0	iaia-bl	smitg0000300_9090863463372	-2.970714569091797	1.7209960788022727e-05
-5.689544677734375	0.0002775037137325853	100	-11.902093887329102	5.561512921303802e-07			spiculated	1	iaia-bl	larts0000645_2416562398917	2.4998536109924316	0.9997220635414124
-7.118347644805908	7.21335936759715e-06	100	4.720097541809082	0.9988700747489929			not_spiculated	0	iaia-bl	smitg0000835_2647358293080	-2.070709705352783	0.0011227908544242382
-7.039775848388672	0.0001274926180485636	100	1.7347522974014282	0.8245449066162109			not_spiculated	0	iaia-bl	lgcth0000198_1479229221209	0.18657684326171875	0.1753275841474533
-10.041117668151855	4.2031893521254915e-09	100	9.246302604675293	0.9999990463256836			not_spiculated	0	iaia-bl	chats0000025_3237283882280	-4.514013290405273	1.056745304595097e-06
-18.67580223083496	1.9462773406808687e-11	100	-1.1200661659240723	0.0008195284171961248			spiculated	1	iaia-bl	larts0001001_4627470653034	5.98589563369751	0.9991806745529175
-9.676417350769043	1.2705382523847675e-08	100	8.50482177734375	0.9999980926513672			spiculated	1	iaia-bl	smith0000017_2030574516316	-4.482338905334473	2.2895333131600637e-06
-9.980350494384766	6.012230269192287e-09	100	8.949117660522461	0.9999990463256836			not_spiculated	0	iaia-bl	lgcth0000188_2967756674709	-4.651839256286621	1.2393073802741128e-06
-10.443552017211914	5.14316100819201e-09	100	8.64204216003418	0.9999971389770508			spiculated	1	iaia-bl	smitg0000072_1489527934314	-4.106329917907715	2.907040652644355e-06
-7.16623592376709	1.1512221362863784e-06	100	6.50842809677124	0.9999771118164062			spiculated	1	iaia-bl	smitg0000824_7208610579733	-4.221317291259766	2.1883693989366293e-05
-4.1689252853393555	0.001125168870203197	100	2.615292549133301	0.9944114089012146			spiculated	1	iaia-bl	smitg0000031_3049149120331	-2.790985107421875	0.004463233053684235
-2.7432570457458496	0.4769941568374634	100	-5.267903804779053	0.03820083662867546			spiculated	1	iaia-bl	lgcth0000703_4910332535792	-2.7270145416259766	0.48480498790740967
-12.005518913269043	1.3353250949421636e-08	100	-9.459432601928711	1.7034831500950531e-07			spiculated	1	iaia-bl	lgcth0000165_6982317614112	6.125987529754639	1.0
-11.107670783996582	2.0657831001358318e-08	100	-5.622183322906494	4.981983238394605e-06			not_spiculated	0	iaia-bl	larts0000627_2562061381302	6.587494850158691	0.999995231628418
-1.0615358352661133	0.5181830525398254	100	-1.761121392250061	0.25742876529693604			not_spiculated	0	iaia-bl	lgcth0000691_1529278347648	-1.8984867334365845	0.2243882119655609
-13.8698148727417	6.135194574596881e-10	100	-5.930391788482666	1.7213760656886734e-06			not_spiculated	0	iaia-bl	larts0000102_2130467887369	7.34199333190918	0.9999985694885254
-13.926186561584473	2.091411904769913e-10	100	-7.191112041473389	1.7597277235381625e-07			spiculated	1	iaia-bl	chats0000077_7533475244246	8.361824989318848	1.0
-14.575389862060547	5.4993717912843465e-11	100	-7.64202880859375	5.6420056182560074e-08			spiculated	1	iaia-bl	smitg0000672_9535255205175	9.048412322998047	1.0
-14.435343742370605	2.1144146156171217e-10	100	-7.743066787719727	1.704545837810656e-07			spiculated	1	iaia-bl	lgcth0000261_1824751924926	7.841730117797852	1.0
-9.917488098144531	6.6346159677266314e-09	100	8.91347599029541	0.9999990463256836			not_spiculated	0	iaia-bl	zwath0006301_2680559689971	-4.545130252838135	1.4288984857557807e-06
-5.449779510498047	0.000126754428492859	100	3.5171761512756348	0.9937165379524231			spiculated	1	iaia-bl	lgcth0000761_3047030058331	-1.566757321357727	0.006156562827527523
-1.4719645977020264	0.20137932896614075	100	-0.4856501817703247	0.5399652123451233			not_spiculated	0	iaia-bl	pnkts0000161_3363680615563	-1.2216581106185913	0.2586554288864136
-7.495609283447266	1.2324936733421055e-06	100	6.110727310180664	0.9998655319213867			spiculated	1	iaia-bl	larts0000051_3298493817709	-2.8132901191711426	0.0001331342791672796
-8.92149829864502	5.6498130618365394e-08	100	7.767554759979248	0.9999942779541016			not_spiculated	0	iaia-bl	smitg0000661_1134150909743	-4.328176975250244	5.58326155442046e-06
-13.819418907165527	8.160195436035522e-11	100	-7.5433454513549805	4.3387498038782724e-08			spiculated	1	iaia-bl	smitg0000424_3778523233882	9.409749984741211	1.0
-8.460980415344238	1.535236577865362e-07	100	7.228412628173828	0.9999818801879883			spiculated	1	iaia-bl	smitg0000150_2878360298223	-3.692220449447632	1.8080954760080203e-05
-13.673772811889648	2.2145989209132466e-10	100	-7.17679500579834	1.468576869001481e-07			spiculated	1	iaia-bl	smitg0000659_1395530616959	8.5570068359375	1.0
-9.303722381591797	1.1055721671482388e-07	100	6.713958740234375	0.9999489784240723			spiculated	1	iaia-bl	smitg0000436_5278966162530	-3.1715102195739746	5.090649938210845e-05
-6.719007968902588	0.00013316779222805053	100	2.099583864212036	0.900046169757843			spiculated	1	iaia-bl	smitg0000392_2821887418923	-0.0994873046875	0.09982062876224518
-11.184774398803711	1.2622401754924795e-06	100	2.0674474239349365	0.7186360359191895			spiculated	1	iaia-bl	ewbth0000173_1643773722169	1.129737138748169	0.28136274218559265
-15.274492263793945	1.3195521064712779e-11	100	-8.131488800048828	1.6695272719857712e-08			spiculated	1	iaia-bl	wshth0001327_9307355297207	9.776651382446289	1.0
-14.58607292175293	3.5206115800434645e-11	100	-7.799753189086914	3.118023172987705e-08			spiculated	1	iaia-bl	smitg0000213_3040965706972	9.48372745513916	1.0
-6.187371253967285	5.1528528274502605e-05	100	3.677669048309326	0.9917004704475403			not_spiculated	0	iaia-bl	smitg0000417_8299997830139	-1.111772894859314	0.008248068392276764
-6.233504772186279	0.00010390195529907942	100	2.917290210723877	0.9789566993713379			not_spiculated	0	iaia-bl	larts0000102_1557625780423	-0.9275619983673096	0.020939454436302185
-11.75543212890625	3.403082260433621e-08	100	-5.086691856384277	2.6795949452207424e-05			not_spiculated	0	iaia-bl	smitg0000138_2958465102775	5.4405412673950195	0.9999732971191406
-13.640768051147461	3.5481683369198436e-08	100	-0.16375088691711426	0.025292893871665			not_spiculated	0	iaia-bl	lgcth0000224_2590735427111	3.4878625869750977	0.9747070670127869
-13.367508888244629	3.66108199312265e-10	100	-7.002440929412842	2.127760438952464e-07			spiculated	1	iaia-bl	cprtg0000038_2448999815950	8.360584259033203	1.0
-6.344263553619385	1.0969424693030305e-05	100	5.07576847076416	0.9996333718299866			not_spiculated	0	iaia-bl	smitg0000762_2622104597862	-2.8656067848205566	0.00035558652598410845
-8.916314125061035	4.8815198994134334e-08	100	7.918903350830078	0.999992847442627			not_spiculated	0	iaia-bl	smith0000581_5864356358863	-3.9350528717041016	7.110316346370382e-06
-14.260055541992188	5.944175013317121e-11	100	-7.635031700134277	4.480251902805321e-08			spiculated	1	iaia-bl	rahts0000411_1303517128455	9.285969734191895	1.0
-12.281386375427246	1.284294537384767e-08	100	-7.258372783660889	1.9504370811773697e-06			not_spiculated	0	iaia-bl	smitg0000831_1624664705473	5.889081954956055	0.9999980926513672
-14.548931121826172	3.0571287168434935e-10	100	-5.848806381225586	1.8353981658947305e-06			spiculated	1	iaia-bl	smitg0000289_6027538748426	7.359440803527832	0.9999980926513672
-13.360158920288086	3.8475317376551743e-10	100	-6.986647129058838	2.2550875655724667e-07			spiculated	1	iaia-bl	larts0000990_4955364527600	8.318260192871094	1.0
-9.458793640136719	1.6161688876081826e-08	100	8.48182487487793	0.9999961853027344			not_spiculated	0	iaia-bl	smitg0000762_1584963577095	-3.9168779850006104	4.123920007259585e-06
-14.372247695922852	1.625044682151966e-10	100	-7.678361415863037	1.3121484698785935e-07			spiculated	1	iaia-bl	larts0000736_2564086129864	8.168067932128906	1.0
-9.703460693359375	1.1669460064922532e-08	100	8.562828063964844	0.9999980926513672			spiculated	1	iaia-bl	smitg0000378_6247416592905	-4.492499351501465	2.1386638309195405e-06
-9.437986373901367	2.009172916928037e-08	100	8.284969329833984	0.9999971389770508			not_spiculated	0	iaia-bl	smitg0000456_1141665970343	-4.329042434692383	3.3250873912038514e-06
-14.396944999694824	1.836895219264889e-10	100	-7.241812229156494	2.3524459891177685e-07			spiculated	1	iaia-bl	lgcth0000187_3471109793247	8.020828247070312	1.0
-15.121675491333008	6.153168252698293e-11	100	-6.312368392944336	4.120332448565023e-07			not_spiculated	0	iaia-bl	larts0000645_8841433550659	8.389793395996094	1.0
-7.4509501457214355	1.391868750033609e-06	100	6.033768653869629	0.9998559951782227			spiculated	1	iaia-bl	smitg0000484_2368420579078	-2.820326566696167	0.0001427751558367163
-14.46169376373291	3.324238800894719e-11	100	-7.832028388977051	2.5172090190039853e-08			spiculated	1	iaia-bl	wshth0001556_2920955848235	9.665501594543457	1.0
-14.202802658081055	5.694474752848677e-11	100	-7.644338130950928	4.0156812985969736e-08			spiculated	1	iaia-bl	smitg0000385_2830786503559	9.386136054992676	1.0
-7.117067337036133	0.00020174504606984556	100	-0.9740008115768433	0.09390807151794434			spiculated	1	iaia-bl	smitg0000659_2377248239902	1.2926008701324463	0.9058901071548462
-10.269207954406738	3.843822149462994e-09	100	9.107589721679688	0.9999990463256836			not_spiculated	0	iaia-bl	smitg0000066_1311974061353	-4.8603010177612305	8.586609396843414e-07
-4.051362037658691	0.019668372347950935	100	-7.1081342697143555	0.000925186148378998			not_spiculated	0	iaia-bl	chats0000159_5820994449616	-0.14342737197875977	0.9794064164161682
-8.057050704956055	3.4556333616819757e-07	100	6.820994853973389	0.9999561309814453			not_spiculated	0	iaia-bl	xrath0000593_1767573164122	-3.2224512100219727	4.346782952779904e-05
-9.908595085144043	7.127237022785948e-09	100	8.85074520111084	0.9999990463256836			not_spiculated	0	iaia-bl	smitg0000051_3056464223721	-4.57374906539917	1.4784804989176337e-06
0.21742534637451172	0.7720298171043396	100	-1.0033323764801025	0.22775386273860931			not_spiculated	0	iaia-bl	smitg0000661_1530729636594	-7.962559700012207	0.00021632754942402244
-9.319448471069336	2.1199936028892807e-08	100	8.349815368652344	0.9999961853027344			not_spiculated	0	iaia-bl	sjctg0000065_2220640327204	-4.194407939910889	3.5654238672577776e-06
-8.764556884765625	7.567325610580156e-08	100	7.632274150848389	0.9999904632568359			not_spiculated	0	iaia-bl	smitg0000232_2195538096864	-3.9151220321655273	9.661078365752473e-06
-9.338398933410645	2.207520388708417e-08	100	8.290409088134766	0.9999961853027344			spiculated	1	iaia-bl	smitg0000150_1887402084151	-4.067327499389648	4.296368388168048e-06
-14.001533508300781	1.8177469252034228e-10	100	-7.270699501037598	1.522991510682914e-07			spiculated	1	iaia-bl	larts0000027_2126860666411	8.426719665527344	1.0
-9.333098411560059	2.954225308826608e-08	100	8.004341125488281	0.9999961853027344			spiculated	1	iaia-bl	smitg0000188_2596983483575	-4.438963890075684	3.944024683733005e-06
-13.609055519104004	5.187452689625616e-10	100	-6.7580742835998535	4.901141892332816e-07			not_spiculated	0	iaia-bl	smitg0000283_1865825348393	7.770552635192871	0.9999995231628418
-9.545524597167969	8.354402893928636e-07	100	-4.796603202819824	9.645966929383576e-05			spiculated	1	iaia-bl	smitg0000391_1541940294610	4.449685096740723	0.9999027252197266
-12.33942699432373	6.4551044509642e-09	100	-5.647322654724121	5.202916327107232e-06			not_spiculated	0	iaia-bl	xnmth0000017_3137933110069	6.51896333694458	0.9999947547912598
-13.584635734558105	2.392411269092065e-10	100	-7.1505537033081055	1.4897786115852796e-07			spiculated	1	iaia-bl	smitg0000099_1221681955809	8.568914413452148	1.0
-14.026121139526367	4.285352073196691e-10	100	-6.118304252624512	1.1649523230516934e-06			spiculated	1	iaia-bl	chats0000167_2740293420924	7.544525146484375	0.9999990463256836
-6.907078266143799	2.524379306123592e-05	100	3.6712307929992676	0.9914158582687378			not_spiculated	0	iaia-bl	smitg0000440_1736535254013	-1.0809409618377686	0.008558821864426136
-14.393221855163574	6.121596979324906e-11	100	-7.532970428466797	5.8376020461992084e-08			spiculated	1	iaia-bl	smith0000003_2128680898317	9.123391151428223	1.0
2.829639434814453	0.995769202709198	100	-2.631643772125244	0.004230129066854715			not_spiculated	0	iaia-bl	smitg0000691_2085470349072	-11.376476287841797	6.737843136761512e-07
-9.671149253845215	1.1098458152503099e-08	100	8.645307540893555	0.9999980926513672			spiculated	1	iaia-bl	lgcth0000187_3275913750327	-4.470694065093994	2.0127611151110614e-06
-4.751199722290039	0.0006135640433058143	100	2.6240570545196533	0.9792494177818298			spiculated	1	iaia-bl	smitg0000494_1258363547186	-1.2601709365844727	0.020136989653110504
-12.09510612487793	2.732085224721459e-09	100	-6.319656848907471	8.805203037809406e-07			spiculated	1	iaia-bl	larts0000633_1505307992612	7.62309455871582	0.9999990463256836
-9.794569969177246	9.983417648129489e-09	100	8.627769470214844	0.9999980926513672			not_spiculated	0	iaia-bl	smitg0000051_3236607174450	-4.561027526855469	1.8714464431468514e-06
-15.05438232421875	2.086908076903704e-11	100	-7.851225852966309	2.8041085897712037e-08			spiculated	1	iaia-bl	rahts0000411_2682896581071	9.538370132446289	1.0
-9.214591979980469	2.6161805166680097e-08	100	8.244365692138672	0.9999933242797852			not_spiculated	0	iaia-bl	smitg0000283_1010657201104	-3.727357864379883	6.3203860918292776e-06
-11.636775970458984	1.5406978803866878e-08	100	-5.914958477020264	4.706211711891228e-06			not_spiculated	0	iaia-bl	chats0000113_1071995163815	6.351664066314697	0.999995231628418
-13.378885269165039	3.191894526466399e-10	100	-7.047562599182129	1.7935234097876673e-07			spiculated	1	iaia-bl	lgcth0000845_3121501471027	8.486351013183594	1.0
-10.303108215332031	3.0989438073447673e-06	100	-4.532005310058594	0.000994424568489194			not_spiculated	0	iaia-bl	larts0000637_1697425121411	2.380342960357666	0.9990024566650391
-13.240837097167969	2.771452789485096e-10	100	-7.104921340942383	1.2808605731606804e-07			spiculated	1	iaia-bl	smitg0000591_2901717554052	8.765642166137695	1.0
-5.157803535461426	0.0015186116797849536	100	-13.976997375488281	2.245533323730342e-07			spiculated	1	iaia-bl	smitg0000854_1071184363322	1.3306350708007812	0.9984812140464783
-9.319178581237793	1.9455713484717307e-08	100	8.435941696166992	0.999995231628418			not_spiculated	0	iaia-bl	smitg0000477_2545919269683	-3.7206215858459473	5.2537498049787246e-06
-13.559698104858398	3.22498916460745e-10	100	-6.952420234680176	2.387990321039979e-07			spiculated	1	iaia-bl	smitg0000860_1897896776686	8.295223236083984	1.0
-14.058686256408691	8.439807186455539e-11	100	-7.509517669677734	5.896576027453193e-08			spiculated	1	iaia-bl	smitg0001595_1730063760413	9.13679027557373	1.0
-9.40577220916748	1.6412377235042186e-08	100	8.519454956054688	0.9999971389770508			not_spiculated	0	iaia-bl	smitg0000121_1967087734558	-4.163386344909668	3.103921699221246e-06
-13.461238861083984	2.497107798316023e-10	100	-7.138094425201416	1.3916954344495025e-07			spiculated	1	iaia-bl	smith0000095_1084630028096	8.649478912353516	1.0
-10.043266296386719	6.0345874963729784e-09	100	8.882491111755371	0.9999990463256836			not_spiculated	0	iaia-bl	smitg0000234_5613014594646	-4.722018241882324	1.234912701875146e-06
-13.96019458770752	1.683875261448975e-10	100	-7.261252403259277	1.366545063774538e-07			spiculated	1	iaia-bl	smitg0000269_3129322919453	8.544557571411133	1.0
-16.192867279052734	1.2952353078965473e-10	100	-2.7045748233795166	9.337696974398568e-05			spiculated	1	iaia-bl	smitg0000084_6904171226682	6.574197769165039	0.9999065399169922
-10.894550323486328	1.3365335860271443e-07	100	-3.656710624694824	0.00018592308333609253			spiculated	1	iaia-bl	larts0000739_6630055607471	4.9332804679870605	0.9998140335083008
-0.7954938411712646	0.4693599343299866	100	-0.6865634918212891	0.5233760476112366			not_spiculated	0	iaia-bl	larts0000075_3328256586483	-4.963927745819092	0.007264037616550922
-15.252715110778809	1.3466357369484871e-11	100	-8.127795219421387	1.6732604635194548e-08			not_spiculated	0	iaia-bl	lgcth0000175_2377579319030	9.778112411499023	1.0
-3.844050168991089	0.00640101870521903	100	1.171424388885498	0.9648107290267944			spiculated	1	iaia-bl	smitg0000148_2499876052332	-2.3405404090881348	0.028788244351744652
-14.536771774291992	4.511871778967169e-11	100	-7.7177228927612305	4.128881769815962e-08			spiculated	1	iaia-bl	smith0000003_2102393021381	9.284952163696289	1.0
-12.630156517028809	7.680242553043115e-10	100	-6.756317138671875	2.731184167714673e-07			spiculated	1	iaia-bl	larts0001210_1885101864441	8.357043266296387	1.0
-11.231220245361328	6.310845179768876e-08	100	5.346527576446533	0.999337911605835			spiculated	1	iaia-bl	smitg0000392_2691961291013	-1.9734668731689453	0.0006617274484597147
-15.793426513671875	3.093924769159706e-11	100	-6.504932880401611	3.3454264780630183e-07			spiculated	1	iaia-bl	smitg0000409_1845880128444	8.405569076538086	1.0
-9.339498519897461	2.413450594929145e-08	100	8.200119972229004	0.9999961853027344			not_spiculated	0	iaia-bl	smitg0000417_2158943607241	-4.26009464263916	3.877893504977692e-06
-6.994654655456543	2.953642251668498e-06	100	5.737415313720703	0.9995985627174377			spiculated	1	iaia-bl	wshth0001296_2852072502743	-2.0901269912719727	0.00039844392449595034
-9.825154304504395	1.0552860203461023e-06	100	-7.630413055419922	9.474018042965326e-06			spiculated	1	iaia-bl	wshth0000986_2310261727020	3.9365341663360596	0.9999895095825195
-13.455146789550781	5.821862436583558e-10	100	-7.36538028717041	2.569297237187129e-07			spiculated	1	iaia-bl	smitg0000828_2320336146674	7.809083461761475	1.0
-9.021574020385742	4.223499416866616e-08	100	7.958436012268066	0.9999933242797852			not_spiculated	0	iaia-bl	smitg0000121_1527896075798	-3.9499711990356445	6.7335108724364545e-06
-9.956028938293457	1.4822718696905213e-07	100	-4.9511399269104	2.2106691176304594e-05			spiculated	1	iaia-bl	smitg0000036_1518549701132	5.768467903137207	0.9999775886535645
-12.797026634216309	2.7870497021353913e-09	100	6.901150703430176	0.9998955726623535			not_spiculated	0	iaia-bl	uvath0000094_5234448982202	-2.26366925239563	0.00010464628576301038
-4.591699123382568	0.0003132831188850105	100	3.4762356281280518	0.9995318651199341			not_spiculated	0	iaia-bl	smitg0000754_3692416676153	-5.295675277709961	0.00015495451225433499
-4.525873184204102	0.010166140273213387	100	-6.317056179046631	0.0016953337471932173			not_spiculated	0	iaia-bl	pnkts0000091_3028426516993	0.050887107849121094	0.9881384968757629
-11.449286460876465	6.620729777750967e-07	100	-0.17005133628845215	0.05241015553474426			spiculated	1	iaia-bl	pnkts0000173_2982250457374	2.724769353866577	0.9475892186164856
2.0808091163635254	0.9875473976135254	100	-2.2928271293640137	0.012448351830244064			spiculated	1	iaia-bl	smitg0000256_2144466225800	-10.26949691772461	4.274528237147024e-06
-9.970629692077637	7.0414349906400275e-09	100	8.800822257995605	0.9999990463256836			spiculated	1	iaia-bl	smitg0000247_1567434029257	-4.667503356933594	1.4150770084597752e-06
-9.821688652038574	6.97872692967394e-09	100	8.958708763122559	0.9999980926513672			not_spiculated	0	iaia-bl	smitg0000127_2808344278166	-4.3843817710876465	1.6038686680985847e-06
-8.912848472595215	2.2454114514403045e-05	100	1.6032342910766602	0.8286530375480652			not_spiculated	0	iaia-bl	smitg0000124_2812831336026	0.026992082595825195	0.1713244915008545
-7.6420416831970215	6.720580358887673e-07	100	6.570826530456543	0.9999470710754395			not_spiculated	0	iaia-bl	smitg0000232_1876907924588	-3.2914724349975586	5.209964729147032e-05
-13.7075834274292	4.771045780671557e-10	100	-6.7784199714660645	4.874288492828782e-07			spiculated	1	iaia-bl	larts0000051_6561798835217	7.755701065063477	0.9999995231628418
-8.063606262207031	4.780563176609576e-05	100	-0.6564414501190186	0.07877161353826523			not_spiculated	0	iaia-bl	ifwtg0000354_5430851496356	1.8026621341705322	0.9211806654930115
-10.32116985321045	2.4808541887466617e-09	100	9.493491172790527	0.9999990463256836			not_spiculated	0	iaia-bl	pnkts0000159_2040651305142	-4.683154106140137	6.968844559196441e-07
-10.884937286376953	8.108511906357307e-08	100	-4.22930908203125	6.301491521298885e-05			spiculated	1	iaia-bl	larts0000633_2889042079314	5.442767143249512	0.9999370574951172
-12.14372444152832	2.0051722060543398e-08	100	-4.800345420837402	3.0998529837233946e-05			spiculated	1	iaia-bl	smitg0000372_6889220623743	5.581194877624512	0.9999690055847168
-13.026815414428711	1.172617003497578e-09	100	-6.871547698974609	5.525288884200563e-07			not_spiculated	0	iaia-bl	xrath0000593_6370073903765	7.537211894989014	0.9999995231628418
-3.2859621047973633	0.008134152740240097	100	1.4907796382904053	0.9656616449356079			not_spiculated	0	iaia-bl	smitg0000748_1044158211345	-2.1161136627197266	0.02620420977473259
-14.825785636901855	6.964870902237408e-09	100	-1.1726971864700317	0.005920708645135164			spiculated	1	iaia-bl	smitg0000038_1301465355691	3.9506635665893555	0.9940792918205261
-9.343358993530273	1.8719729766303317e-08	100	8.450325012207031	0.9999961853027344			not_spiculated	0	iaia-bl	smitg0000294_1853722709432	-3.9262166023254395	4.2163323996646795e-06
-9.277575492858887	9.481316283199703e-07	100	4.588964939117432	0.9977699518203735			spiculated	1	iaia-bl	smitg0000544_3322277710922	-1.5149002075195312	0.0022292330395430326
-9.756848335266113	7.697066983780587e-09	100	8.925577163696289	0.9999980926513672			not_spiculated	0	iaia-bl	smitg0000222_2152314585397	-4.324371337890625	1.7604336335352855e-06
-10.037576675415039	5.040278860946046e-09	100	9.068225860595703	0.9999990463256836			not_spiculated	0	iaia-bl	smitg0000584_2059005049287	-4.599178314208984	1.1596351896514534e-06
-1.7276794910430908	0.5708768963813782	100	-3.493671417236328	0.09762968868017197			spiculated	1	iaia-bl	smitg0000168_2016225654834	-2.271245241165161	0.3314933776855469
-7.531970977783203	8.465394216727873e-07	100	6.450018882751465	0.9998807907104492			spiculated	1	iaia-bl	smitg0000821_8714330132120	-2.589603900909424	0.00011860149243148044
-8.518190383911133	1.245023781848431e-07	100	7.380735397338867	0.9999852180480957			not_spiculated	0	iaia-bl	smitg0000310_2817531413553	-3.7372374534606934	1.4842918972135521e-05
-12.01570987701416	3.188713737500848e-09	100	-6.265036106109619	1.0025388519352418e-06			spiculated	1	iaia-bl	cmctg0000315_3373479440547	7.547937393188477	0.9999990463256836
-13.403416633605957	2.551648337068002e-10	100	-7.125301361083984	1.3594750214451778e-07			spiculated	1	iaia-bl	larts0000087_1823633786273	8.68569564819336	1.0
-11.152493476867676	2.793796056721476e-07	100	-4.407670021057129	0.00023737462470307946			spiculated	1	iaia-bl	smitg0000799_9124135788506	3.9379630088806152	0.9997622966766357
-10.428767204284668	2.5884432375278266e-09	100	9.343441009521484	0.9999990463256836			spiculated	1	iaia-bl	smitg0000469_1581004333640	-4.914722919464111	6.423289278245647e-07
-11.925638198852539	4.02136635102579e-09	100	-6.1906418800354	1.2446611208360991e-06			spiculated	1	iaia-bl	wshth0000965_2574205435249	7.406004428863525	0.9999990463256836
-14.380593299865723	1.3965141543170745e-10	100	-7.327276229858398	1.615331370885542e-07			not_spiculated	0	iaia-bl	crsth0000065_3114074359194	8.311279296875	1.0
-2.746013879776001	0.154059037566185	100	-2.728560209274292	0.15677154064178467			not_spiculated	0	iaia-bl	smitg0002782_6107086523744	-1.2478625774383545	0.6891694664955139
-7.5962300300598145	6.154084530862747e-07	100	6.70468807220459	0.9999380111694336			spiculated	1	iaia-bl	wshth0001308_6352903184062	-2.993581771850586	6.138581375125796e-05
-15.358317375183105	8.972239617932587e-12	100	-8.262290000915527	1.0830945917916779e-08			spiculated	1	iaia-bl	smitg0001595_3921278898681	10.078567504882812	1.0
-8.118019104003906	3.996984787590918e-07	100	6.614482879638672	0.9999470710754395			spiculated	1	iaia-bl	smitg0000828_2908946068027	-3.241551399230957	5.242710903985426e-05
-11.916550636291504	1.7968112331345765e-08	100	-5.002955436706543	1.8073351384373382e-05			not_spiculated	0	iaia-bl	lgcth0000761_2055883999989	5.9180989265441895	0.9999818801879883
2.4928202629089355	0.9978820085525513	100	-3.677354574203491	0.0020864419639110565			not_spiculated	0	iaia-bl	larts0000752_3370904665683	-7.870223522186279	3.151131750200875e-05
-13.746654510498047	2.8157304265974403e-10	100	-6.929511547088623	2.5718074425640225e-07			spiculated	1	iaia-bl	larts0000066_1223231230387	8.243974685668945	1.0
-12.485673904418945	1.4722114638487938e-09	100	-6.529041290283203	5.687257385034172e-07			spiculated	1	iaia-bl	wshth0001691_3261438873664	7.850826263427734	0.9999995231628418
-12.67197036743164	8.086633584980518e-10	100	-6.734344482421875	3.0651088422928296e-07			spiculated	1	iaia-bl	pnkts0000031_1767281529519	8.263668060302734	1.0
-6.584829807281494	7.254760021169204e-06	100	5.248414039611816	0.9993917346000671			not_spiculated	0	iaia-bl	larts0001207_7690365019488	-2.1677117347717285	0.0006011090590618551
-14.087259292602539	1.3035801604832642e-10	100	-7.202735900878906	1.273644585353395e-07			spiculated	1	iaia-bl	smitg0000523_1725382522761	8.673477172851562	1.0
-13.920496940612793	2.7313140638085542e-09	100	5.797010898590088	0.9990262985229492			not_spiculated	0	iaia-bl	smitg0000739_2726825831098	-1.1366157531738281	0.0009735116036608815
-12.340733528137207	2.6461307811587176e-08	100	-3.7664883136749268	0.00014007427671458572			spiculated	1	iaia-bl	uvath0000092_1504200110453	5.1067094802856445	0.9998598098754883
0.46537327766418457	0.9356674551963806	100	-2.420663833618164	0.0522073358297348			not_spiculated	0	iaia-bl	smitg0000255_1609446937725	-3.880596399307251	0.012125257402658463
-8.03557014465332	2.595392106741201e-05	100	-12.813884735107422	2.1827666785156907e-07			spiculated	1	iaia-bl	lgcth0000761_2330301398138	2.5235915184020996	0.9999737739562988
-5.415721416473389	3.875267066177912e-05	100	4.741783142089844	0.9991939663887024			spiculated	1	iaia-bl	smitg0000391_1060440663113	-2.4301364421844482	0.0007672286592423916
-11.901237487792969	1.734196963809609e-08	100	-5.788881301879883	7.828176421753597e-06			spiculated	1	iaia-bl	smitg0000415_9954585450014	5.9688920974731445	0.9999923706054688
-11.685730934143066	1.4456024821640767e-08	100	-8.00607967376709	5.729294230150117e-07			spiculated	1	iaia-bl	wshth0001691_1332612124955	6.366423606872559	0.9999995231628418
6.400354862213135	0.9999980926513672	100	-7.419425010681152	9.957374231817084e-07			not_spiculated	0	iaia-bl	smitg0000677_1471830977120	-7.33177375793457	1.086955307982862e-06
-9.246822357177734	5.586003837265707e-08	100	7.453582763671875	0.9999880790710449			not_spiculated	0	iaia-bl	smitg0002782_8337636320687	-3.866004467010498	1.2132786650909111e-05
-12.331619262695312	2.041925295515057e-09	100	-6.136168003082275	1.0015908173954813e-06			spiculated	1	iaia-bl	lgcth0000682_2702789364149	7.677752494812012	0.9999990463256836
-12.955368041992188	7.771560617264583e-10	100	-6.74130916595459	3.883650379066239e-07			not_spiculated	0	iaia-bl	wshth0001420_7698407742770	8.020010948181152	1.0
-14.641284942626953	3.1304486780570073e-11	100	-7.746571063995361	3.0898899439080196e-08			spiculated	1	iaia-bl	larts0000572_2979252005695	9.545974731445312	1.0
-10.15007209777832	3.6607765707685758e-09	100	9.275518417358398	0.9999990463256836			spiculated	1	iaia-bl	wshth0001213_4269434972739	-4.583282470703125	9.576324373483658e-07
-10.727221488952637	1.2218920319995163e-09	100	9.795644760131836	1.0			not_spiculated	0	iaia-bl	smitg0000089_7901927538525	-4.997912406921387	3.7604493741127953e-07
-14.399203300476074	8.9778927347961e-11	100	-7.462235927581787	9.244011067721658e-08			spiculated	1	iaia-bl	lgcth0000249_2489931674756	8.734468460083008	1.0
-13.376568794250488	3.6952757520580803e-10	100	-6.998929977416992	2.1748022049905558e-07			spiculated	1	iaia-bl	lgcth0000178_1598482221642	8.342227935791016	1.0
-12.415543556213379	8.817529817406466e-09	100	-5.627777099609375	7.820527571311686e-06			not_spiculated	0	iaia-bl	cbitg0001269_2033692658251	6.130973815917969	0.9999923706054688
-9.541326522827148	2.5070606923804917e-08	100	7.960237503051758	0.9999938011169434			spiculated	1	iaia-bl	smitg0000150_2426726335681	-4.0201263427734375	6.266017408051994e-06
-11.830785751342773	7.3866690541990465e-09	100	-6.641958713531494	1.3241213991932455e-06			spiculated	1	iaia-bl	lgcth0000187_6066773761908	6.892801761627197	0.9999985694885254
-6.034178733825684	2.088837936753407e-05	100	4.741185665130615	0.999046802520752			not_spiculated	0	iaia-bl	smitg0000190_9112261530712	-2.2354214191436768	0.0009325749706476927
-7.415383815765381	8.600115393164742e-07	100	6.550839424133301	0.999903678894043			not_spiculated	0	iaia-bl	pnkts0000165_1654763322301	-2.705465316772461	9.54983988776803e-05
-5.254879951477051	0.0021835435181856155	100	0.017180263996124268	0.4253911077976227			spiculated	1	iaia-bl	smitg0000204_2433619314299	0.3140535354614258	0.5724253058433533
-8.850305557250977	5.991969942442665e-08	100	7.779945373535156	0.9999914169311523			not_spiculated	0	iaia-bl	smitg0000310_1809592070898	-3.8661129474639893	8.753414476814214e-06
-14.112882614135742	8.187158506700598e-09	100	-2.330507755279541	0.001071898266673088			not_spiculated	0	iaia-bl	zwath0006301_2403477188300	4.506743907928467	0.9989281892776489
5.2051615715026855	0.9999866485595703	100	-6.0891218185424805	1.2443697414710186e-05			spiculated	1	iaia-bl	smitg0000256_1111778459169	-8.55845832824707	1.0532460237300256e-06
-7.958215713500977	4.4560678702509904e-07	100	6.665557384490967	0.9999442100524902			spiculated	1	iaia-bl	smitg0000378_1567537467991	-3.1377031803131104	5.5268021242227405e-05
-6.248581886291504	0.00016339619469363242	100	-2.7429325580596924	0.005441594868898392			spiculated	1	iaia-bl	wshth0000965_3080083568125	2.465130090713501	0.9943950772285461
-14.075325965881348	4.0090060160480334e-09	100	-2.8282041549682617	0.0003073262341786176			not_spiculated	0	iaia-bl	smitg0000433_3252822133107	5.259088516235352	0.9996924996376038
-10.514500617980957	1.879832733919784e-09	100	9.577583312988281	1.0			spiculated	1	iaia-bl	wshth0001308_2567752069208	-4.872439384460449	5.301940859681054e-07
-9.380598068237305	2.229847062551471e-08	100	8.238146781921387	0.9999961853027344			spiculated	1	iaia-bl	smitg0000469_1422707824844	-4.301456451416016	3.581936198315816e-06
-9.790000915527344	9.792823441046039e-09	100	8.651613235473633	0.9999980926513672			spiculated	1	iaia-bl	smitg0000409_2307812461258	-4.536356449127197	1.8729963358055102e-06
-13.84417724609375	2.519636999043229e-10	100	-7.012601852416992	2.3348204081230506e-07			spiculated	1	iaia-bl	smitg0000219_3116123303641	8.257558822631836	1.0
-2.3104300498962402	0.1363367736339569	100	-0.7262881994247437	0.6646562218666077			spiculated	1	iaia-bl	ewbth0000204_1948240646265	-1.932218313217163	0.19900697469711304
-13.582789421081543	2.0692986213433073e-10	100	-7.197179794311523	1.227603689812895e-07			spiculated	1	iaia-bl	smith0000609_3111561926623	8.715851783752441	1.0
-6.613278388977051	6.0491283875308e-06	100	5.401981353759766	0.9996634125709534			spiculated	1	iaia-bl	wshth0001556_2377967372900	-2.612736225128174	0.00033045015879906714
-14.407647132873535	9.088435559689856e-11	100	-7.012197494506836	1.4801049985635473e-07			spiculated	1	iaia-bl	smitg0000253_1193192695771	8.713785171508789	1.0
-16.205442428588867	4.40320956779372e-12	100	-8.480657577514648	9.96783455775585e-09			not_spiculated	0	iaia-bl	smitg0000582_9383056375321	9.943244934082031	1.0
-9.938749313354492	6.843850375304328e-09	100	8.861166000366211	0.9999990463256836			not_spiculated	0	iaia-bl	smitg0000302_1451182789934	-4.5977630615234375	1.4284365761341178e-06
-7.561491966247559	5.65382333661546e-06	100	4.519967079162598	0.9982820153236389			spiculated	1	iaia-bl	smitg0000289_1814735953859	-1.8483068943023682	0.0017121708951890469
-11.412449836730957	1.250520753615092e-08	100	-5.637538909912109	4.028127932542702e-06			spiculated	1	iaia-bl	xrath0000107_1581464528506	6.784666061401367	0.9999961853027344
-13.627007484436035	1.6830276061696736e-10	100	-7.272986888885498	9.674013057292541e-08			not_spiculated	0	iaia-bl	smitg0000487_2432646936938	8.878250122070312	1.0
-14.415186882019043	1.0087236823608237e-08	100	-0.1939232349395752	0.015135201625525951			spiculated	1	iaia-bl	smith0000029_1923488260174	3.981557846069336	0.9848647713661194
-9.117674827575684	4.0586485283711227e-08	100	7.902149200439453	0.9999938011169434			not_spiculated	0	iaia-bl	smitg0000247_1002752846380	-4.0558977127075195	6.407421551557491e-06
-9.123202323913574	2.840768864587062e-08	100	8.253397941589355	0.999995231628418			not_spiculated	0	iaia-bl	smitg0000748_3495769649182	-3.9473319053649902	5.026759026804939e-06
-14.724937438964844	1.0226591795614581e-10	100	-6.507998943328857	3.787056357396068e-07			spiculated	1	iaia-bl	smitg0000213_2434933428877	8.278507232666016	1.0
-7.698380947113037	6.185799747981946e-07	100	6.597404956817627	0.9999465942382812			not_spiculated	0	iaia-bl	smitg0000032_1601653673889	-3.2540624141693115	5.2667048294097185e-05
-9.768122673034668	9.874826290001693e-09	100	8.665153503417969	0.9999980926513672			not_spiculated	0	iaia-bl	wshth0001536_1709601659528	-4.509407997131348	1.8982780147780431e-06
-15.476394653320312	1.4728784164530495e-11	100	-8.326737403869629	1.875958233199526e-08			spiculated	1	iaia-bl	smith0000581_2991576818227	9.464822769165039	1.0
-11.404999732971191	1.4077103038800942e-08	100	-5.809536457061768	3.7895943023613654e-06			spiculated	1	iaia-bl	larts0000652_2104732876490	6.673711776733398	0.9999961853027344
-9.724990844726562	1.1459762916388172e-08	100	8.559431076049805	0.9999980926513672			not_spiculated	0	iaia-bl	smitg0000281_2002079113415	-4.519895076751709	2.0879485873592785e-06
-13.124383926391602	2.598924964125615e-10	100	-7.130411624908447	1.04218067065176e-07			not_spiculated	0	iaia-bl	pnkts0000161_1725476922171	8.946369171142578	1.0
-8.831120491027832	6.120100692896813e-08	100	7.777972221374512	0.9999909400939941			not_spiculated	0	iaia-bl	cbith0001687_2298141470826	-3.8560662269592285	8.859258741722442e-06
-11.192499160766602	1.1373358255184485e-08	100	-5.833414554595947	2.4171845325327013e-06			spiculated	1	iaia-bl	lgcth0000178_3094459295852	7.099490642547607	0.999997615814209
-15.668498039245605	1.236454428427125e-11	100	-8.116280555725098	2.355399075781861e-08			not_spiculated	0	iaia-bl	lgcth0000175_2194612793896	9.4476900100708	1.0
-14.378274917602539	4.264925912433881e-10	100	-5.1135149002075195	4.5034576032776386e-06			not_spiculated	0	iaia-bl	smitg0000811_2000462090837	7.197146415710449	0.9999957084655762
-14.177289009094238	5.256452564883496e-11	100	-7.673786163330078	3.5085573557580574e-08			spiculated	1	iaia-bl	lgcth0000187_6198037272468	9.491689682006836	1.0
-12.685378074645996	6.404684005367756e-10	100	-6.813692092895508	2.2726811721440754e-07			spiculated	1	iaia-bl	lgcth0000249_2962247062927	8.483443260192871	1.0
-6.396605491638184	3.1874613341642544e-05	100	3.9521327018737793	0.9950498342514038			spiculated	1	iaia-bl	smith0000095_1567270354032	-1.3576951026916504	0.004918310325592756
-14.415518760681152	2.751558980662594e-10	100	-6.160079479217529	1.0589385510684224e-06			spiculated	1	iaia-bl	smitg0000084_2850684228441	7.59816312789917	0.9999990463256836
-14.680936813354492	3.840542467381525e-11	100	-7.76422119140625	3.875109655382403e-08			not_spiculated	0	iaia-bl	crsth0000065_1946627338016	9.301885604858398	1.0
-15.308637619018555	3.1778923936798265e-10	100	-3.625917434692383	3.765994551940821e-05			spiculated	1	iaia-bl	smitg0000324_9973809421710	6.560958385467529	0.999962329864502
-6.503880977630615	2.6892412279266864e-05	100	4.0150885581970215	0.9953146576881409			spiculated	1	iaia-bl	smitg0000028_5972273703825	-1.3492672443389893	0.004658545833081007
-13.663057327270508	5.467506447587311e-10	100	-6.699883937835693	5.779061211796943e-07			not_spiculated	0	iaia-bl	smitg0000508_1580361180150	7.663969993591309	0.9999995231628418
-3.322721004486084	0.0123923784121871	100	0.8928524255752563	0.839372992515564			not_spiculated	0	iaia-bl	lgcth0000188_2666532042071	-0.8410061597824097	0.14823466539382935
-14.049901008605957	2.7832673943350983e-09	100	-3.7051291465759277	8.654310659039766e-05			spiculated	1	iaia-bl	larts0000750_1910140376924	5.649652481079102	0.9999136924743652
-13.883020401000977	1.462577142730126e-10	100	-7.322048187255859	1.0339816469695506e-07			spiculated	1	iaia-bl	larts0000655_2560462645601	8.762630462646484	1.0
-15.477319717407227	5.377753242719052e-10	100	-1.7571659088134766	0.0004888639086857438			spiculated	1	iaia-bl	smitg0000036_2425818221554	5.865771770477295	0.9995113611221313
-9.460261344909668	1.5054217783472268e-07	100	6.248617172241211	0.9998555183410645			not_spiculated	0	iaia-bl	larts0000640_2484154429812	-2.593733787536621	0.0001444618683308363
-13.789036750793457	7.558273451557795e-10	100	-6.073210716247559	1.69575559993973e-06			spiculated	1	iaia-bl	smitg0000571_1583699770137	7.214170455932617	0.9999985694885254
-8.166813850402832	3.399561308015109e-07	100	6.7275848388671875	0.9999499320983887			not_spiculated	0	iaia-bl	smitg0000222_3339387062352	-3.180521011352539	4.976714990334585e-05
-9.351146697998047	2.1577038822329087e-08	100	8.300485610961914	0.9999961853027344			spiculated	1	iaia-bl	smitg0000494_2568753734039	-4.15000057220459	3.915803517884342e-06
-12.222926139831543	3.066146669894465e-09	100	-6.24887752532959	1.2052836382281384e-06			spiculated	1	iaia-bl	smitg0000091_2485288891087	7.379917144775391	0.9999990463256836
-6.961040496826172	5.068895461590728e-06	100	5.2306809425354	0.9993340969085693			not_spiculated	0	iaia-bl	smitg0000508_1656354925687	-2.0905275344848633	0.0006609220872633159
4.994706153869629	0.9999933242797852	100	-10.286904335021973	2.3082242250893614e-07			not_spiculated	0	iaia-bl	smitg0000709_1022982156130	-6.915841102600098	6.719116299791494e-06
-1.5188798904418945	0.16080649197101593	100	0.11549520492553711	0.8243349194526672			not_spiculated	0	iaia-bl	larts0000640_1946115393566	-3.9005014896392822	0.01485862024128437
-7.286189556121826	7.798638762324117e-06	100	4.473112106323242	0.9977428317070007			not_spiculated	0	iaia-bl	smitg0000059_1058535085390	-1.6218533515930176	0.0022490997798740864
-6.258196830749512	1.0367532922828104e-05	100	5.218191146850586	0.9995561838150024			not_spiculated	0	iaia-bl	wshth0001561_1512962154109	-2.525054693222046	0.00043346930760890245
-10.498322486877441	1.7321861722763288e-09	100	9.675559997558594	1.0			not_spiculated	0	iaia-bl	smitg0000134_1688083109811	-4.7956438064575195	5.190821070755192e-07
-8.318618774414062	1.7189981349474692e-07	100	7.257716178894043	0.9999809265136719			not_spiculated	0	iaia-bl	smitg0000748_1860383328201	-3.6140360832214355	1.898671871458646e-05
-7.226704120635986	1.4920209650881588e-05	100	3.8812108039855957	0.9951326251029968			spiculated	1	iaia-bl	smith0000095_1178527648816	-1.4421570301055908	0.004852568730711937
-9.55822467803955	1.1574430303085137e-08	100	8.716240882873535	0.9999971389770508			not_spiculated	0	iaia-bl	smitg0000513_1423347543689	-4.188051223754883	2.4873443180695176e-06
-16.930322647094727	7.956100778194752e-10	100	0.1974649429321289	0.021837539970874786			not_spiculated	0	iaia-bl	smitg0000410_8693152896232	3.9995102882385254	0.9781625270843506
-4.620471477508545	0.003997553139925003	100	-1.0674229860305786	0.1395929902791977			spiculated	1	iaia-bl	rahts0000787_3306133033214	0.7465946674346924	0.85640949010849
-13.616944313049316	3.8359029841394943e-10	100	-6.970446586608887	2.953959210572066e-07			not_spiculated	0	iaia-bl	wshth0000992_2435290724378	8.064502716064453	1.0
-8.974066734313965	6.120789208807764e-08	100	7.634915351867676	0.9999918937683105			spiculated	1	iaia-bl	smitg0000219_3157636515546	-4.066160202026367	8.284832802019082e-06
-9.910354614257812	6.134062591200973e-09	100	8.999052047729492	0.9999990463256836			not_spiculated	0	iaia-bl	smitg0000113_2675974370865	-4.486614227294922	1.3907501852372661e-06
-6.1157450675964355	3.0035436793696135e-05	100	4.294224739074707	0.9968421459197998			not_spiculated	0	iaia-bl	zwath0006233_2418439248409	-1.4700438976287842	0.0031277816742658615
-15.735225677490234	9.467323626444202e-12	100	-8.222576141357422	1.7335223034820046e-08			spiculated	1	iaia-bl	smitg0000802_1687128630727	9.647948265075684	1.0
-15.745558738708496	1.6897468146925831e-10	100	-3.7437124252319336	2.755226341832895e-05			not_spiculated	0	iaia-bl	larts0000645_3758921742093	6.755686283111572	0.9999723434448242
-9.012213706970215	3.2149447548590615e-08	100	8.240652084350586	0.999995231628418			spiculated	1	iaia-bl	cmctg0000315_3272111632245	-3.9142186641693115	5.262650574877625e-06
-6.920319557189941	5.9471667555044405e-06	100	5.111489295959473	0.9992135167121887			spiculated	1	iaia-bl	smitg0000279_4965223904288	-2.043168067932129	0.0007806028006598353
-13.263218879699707	2.8693988851635766e-10	100	-7.1214189529418945	1.3339537474621466e-07			not_spiculated	0	iaia-bl	cbith0001486_2979526454449	8.708529472351074	1.0
-11.704612731933594	5.45157696762999e-09	100	-6.246530532836914	1.2791961125913076e-06			spiculated	1	iaia-bl	larts0000319_1401793905659	7.322746276855469	0.9999985694885254
-6.385305404663086	8.029001037357375e-06	100	5.346785545349121	0.9996400475502014			not_spiculated	0	iaia-bl	smitg0000138_1326092209093	-2.6053037643432617	0.0003517994482535869
-5.984701156616211	0.0004181685799267143	100	1.6548798084259033	0.869318962097168			spiculated	1	iaia-bl	smitg0000413_3334107580793	-0.24327552318572998	0.13026292622089386
-14.032599449157715	1.3883288962901474e-10	100	-7.334409713745117	1.1258465804075968e-07			not_spiculated	0	iaia-bl	zwath0006233_5062663456686	8.66515064239502	1.0
-6.289158344268799	7.789473784214351e-06	100	5.473150253295898	0.9995719194412231			spiculated	1	iaia-bl	cbitg0001667_1002136777948	-2.3003838062286377	0.0004205437726341188
-5.849353790283203	0.0008649018127471209	100	0.6305164694786072	0.5638177990913391			spiculated	1	iaia-bl	smitg0000378_2859214480321	0.3718605041503906	0.4353173077106476
-15.017631530761719	2.8671872168151147e-11	100	-7.8543009757995605	3.70212234201972e-08			not_spiculated	0	iaia-bl	smith0000025_1389848320043	9.25747299194336	1.0
-13.605640411376953	6.413497510848742e-10	100	-8.434528350830078	1.1294858381916129e-07			spiculated	1	iaia-bl	larts0000027_1498068134065	7.56180477142334	1.0
-12.579829216003418	4.91206115782461e-08	100	4.2404680252075195	0.9913477897644043			spiculated	1	iaia-bl	smitg0000285_5378315302100	-0.5007895231246948	0.008652148768305779
0.36710071563720703	0.8534111976623535	100	-1.4276707172393799	0.1418074369430542			spiculated	1	iaia-bl	smitg0000148_1667064024200	-4.817413806915283	0.0047813705168664455
-6.879208087921143	8.091413474176079e-05	100	-3.0357699394226074	0.0037775340024381876			spiculated	1	iaia-bl	wshth0001545_5605086432565	2.5390477180480957	0.9961414933204651
-5.850126266479492	1.936932312673889e-05	100	5.000643730163574	0.9989505410194397			spiculated	1	iaia-bl	lgcth0000649_7192009762441	-1.8764095306396484	0.0010300959693267941
-9.458280563354492	1.928118081195862e-06	100	-4.602277755737305	0.00024778148508630693			spiculated	1	iaia-bl	smitg0000640_2065528770626	3.7004358768463135	0.9997504353523254
3.4916467666625977	0.9998812675476074	100	-6.270044803619385	5.761023567174561e-05			not_spiculated	0	iaia-bl	cbith0001486_2276200837606	-6.209380626678467	6.121329352026805e-05
-17.808338165283203	6.938336016837354e-10	100	2.1726789474487305	0.33029383420944214			not_spiculated	0	iaia-bl	smitg0000113_3276649639669	2.879535436630249	0.6697062253952026
-14.432130813598633	6.905471333640278e-11	100	-7.557809829711914	6.678408936977576e-08			not_spiculated	0	iaia-bl	smitg0000582_2777841877484	8.963991165161133	1.0
-9.183052062988281	2.8561986553654606e-08	100	8.188133239746094	0.999995231628418			spiculated	1	iaia-bl	rahts0000773_2874756625946	-4.064896106719971	4.77061848869198e-06
-9.36781120300293	5.113737984174804e-07	100	5.117305755615234	0.9989524483680725			not_spiculated	0	iaia-bl	larts0000027_2914606209536	-1.7436319589614868	0.0010468332329764962
-14.926892280578613	2.7342720101963813e-11	100	-7.730942726135254	3.647563673325749e-08			spiculated	1	iaia-bl	lgcth0000271_2017388560356	9.395679473876953	1.0
-16.730525970458984	1.5507955163085452e-12	100	-8.927392959594727	3.796750913664937e-09			not_spiculated	0	iaia-bl	smitg0000890_2282547864059	10.461727142333984	1.0
-11.058122634887695	3.6242471423975076e-07	100	-3.9828920364379883	0.0004285005561541766			spiculated	1	iaia-bl	smitg0000120_8168422626932	3.771897554397583	0.9995712041854858
-13.362210273742676	2.9953006741578747e-10	100	-7.030167102813721	1.684272916691043e-07			spiculated	1	iaia-bl	larts0000736_7357904164871	8.566595077514648	1.0
-4.194993019104004	0.0009852219372987747	100	2.72499418258667	0.9973472952842712			not_spiculated	0	iaia-bl	ifwtg0000354_7668141019420	-3.668884754180908	0.001667324686422944
-15.025192260742188	3.225104558413072e-11	100	-7.244843006134033	7.718034567005816e-08			spiculated	1	iaia-bl	larts0000572_3077614934303	9.132277488708496	1.0
7.0212531089782715	0.9999995231628418	100	-7.756704807281494	3.819569656116073e-07			not_spiculated	0	iaia-bl	smitg0000235_2300610994575	-8.293778419494629	2.2323696668991033e-07
-14.699491500854492	1.1665375609926087e-10	100	-6.5953369140625	3.8591204543081403e-07			spiculated	1	iaia-bl	smitg0000038_2287623989853	8.172319412231445	1.0
-7.416739463806152	8.467961833957816e-07	100	6.564949989318848	0.9998831748962402			spiculated	1	iaia-bl	smitg0000497_6815184700167	-2.49762225151062	0.0001159108942374587
-13.745387077331543	2.93099899906224e-09	100	-3.879871368408203	5.643574695568532e-05			spiculated	1	iaia-bl	rahts0000773_2700119864781	5.902479648590088	0.999943733215332
-9.403417587280273	1.4521409852363831e-08	100	8.644222259521484	0.9999971389770508			spiculated	1	iaia-bl	smitg0000726_2352534193998	-4.019739151000977	3.163080236845417e-06
-12.785720825195312	4.521928109735285e-10	100	-6.941042423248291	1.5618360293956357e-07			spiculated	1	iaia-bl	chats0000086_2066545782815	8.731191635131836	1.0
-4.922520637512207	0.000723188160918653	100	2.3062353134155273	0.9969198703765869			not_spiculated	0	iaia-bl	smitg0000375_2431149950823	-3.741086006164551	0.002356903860345483
-8.884979248046875	5.328656982328539e-08	100	7.8625946044921875	0.9999923706054688			not_spiculated	0	iaia-bl	cbith0001687_6951439239207	-3.8923392295837402	7.850432666600682e-06
-7.918408393859863	4.537408528904052e-07	100	6.687290668487549	0.9999589920043945			spiculated	1	iaia-bl	smitg0000178_2705145492342	-3.4223923683166504	4.068203270435333e-05
-8.8853178024292	4.882339155187765e-08	100	7.949730396270752	0.999992847442627			not_spiculated	0	iaia-bl	sjctg0000065_7890989290466	-3.883232593536377	7.261169230332598e-06
-13.280548095703125	2.5991281349391215e-10	100	-7.147367000579834	1.1979398095718352e-07			spiculated	1	iaia-bl	larts0000115_1508968589368	8.790125846862793	1.0
-12.60283088684082	2.38385933215568e-08	100	-3.5010666847229004	0.00021385864238254726			not_spiculated	0	iaia-bl	zwath0006309_2743936222978	4.948914527893066	0.9997859001159668
-15.026605606079102	2.578787010321104e-11	100	-7.885915756225586	3.255200198282182e-08			spiculated	1	iaia-bl	smitg0000802_2589760329316	9.354511260986328	1.0
-9.831440925598145	6.9193748508666886e-09	100	8.957496643066406	0.9999980926513672			not_spiculated	0	iaia-bl	pnkts0000141_4792771582254	-4.415729522705078	1.5562552562187193e-06
-13.804902076721191	3.375964785501395e-10	100	-8.703161239624023	5.54696448773484e-08			not_spiculated	0	iaia-bl	smitg0000582_2667772608357	8.004268646240234	1.0
-8.922922134399414	6.954838482897685e-08	100	7.558308124542236	0.9999861717224121			spiculated	1	iaia-bl	smitg0000497_1978007384746	-3.646479606628418	1.3608695553557482e-05
-13.449563026428223	1.1039169578452857e-09	100	-6.6107892990112305	1.0303351700713392e-06			spiculated	1	iaia-bl	larts0000652_7183768788825	7.174836158752441	0.9999990463256836
-8.385252952575684	9.422765288036317e-06	100	-4.508939743041992	0.00045461065019480884			spiculated	1	iaia-bl	larts0000651_5866148563269	3.1866652965545654	0.9995359182357788
-9.641044616699219	7.579455285622316e-09	100	9.056777954101562	0.9999980926513672			not_spiculated	0	iaia-bl	smitg0000584_2871159658355	-3.901275634765625	2.357154244236881e-06
-8.874401092529297	5.3334769489765677e-08	100	7.872268199920654	0.9999923706054688			spiculated	1	iaia-bl	smitg0000253_2744902878668	-3.9112701416015625	7.62905574447359e-06
-8.675312042236328	5.925652857285968e-08	100	7.966067790985107	0.9999904632568359			spiculated	1	iaia-bl	smitg0000150_3777674268384	-3.599350929260254	9.488520845479798e-06
-6.952231407165527	7.975990229169838e-06	100	4.784970283508301	0.9981282353401184			not_spiculated	0	iaia-bl	smitg0000815_2303317910139	-1.4982101917266846	0.0018639559857547283
-12.729242324829102	7.492305664769106e-10	100	-6.759972095489502	2.931141693807149e-07			not_spiculated	0	iaia-bl	smitg0000487_1533965215743	8.282732009887695	1.0
-9.781547546386719	7.683924607704284e-09	100	8.902586936950684	0.9999980926513672			spiculated	1	iaia-bl	lgcth0000249_3000976506088	-4.375565052032471	1.7114761021730374e-06
-8.389445304870605	1.7542051011787407e-07	100	7.166590213775635	0.9999551773071289			spiculated	1	iaia-bl	larts0000750_1622453868845	-2.84317946434021	4.495654138736427e-05
-13.21977710723877	2.9745431118222143e-10	100	-7.080300331115723	1.3796240239116742e-07			spiculated	1	iaia-bl	smitg0000371_3276447541115	8.715984344482422	1.0
-5.934417247772217	0.0007898713229224086	100	0.525759220123291	0.5048651099205017			spiculated	1	iaia-bl	lgcth0000249_3133181131021	0.5047018527984619	0.494345098733902
-7.407138824462891	6.742239975210396e-07	100	6.802416801452637	0.9998517036437988			not_spiculated	0	iaia-bl	smitg0000754_2060863485655	-2.0181949138641357	0.0001476361503591761
-13.425000190734863	5.83279924359914e-10	100	-7.212077617645264	2.911489502821496e-07			spiculated	1	iaia-bl	smith0000841_2780887021135	7.837353706359863	1.0
-13.483222007751465	6.86709578090472e-10	100	-6.749709606170654	5.769000495092769e-07			spiculated	1	iaia-bl	smitg0000387_1354013065823	7.615886688232422	0.9999995231628418
-8.99950122833252	4.852815749245565e-08	100	7.841612815856934	0.9999933242797852			spiculated	1	iaia-bl	lgcth0000249_2351818672030	-4.071325778961182	6.703070994262816e-06
-8.890748023986816	6.835700361307318e-08	100	7.607766151428223	0.999992847442627			not_spiculated	0	iaia-bl	smitg0000089_2615933947869	-4.268707752227783	6.952000603632769e-06
-12.54394245147705	4.654417296023894e-08	100	-2.385864496231079	0.001200776663608849			not_spiculated	0	iaia-bl	smitg0000405_3051353537168	4.3377203941345215	0.9987990856170654
-9.109196662902832	3.496805689451321e-08	100	8.0596284866333	0.999995231628418			not_spiculated	0	iaia-bl	chats0000091_2990099594279	-4.224638938903809	4.623899258149322e-06
-9.163907051086426	3.3391199139032324e-08	100	8.051061630249023	0.9999942779541016			spiculated	1	iaia-bl	smitg0000895_1151108127459	-4.087837219238281	5.347375918063335e-06
-14.540594100952148	7.287679487655296e-11	100	-7.540568828582764	7.992109374299616e-08			not_spiculated	0	iaia-bl	lgcth0000168_1568930549197	8.801656723022461	1.0
-8.260618209838867	2.0631873098864162e-07	100	7.133203506469727	0.9999780654907227			spiculated	1	iaia-bl	smitg0000895_3057338259186	-3.6083390712738037	2.1627070964314044e-05
-12.319109916687012	1.2428965634470046e-09	100	-6.5929274559021	3.813149476172839e-07			spiculated	1	iaia-bl	wshth0001556_3265793951041	8.186712265014648	1.0
-13.821253776550293	8.659155337209512e-11	100	-7.505035400390625	4.792638819139938e-08			spiculated	1	iaia-bl	lgcth0000701_2290630056739	9.348565101623535	1.0
-13.102474212646484	5.693119864425e-10	100	-6.837364196777344	2.9940088097646367e-07			spiculated	1	iaia-bl	smitg0000297_1393817819950	8.184118270874023	1.0
-12.791169166564941	8.568534770603264e-10	100	-6.714630126953125	3.731758226876991e-07			spiculated	1	iaia-bl	smitg0000888_7283000707524	8.086585998535156	1.0
-8.482853889465332	9.973473424906842e-07	100	5.3348388671875	0.9995256662368774			spiculated	1	iaia-bl	smitg0000100_1364865625713	-2.320859670639038	0.0004731146909762174
-13.818803787231445	2.8274518837356766e-10	100	-7.130926132202148	2.2693610901569627e-07			spiculated	1	iaia-bl	smitg0000168_1383830834614	8.167671203613281	1.0
-13.160959243774414	4.1998055033687365e-10	100	-6.958662033081055	2.0742096751291683e-07			spiculated	1	iaia-bl	larts0000041_6208692494113	8.429853439331055	1.0
-7.809746265411377	4.457849058780994e-07	100	6.813638210296631	0.9999551773071289			not_spiculated	0	iaia-bl	smitg0000375_2651896572663	-3.2124500274658203	4.42288801423274e-05
-13.345974922180176	3.070862453213863e-10	100	-7.066467761993408	1.6383830825361656e-07			spiculated	1	iaia-bl	smitg0000591_1348715356056	8.557917594909668	1.0
-7.8340301513671875	7.461983477696776e-05	100	1.157549500465393	0.5995809435844421			spiculated	1	iaia-bl	smitg0000459_9853627707513	0.7536435127258301	0.4003443121910095
-4.297735214233398	0.009160749614238739	100	-1.8617278337478638	0.10468287765979767			not_spiculated	0	iaia-bl	lgcth0000188_2125966343275	0.2742300033569336	0.8861563801765442
-15.213980674743652	1.3734262858944302e-11	100	-8.13209342956543	1.6346676900980128e-08			spiculated	1	iaia-bl	lgcth0000648_3186922671480	9.797147750854492	1.0
-11.850852966308594	3.2941853689294476e-09	100	-6.258234977722168	8.842836223266204e-07			spiculated	1	iaia-bl	smith0000029_2920338288042	7.680252552032471	0.9999990463256836
-14.124768257141113	6.739937774558058e-11	100	-7.582155704498291	4.6781721607658255e-08			spiculated	1	iaia-bl	lgcth0000701_3229968379648	9.29561710357666	1.0
-10.927413940429688	1.2690331914200215e-06	100	2.533845901489258	0.8904789090156555			not_spiculated	0	iaia-bl	smitg0000401_3317824776064	0.43819236755371094	0.1095198541879654
-10.592626571655273	1.4878646092952863e-09	100	9.733296394348145	1.0			spiculated	1	iaia-bl	lgcth0000682_1231608993696	-4.828221321105957	4.7425641014342546e-07
-9.230107307434082	2.1297733354685988e-08	100	8.434554100036621	0.999995231628418			spiculated	1	iaia-bl	smith0000797_3723878347441	-3.72934627532959	5.215345936449012e-06
-14.999699592590332	1.589857065442679e-11	100	-8.07326602935791	1.6198319130467098e-08			spiculated	1	iaia-bl	smitg0000385_1227436172578	9.865091323852539	1.0
-4.512710094451904	0.0017803420778363943	100	1.7692519426345825	0.9521925449371338			spiculated	1	iaia-bl	smitg0000276_9022675525211	-1.260284185409546	0.04602713882923126
-6.725322723388672	5.5172358770505525e-06	100	5.382228851318359	0.9999175071716309			spiculated	1	iaia-bl	smitg0000031_1933618068175	-4.091561794281006	7.683324656682089e-05
-7.172920227050781	1.6321389921358787e-05	100	3.841826915740967	0.9917474985122681			spiculated	1	iaia-bl	smitg0000843_1777331348151	-0.9491167068481445	0.008236081339418888
-7.667200565338135	6.089317139412742e-07	100	6.644351959228516	0.9999933242797852			spiculated	1	iaia-bl	smitg0000115_1484526858894	-5.367350101470947	6.072687938285526e-06
-14.368179321289062	3.6243108070266317e-08	100	0.3551168441772461	0.0898403450846672			spiculated	1	iaia-bl	cprtg0000082_8309186167697	2.6707026958465576	0.9101596474647522
-13.450557708740234	5.29927879355796e-10	100	-6.8701276779174805	3.8199775076463993e-07			spiculated	1	iaia-bl	smitg0000378_1431051652658	7.907722473144531	0.9999995231628418
-9.873244285583496	2.9578818612208124e-06	100	2.7725815773010254	0.9183182716369629			not_spiculated	0	iaia-bl	smith0000025_7176567743583	0.3528330326080322	0.08167888224124908
-9.612045288085938	1.3416487476547445e-08	100	8.514732360839844	0.9999971389770508			spiculated	1	iaia-bl	smitg0000056_2719632781892	-4.406990051269531	2.4443647816951852e-06
-10.985800743103027	4.63574764353325e-07	100	-1.1777094602584839	0.008427909575402737			spiculated	1	iaia-bl	larts0000301_2945195564724	3.5900330543518066	0.9915716052055359
-4.179576396942139	0.009774094447493553	100	-0.1306799054145813	0.5603893399238586			spiculated	1	iaia-bl	larts0000766_1453535453993	-0.3959066867828369	0.42983654141426086
-8.62393569946289	3.0981755116954446e-06	100	-9.66818618774414	1.090420028049266e-06			not_spiculated	0	iaia-bl	chats0000159_2486999638562	4.060757160186768	0.9999957084655762
-8.010248184204102	2.0176263149096485e-07	100	7.405899524688721	0.9999737739562988			spiculated	1	iaia-bl	smitg0000436_1537819628755	-3.1501803398132324	2.6034016627818346e-05
-10.007827758789062	6.493657611628123e-09	100	8.844612121582031	0.9999990463256836			spiculated	1	iaia-bl	cprtg0000038_1349597418988	-4.696341514587402	1.315946178692684e-06
-7.776849269866943	6.950747774681076e-06	100	4.095285415649414	0.9954841136932373			spiculated	1	iaia-bl	smitg0000056_1472697143236	-1.30185067653656	0.004509079270064831
-10.061881065368652	5.400688785073271e-09	100	8.974857330322266	0.9999980926513672			not_spiculated	0	iaia-bl	pnkts0000141_9372131868243	-4.3074774742126465	1.7043322486642865e-06
-0.6177923679351807	0.5512204766273499	100	-0.8758289217948914	0.42585471272468567			spiculated	1	iaia-bl	smitg0000148_3013566026384	-3.797708034515381	0.022924797609448433
-4.353357791900635	0.0007239251281134784	100	2.8751657009124756	0.9977033138275146			spiculated	1	iaia-bl	smitg0000246_1469410628983	-3.577469825744629	0.0015727414283901453
-15.457784652709961	1.2415590257275344e-11	100	-8.140423774719238	1.8700637482993443e-08			spiculated	1	iaia-bl	larts0000075_1763793580262	9.65428352355957	1.0
-15.394594192504883	1.7719771830404518e-11	100	-8.046503067016602	2.7522860435169605e-08			spiculated	1	iaia-bl	chats0000108_3110673442629	9.36174488067627	1.0
-6.529148101806641	0.00012093342957086861	100	2.428976058959961	0.9397457242012024			spiculated	1	iaia-bl	smitg0000484_8538953336095	-0.3200697898864746	0.06013328209519386
-16.085594177246094	6.410730279959864e-11	100	-3.3070385456085205	2.2728114345227368e-05			spiculated	1	iaia-bl	lgcth0000710_1161023038576	7.3848466873168945	0.9999771118164062
-11.15692138671875	1.4122713665187803e-08	100	6.918457984924316	0.9998979568481445			spiculated	1	iaia-bl	smitg0000292_1950582634040	-2.269829750061035	0.00010221932461718097
-14.617166519165039	1.3600123804913267e-10	100	-6.5889434814453125	4.170190095464932e-07			spiculated	1	iaia-bl	rahts0000773_2209165417611	8.101190567016602	1.0
-13.595240592956543	3.477095833481769e-10	100	-6.9607062339782715	2.6458090474079654e-07			spiculated	1	iaia-bl	smitg0000319_6237820005725	8.184412956237793	1.0
-14.182671546936035	2.4751175331516606e-08	100	3.2738852500915527	0.9438042044639587			spiculated	1	iaia-bl	ewbth0000173_3349913803840	0.4528064727783203	0.056195683777332306
-8.484655380249023	1.114974637062005e-07	100	7.524594306945801	0.9999856948852539			not_spiculated	0	iaia-bl	lgcth0000188_2992436810631	-3.630915641784668	1.4296093468146864e-05
-9.272366523742676	8.02186787041137e-06	100	2.204566478729248	0.7738276720046997			not_spiculated	0	iaia-bl	smitg0000815_1577180511691	0.9744789600372314	0.2261642962694168
-7.207429885864258	3.7095534935360774e-05	100	2.981074333190918	0.9865808486938477			not_spiculated	0	iaia-bl	smitg0000477_1093674696052	-1.3192436695098877	0.01338222436606884
-8.029290199279785	2.517133452784037e-07	100	7.165656089782715	0.999971866607666			not_spiculated	0	iaia-bl	smitg0000309_9487262581778	-3.32035493850708	2.792357736325357e-05
-12.294055938720703	9.276504897570703e-09	100	-6.469516754150391	3.1401473279402126e-06			not_spiculated	0	iaia-bl	cbith0001486_1982369189125	6.20172119140625	0.9999971389770508
-14.468323707580566	4.708367723482709e-11	100	-7.7002668380737305	4.094500738460738e-08			not_spiculated	0	iaia-bl	smitg0000582_2803008206745	9.310770034790039	1.0
-3.5936436653137207	0.04321384057402611	100	-7.002133369445801	0.0014299952890723944			not_spiculated	0	iaia-bl	chats0000113_9972537129019	-0.49772024154663086	0.9553561806678772
-12.271659851074219	1.936540483526983e-09	100	-6.436515808105469	6.625176638408448e-07			spiculated	1	iaia-bl	larts0000115_2083054634270	7.790701866149902	0.9999995231628418
-9.407115936279297	5.977872660878347e-06	100	-1.257533311843872	0.020695004612207413			spiculated	1	iaia-bl	smitg0000523_1268176717643	2.5994114875793457	0.9792991280555725
-12.593520164489746	9.915096521595501e-10	100	-6.894581317901611	2.9601548590107996e-07			spiculated	1	iaia-bl	larts0000651_2344415600449	8.138273239135742	1.0
-7.980565547943115	9.126980330620427e-06	100	-8.424323081970215	5.856059033249039e-06			spiculated	1	iaia-bl	smitg0000427_1600919891815	3.6236953735351562	0.9999849796295166
3.9626359939575195	0.9999725818634033	100	-8.179471015930176	5.3301314437703695e-06			spiculated	1	iaia-bl	smitg0000832_6744979405891	-6.75153923034668	2.2226997316465713e-05
-15.36445426940918	4.29266344692536e-11	100	-6.49569845199585	3.050557211281557e-07			spiculated	1	iaia-bl	smitg0000672_2554378323908	8.507073402404785	1.0
-7.034334182739258	3.730934622581117e-06	100	5.4641523361206055	0.9996352791786194			not_spiculated	0	iaia-bl	smitg0000247_2854681276876	-2.462401866912842	0.00036089663626626134
-1.5823755264282227	0.6807787418365479	100	-12.380843162536621	1.3908848814025987e-05			spiculated	1	iaia-bl	smitg0000854_1231831480002	-2.3397722244262695	0.3192072808742523
-11.993093490600586	1.4444201390517719e-08	100	-10.043863296508789	1.0144565720793253e-07			spiculated	1	iaia-bl	pnkts0000185_2753249475212	6.059878826141357	1.0
-10.137709617614746	5.0055879441401885e-09	100	8.975000381469727	0.9999990463256836			not_spiculated	0	iaia-bl	emgts0000013_9110593283519	-4.7781476974487305	1.0643470886861905e-06
-12.934601783752441	4.046115109623827e-10	100	-6.977998733520508	1.562998193094245e-07			spiculated	1	iaia-bl	smith0000095_3115762617526	8.693490982055664	1.0
-1.0389175415039062	0.8037893772125244	100	-13.1589994430542	4.37983271694975e-06			not_spiculated	0	iaia-bl	smitg0000709_2422151616225	-2.4490885734558105	0.1962062120437622
-9.94211196899414	5.362809588405071e-06	100	-0.8111004829406738	0.04953819513320923			not_spiculated	0	iaia-bl	larts0000637_1471982080173	2.1430978775024414	0.950456440448761
-8.173030853271484	5.158561293683306e-07	100	6.30429744720459	0.9998903274536133			spiculated	1	iaia-bl	wshth0001556_2825780360838	-2.8174660205841064	0.0001092498714569956
-13.832281112670898	2.059910714224955e-10	100	-7.189127445220947	1.581006188189349e-07			spiculated	1	iaia-bl	smith0000841_3392367139889	8.470906257629395	1.0
-6.72989559173584	1.1965937119384762e-05	100	4.601591110229492	0.9980425834655762			not_spiculated	0	iaia-bl	smitg0000208_2787600063407	-1.6386563777923584	0.0019455577712506056
-15.71498966217041	7.331480908479016e-12	100	-8.31690788269043	1.1971215130301971e-08			spiculated	1	iaia-bl	wshth0001691_2556060501289	9.923853874206543	1.0
-13.880861282348633	1.3945923582614483e-10	100	-7.296836853027344	1.0089107860267177e-07			spiculated	1	iaia-bl	smitg0000371_1455026693151	8.812387466430664	1.0
-8.073875427246094	2.37499043578282e-05	100	-9.369132995605469	6.503372787847184e-06			not_spiculated	0	iaia-bl	smitg0000831_2623260091411	2.574026584625244	0.9999697208404541
-12.208529472351074	1.7800004803447678e-09	100	-6.467731475830078	5.541373298001417e-07			spiculated	1	iaia-bl	lgcth0000672_2077157034106	7.938121795654297	0.9999995231628418
-14.311762809753418	8.838231535523988e-11	100	-7.861083507537842	5.595772023525569e-08			spiculated	1	iaia-bl	smitg0000424_5872690831780	8.837586402893066	1.0
-0.1204385757446289	0.9258840084075928	100	-4.48056697845459	0.011829785071313381			spiculated	1	iaia-bl	larts0000297_2589204375762	-2.819446325302124	0.06228628009557724
-4.347039699554443	0.00036654461291618645	100	3.5639686584472656	0.999617874622345			spiculated	1	iaia-bl	smitg0000599_1999341135533	-7.513101100921631	1.545695158711169e-05
-11.730413436889648	2.016405709071023e-08	100	-5.814907550811768	7.4756485446414445e-06			spiculated	1	iaia-bl	smitg0000832_1681865410591	5.988944053649902	0.9999923706054688
-9.488368034362793	1.4778925638836427e-08	100	8.541691780090332	0.9999971389770508			not_spiculated	0	iaia-bl	larts0000027_4217452602108	-4.252782821655273	2.7760611374105792e-06
-10.275675773620605	2.558897165272356e-07	100	-5.456185340881348	3.170523268636316e-05			not_spiculated	0	iaia-bl	wshth0001207_1838922058223	4.902811527252197	0.9999680519104004
-14.769667625427246	4.47141802750739e-11	100	-7.767421722412109	4.914525675303594e-08			not_spiculated	0	iaia-bl	wshth0000996_2769642754834	9.061063766479492	1.0
-8.596210479736328	1.1057176863005225e-07	100	7.421377658843994	0.9999866485595703			not_spiculated	0	iaia-bl	smitg0000754_6974339905784	-3.818040370941162	1.3145496268407442e-05
-12.583833694458008	1.1512160114079961e-09	100	-7.014889240264893	3.0179975851751806e-07			spiculated	1	iaia-bl	wshth0001334_2152631079271	7.998612403869629	0.9999995231628418
-9.01954460144043	3.70984132302965e-08	100	8.090141296386719	0.9999933242797852			spiculated	1	iaia-bl	smitg0000269_1119048800891	-3.8452115058898926	6.554491847055033e-06
-6.809040546417236	0.00015295481716748327	100	-2.083108901977539	0.017258737236261368			spiculated	1	iaia-bl	larts0000766_2280616062197	1.9587626457214355	0.9825883507728577
-9.943361282348633	7.097907150921401e-09	100	8.82010269165039	0.9999990463256836			not_spiculated	0	iaia-bl	chats0000025_1755730742003	-4.634727954864502	1.4343022485263646e-06
-14.904780387878418	4.7105864348084836e-11	100	-7.958927631378174	4.893508176451178e-08			spiculated	1	iaia-bl	larts0000044_1423671084	8.8738431930542	1.0
-9.536933898925781	1.4398238157298238e-08	100	8.519224166870117	0.9999971389770508			spiculated	1	iaia-bl	smitg0000115_1648947061671	-4.343541622161865	2.5928104605554836e-06
-1.5355749130249023	0.7584025263786316	100	-13.45129680633545	5.069528924650513e-06			not_spiculated	0	iaia-bl	smitg0000691_7254126797612	-2.679536819458008	0.24159249663352966
-13.591073036193848	5.892758503378559e-10	100	-7.328909873962402	3.089879498929804e-07			spiculated	1	iaia-bl	smitg0000427_1204066565041	7.661053657531738	0.9999995231628418
-11.354399681091309	9.085641750061768e-08	100	-2.3743324279785156	0.0007216876256279647			spiculated	1	iaia-bl	larts0000041_2032832530134	4.858863830566406	0.9992783069610596
-6.850832462310791	1.151961896539433e-05	100	4.517834663391113	0.9972119927406311			spiculated	1	iaia-bl	xrath0000107_2282545575405	-1.3659547567367554	0.0027764521073549986
-7.998634338378906	2.120273893524427e-05	100	2.722634792327881	0.96068274974823			not_spiculated	0	iaia-bl	chats0000091_2138981687095	-0.4738844633102417	0.03929608315229416
-14.038728713989258	9.673371131890818e-11	100	-7.4619622230529785	6.947546182800579e-08			spiculated	1	iaia-bl	lgcth0000648_1390398115812	9.020330429077148	1.0
-5.098008155822754	9.833796502789482e-05	100	4.1253662109375	0.9962813854217529			not_spiculated	0	iaia-bl	lgcth0000198_2785551858893	-1.492100477218628	0.00362032325938344
-9.384645462036133	2.1256338911257444e-08	100	8.281961441040039	0.9999961853027344			not_spiculated	0	iaia-bl	smitg0000227_5575587049170	-4.280914306640625	3.4995380246982677e-06
-4.0625433921813965	0.011910350993275642	100	-11.77941608428955	5.303091256791959e-06			spiculated	1	iaia-bl	larts0000094_2343231540098	0.3558168411254883	0.9880843758583069
-8.40825080871582	1.2671253557527962e-07	100	7.473074913024902	0.9999809265136719			spiculated	1	iaia-bl	larts0000990_7496249937593	-3.403566360473633	1.8894110326073132e-05
-3.4296722412109375	0.004402706865221262	100	1.9587252140045166	0.9635430574417114			spiculated	1	iaia-bl	larts0000633_3251926183055	-1.4444619417190552	0.03205425664782524
-13.476720809936523	1.7852603839685344e-09	100	-5.609571933746338	4.659733804146526e-06			spiculated	1	iaia-bl	lgcth0000213_1874035294	6.666975498199463	0.999995231628418
-12.615357398986816	1.0911974657190626e-09	100	-6.632122039794922	4.3290228290970845e-07			spiculated	1	iaia-bl	larts0000631_9974169091634	8.020631790161133	1.0
-6.160488128662109	2.2828735382063314e-05	100	4.526910781860352	0.9999089241027832			not_spiculated	0	iaia-bl	smitg0000281_1228340001458	-5.06221342086792	6.846312317065895e-05
-8.262167930603027	1.995910679397639e-05	100	-4.256200313568115	0.0010962528176605701			spiculated	1	iaia-bl	larts0001001_4747992589368	2.5585403442382812	0.998883843421936
-10.18008804321289	8.412238230448565e-07	100	-3.0876622200012207	0.0010118430946022272			not_spiculated	0	iaia-bl	wshth0000992_3973998687263	3.8073065280914307	0.9989872574806213
-8.868082046508789	6.422465048672166e-08	100	7.692756175994873	0.9999589920043945			spiculated	1	iaia-bl	lgcth0000249_3684601000867	-2.4049715995788574	4.117131538805552e-05
-6.7254533767700195	0.0003254955227021128	100	-0.3383183479309082	0.19339381158351898			not_spiculated	0	iaia-bl	smitg0000835_2370785404369	1.0893850326538086	0.8062807321548462
-13.586329460144043	1.894633477883545e-10	100	-7.2246294021606445	1.0974268604968529e-07			spiculated	1	iaia-bl	smitg0000809_1062448390741	8.800497055053711	1.0
0.7961430549621582	0.8991307020187378	100	-1.3955676555633545	0.10045579075813293			not_spiculated	0	iaia-bl	smitg0000597_2755194777164	-6.888345718383789	0.0004135154013056308
-12.945584297180176	4.854627810857437e-09	100	-5.757771015167236	6.423671948141418e-06			not_spiculated	0	iaia-bl	smitg0000646_2511177673002	6.1977434158325195	0.9999938011169434
-6.5574750900268555	5.781594154541381e-06	100	5.503004550933838	0.9996481537818909			not_spiculated	0	iaia-bl	smitg0000050_1957164502069	-2.4656805992126465	0.0003460120060481131
-13.255562782287598	2.173850432996005e-09	100	-5.928542137145996	3.3060869100154378e-06			spiculated	1	iaia-bl	smitg0000124_1274674191399	6.691200256347656	0.9999966621398926
1.607886552810669	0.9897677898406982	100	-3.3512747287750244	0.006946994457393885			not_spiculated	0	iaia-bl	smitg0000677_2425053646471	-4.100155830383301	0.0032852008007466793
-9.023843765258789	3.5898768402375936e-08	100	8.11871337890625	0.999995231628418			not_spiculated	0	iaia-bl	smitg0000677_2984165667401	-4.0532379150390625	5.17352600581944e-06
-3.0079336166381836	0.0035985512658953667	100	2.615680456161499	0.9963968396186829			not_spiculated	0	iaia-bl	smitg0000584_1463510305942	-9.679057121276855	4.559272383630741e-06
-7.782464027404785	3.493687472655438e-07	100	7.084632873535156	0.9999585151672363			spiculated	1	iaia-bl	smitg0000217_2601893645041	-3.0097198486328125	4.131046443944797e-05
-14.696306228637695	4.3646065928104605e-11	100	-7.8348236083984375	4.167237932506396e-08			spiculated	1	iaia-bl	lgcth0000165_6532456772603	9.158602714538574	1.0
-6.297336578369141	0.0005914294742979109	100	-9.078766822814941	3.663896131911315e-05			spiculated	1	iaia-bl	chats0000005_2362224921168	1.1350035667419434	0.9993719458580017
-12.805096626281738	4.877987458407063e-10	100	-6.913553237915039	1.7656533657373075e-07			spiculated	1	iaia-bl	larts0000639_6523756540784	8.636021614074707	1.0
-9.020776748657227	6.287248766057019e-08	100	7.561367034912109	0.9999876022338867			spiculated	1	iaia-bl	larts0000520_8563050839613	-3.7227351665496826	1.2571039405884221e-05
-6.248636245727539	2.246953772555571e-05	100	4.452342987060547	0.9976319670677185			not_spiculated	0	iaia-bl	smitg0000208_1735391984443	-1.600433111190796	0.00234575686044991
-8.542298316955566	8.603260681638858e-08	100	7.726232528686523	0.9999904632568359			not_spiculated	0	iaia-bl	smitg0000050_1459762906677	-3.8590128421783447	9.302246326114982e-06
-10.245105743408203	3.6109297774089555e-09	100	9.194192886352539	0.9999990463256836			spiculated	1	iaia-bl	smitg0000035_2262009349301	-4.778452396392822	8.545877108190325e-07
-9.326151847839355	1.746638744748452e-08	100	8.536831855773926	0.9999961853027344			spiculated	1	iaia-bl	larts0000520_2117560417028	-4.037874698638916	3.4583781598485075e-06
-9.000807762145996	3.8726490458884655e-08	100	8.065927505493164	0.9999942779541016			not_spiculated	0	iaia-bl	smitg0000458_3282319035069	-3.937629461288452	6.122359991422854e-06
-8.596750259399414	1.7854733869171469e-07	100	6.9415812492370605	0.9999194145202637			spiculated	1	iaia-bl	smitg0000727_2730509413589	-2.4833335876464844	8.068197348620743e-05
-11.929576873779297	3.534458699050447e-07	100	2.7945456504821777	0.8768555521965027			spiculated	1	iaia-bl	smitg0000285_3396498848554	0.8315582275390625	0.12314406037330627
-1.6141397953033447	0.19006764888763428	100	-0.22846096754074097	0.7598027586936951			spiculated	1	iaia-bl	smitg0000507_3059022894539	-2.9469103813171387	0.050129495561122894
-17.058298110961914	4.3716801012561035e-11	100	-2.376042366027832	0.00010400902101537213			spiculated	1	iaia-bl	chats0000167_8458360468801	6.794886589050293	0.9998960494995117
-12.299356460571289	4.530565789195862e-08	100	-3.1283063888549805	0.0004356008139438927			not_spiculated	0	iaia-bl	smitg0000511_1373760525746	4.610042095184326	0.9995642900466919
-14.90853214263916	1.7580567210351283e-11	100	-8.050928115844727	1.6720608897458078e-08			spiculated	1	iaia-bl	larts0000087_6915868698443	9.855694770812988	1.0
-9.973920822143555	5.654305468283383e-09	100	9.016926765441895	0.9999990463256836			spiculated	1	iaia-bl	smith0000017_2217449731810	-4.553210258483887	1.278097442991566e-06
-7.175542831420898	2.0984787170164054e-06	100	5.898678302764893	0.9999232292175293			spiculated	1	iaia-bl	smitg0000246_1497507544437	-3.600557804107666	7.490324060199782e-05
-9.106396675109863	2.086962958003369e-08	100	8.578570365905762	0.9999961853027344			not_spiculated	0	iaia-bl	smitg0000708_1388127322526	-3.7721028327941895	4.326820999267511e-06
-8.220585823059082	2.671455092695396e-07	100	6.914860248565674	0.9999737739562988			not_spiculated	0	iaia-bl	smitg0000032_1718303680518	-3.6381797790527344	2.6113288186024874e-05
-16.28217124938965	6.114458384054444e-10	100	-2.3921022415161133	0.0006587768439203501			spiculated	1	iaia-bl	smitg0000816_1673426570643	4.932364463806152	0.9993412494659424
-8.758295059204102	5.825011584192907e-08	100	7.900214672088623	0.9999904632568359			spiculated	1	iaia-bl	smitg0000297_1536540042860	-3.652310848236084	9.611646419216413e-06
-8.248139381408691	1.8658231226709177e-07	100	7.246232032775879	0.9999780654907227			not_spiculated	0	iaia-bl	smitg0000272_2626592626421	-3.4819540977478027	2.1917863705311902e-05
-9.28020191192627	2.6892577054127287e-08	100	8.151208877563477	0.9999961853027344			spiculated	1	iaia-bl	smitg0000279_9762414022467	-4.196051597595215	4.341614385339199e-06
-7.897870063781738	6.775694032512547e-07	100	6.30676794052124	0.9998836517333984			not_spiculated	0	iaia-bl	lgcth0000168_7054482611258	-2.7597086429595947	0.00011545921734068543
-12.805196762084961	9.33001786940224e-10	100	-6.687156677246094	4.235586175127537e-07			not_spiculated	0	iaia-bl	larts0000762_1054414630197	7.9874162673950195	0.9999995231628418
-15.867717742919922	6.970548270535115e-12	100	-8.35040283203125	1.2823167416797787e-08			not_spiculated	0	iaia-bl	smith0000025_4539552315288	9.821609497070312	1.0
-14.238763809204102	6.759899751074272e-09	100	4.567541599273682	0.9940648674964905			spiculated	1	iaia-bl	smitg0000189_1074653053058	-0.5533578395843506	0.005935214925557375
-16.914093017578125	7.009963443049827e-11	100	-2.7333967685699463	0.00010099818609887734			spiculated	1	iaia-bl	smitg0000324_1738790920968	6.466909885406494	0.9998989105224609
-8.40301513671875	2.580196962753689e-07	100	6.767165184020996	0.9999504089355469			not_spiculated	0	iaia-bl	smitg0000433_8299908184407	-3.1498641967773438	4.932502633892e-05
-11.8856782913208	4.901913097654642e-09	100	-5.836117267608643	2.078051693388261e-06			spiculated	1	iaia-bl	larts0000743_1647359455929	7.247960090637207	0.9999980926513672
-16.104509353637695	8.029103076845345e-11	100	-5.029555797576904	5.1815300139423925e-06			spiculated	1	iaia-bl	smitg0000463_2247618787749	7.1408491134643555	0.9999947547912598
0.7585949897766113	0.9544995427131653	100	-2.3939690589904785	0.04079759120941162			not_spiculated	0	iaia-bl	smitg0000233_1759295841216	-4.554427146911621	0.004702833481132984
-10.617749214172363	1.3524183994917394e-09	100	9.80362319946289	1.0			spiculated	1	iaia-bl	smitg0000247_9744493327212	-4.862188339233398	4.2728629523480777e-07
-11.699379920959473	4.3756300804886905e-09	100	-6.160026550292969	1.1136575039927266e-06			spiculated	1	iaia-bl	chats0000167_3244496674319	7.547833442687988	0.9999990463256836
-14.253271102905273	6.285464509980798e-11	100	-7.604109764099121	4.853241364344285e-08			not_spiculated	0	iaia-bl	lgcth0000761_3078036994898	9.23692512512207	1.0
-10.541339874267578	3.101461087950952e-09	100	9.050050735473633	0.9999990463256836			spiculated	1	iaia-bl	wshth0001685_8779388667227	-4.828477382659912	9.389265187564888e-07
-8.31290054321289	5.56626730485732e-07	100	6.088314056396484	0.9998431205749512			not_spiculated	0	iaia-bl	smitg0000302_2509345059912	-2.675163745880127	0.00015631542191840708
-12.825772285461426	6.682148168124513e-10	100	-6.639542102813721	3.2475924172103987e-07			spiculated	1	iaia-bl	smitg0000319_1108130862407	8.300639152526855	1.0
-13.017047882080078	4.581038048900865e-10	100	-6.931656360626221	2.012871505030489e-07			not_spiculated	0	iaia-bl	wshth0001207_2044167366428	8.486876487731934	1.0
-13.903888702392578	1.028366766742117e-10	100	-7.4368462562561035	6.618327574869909e-08			spiculated	1	iaia-bl	wshth0001213_1481695489041	9.09399127960205	1.0
-10.29263973236084	3.1347180406982034e-09	100	9.2880859375	0.9999990463256836			not_spiculated	0	iaia-bl	smitg0000234_6779797740336	-4.749776840209961	8.00632562913961e-07
-13.55502700805664	3.008366333823176e-10	100	-7.095712661743164	1.9212120605516247e-07			spiculated	1	iaia-bl	smith0000581_2401195644705	8.369426727294922	1.0
-9.013561248779297	4.571310441292553e-08	100	7.887313365936279	0.9999938011169434			spiculated	1	iaia-bl	cprtg0000038_2234884433254	-4.070788860321045	6.40706730337115e-06
-13.591401100158691	1.6917076073319492e-10	100	-7.272233963012695	9.39083690809639e-08			not_spiculated	0	iaia-bl	wshth0000954_1532795248372	8.908711433410645	1.0
-9.025264739990234	4.042586354557898e-08	100	7.9985246658325195	0.9999938011169434			not_spiculated	0	iaia-bl	smitg0000661_2908043105073	-3.9823474884033203	6.262827355385525e-06
3.5741028785705566	0.9995961785316467	100	-4.290971279144287	0.0003837658150587231			not_spiculated	0	iaia-bl	smitg0000597_5629108441744	-7.249541282653809	1.9914787117158994e-05
-13.064079284667969	2.860951697769565e-09	100	-7.6784987449646	6.243657253435231e-07			not_spiculated	0	iaia-bl	smitg0000656_1604071152436	6.608030796051025	0.9999995231628418
-8.787162780761719	9.00400749515029e-08	100	7.435829162597656	0.9999818801879883			not_spiculated	0	iaia-bl	crsth0000096_1906515900985	-3.4840826988220215	1.8094011466018856e-05
-6.252627372741699	0.00033343693939968944	100	-4.821413516998291	0.0013950250577181578			spiculated	1	iaia-bl	smitg0000814_2858933280901	1.751699447631836	0.998271644115448
-11.621159553527832	6.374526861918639e-08	100	-3.231721878051758	0.00028050076798535883			spiculated	1	iaia-bl	wshth0001213_1632994286029	4.946931838989258	0.9997196793556213
-9.156779289245605	3.2535549365775296e-08	100	8.084148406982422	0.999995231628418			spiculated	1	iaia-bl	smitg0000507_1702613109942	-4.108548164367676	5.067305664852029e-06
-13.540672302246094	4.200390313346958e-10	100	-8.271450996398926	8.159864961498897e-08			not_spiculated	0	iaia-bl	larts0000769_2751759887338	8.05000114440918	1.0
-15.044218063354492	7.441685462294956e-11	100	-6.177847862243652	5.275788339531573e-07			not_spiculated	0	iaia-bl	smitg0000290_6169806290747	8.277119636535645	1.0
-7.36228084564209	0.00013513426529243588	100	-0.00028145313262939453	0.21283404529094696			not_spiculated	0	iaia-bl	wshth0000954_3016163321370	1.3074731826782227	0.787030816078186
-13.107787132263184	1.5571792744140112e-09	100	-6.305339813232422	1.4015363376529422e-06			spiculated	1	iaia-bl	lgcth0000694_2974725708781	7.172600746154785	0.9999985694885254
-13.350930213928223	1.1373808561643273e-09	100	-6.565633773803711	1.006288925964327e-06			spiculated	1	iaia-bl	smitg0000523_2342825546712	7.2436065673828125	0.9999990463256836
-1.2922084331512451	0.26239877939224243	100	-0.9430568814277649	0.37204575538635254			spiculated	1	iaia-bl	larts0000094_1208658615194	-0.9606558084487915	0.36555540561676025
-6.36934232711792	3.2850563002284616e-05	100	3.9492454528808594	0.9950586557388306			spiculated	1	iaia-bl	smitg0000459_1787588219202	-1.362581729888916	0.00490852864459157
-9.488245964050293	1.8444522353888715e-08	100	8.320249557495117	0.9999971389770508			spiculated	1	iaia-bl	wshth0001296_1746285966158	-4.371129989624023	3.077532483075629e-06
-9.99449348449707	5.636560107546984e-09	100	8.99949836730957	0.9999990463256836			not_spiculated	0	iaia-bl	smitg0000458_4968896252342	-4.5782670974731445	1.2683846080108196e-06
-5.112358093261719	0.0029809828847646713	100	-14.31556510925293	3.002323296641407e-07			not_spiculated	0	iaia-bl	smitg0000582_3006850390657	0.7001581192016602	0.9970186948776245
-10.497973442077637	2.2717665526528208e-09	100	9.404733657836914	0.9999990463256836			spiculated	1	iaia-bl	pnkts0000173_1221095126062	-4.01849365234375	1.4803555359321763e-06
-5.595193386077881	0.0012956025311723351	100	-3.25978422164917	0.013388351537287235			not_spiculated	0	iaia-bl	smitg0000410_9275320561962	1.0387930870056152	0.9853159785270691
-15.445477485656738	2.2696160922874853e-11	100	-7.576417922973633	5.935278934998678e-08			spiculated	1	iaia-bl	smitg0000408_2870315448577	9.063347816467285	1.0
-12.138832092285156	6.704572541593734e-08	100	-3.0046963691711426	0.0006212638108991086			not_spiculated	0	iaia-bl	lgcth0000224_1331823342062	4.378437042236328	0.9993788599967957
-10.338303565979004	2.855690572900471e-09	100	9.335647583007812	0.9999990463256836			not_spiculated	0	iaia-bl	pnkts0000165_3093209761119	-4.810122489929199	7.187364872152102e-07
-14.560792922973633	1.79178533121771e-10	100	-5.552454471588135	1.4640565950685414e-06			spiculated	1	iaia-bl	chats0000048_2381602713096	7.881843566894531	0.9999985694885254
7.804360389709473	1.0	100	-8.678324699401855	6.944816988152525e-08			not_spiculated	0	iaia-bl	smitg0000255_7970371904053	-8.863812446594238	5.7690527910381206e-08
-14.676848411560059	4.3220753365158515e-11	100	-7.728166103363037	4.5026368411527073e-08			spiculated	1	iaia-bl	larts0000097_3502702731466	9.187851905822754	1.0
5.848322868347168	0.9999971389770508	100	-7.165377616882324	2.2295666894933674e-06			not_spiculated	0	iaia-bl	smitg0000401_2946085491774	-8.211836814880371	7.82976997015794e-07
-10.759727478027344	2.6543450104554722e-08	100	-5.54256534576416	4.894875928584952e-06			spiculated	1	iaia-bl	larts0000297_5536878100029	6.684751033782959	0.999995231628418
-14.203694343566895	5.5451050001709135e-11	100	-7.65029764175415	3.89057319694075e-08			spiculated	1	iaia-bl	smith0000015_1712210571821	9.411826133728027	1.0
-8.146141052246094	2.607968951906514e-07	100	7.013356685638428	0.9999737739562988			spiculated	1	iaia-bl	smitg0000289_5441068278213	-3.5423500537872314	2.604375004011672e-05
-13.087291717529297	2.0233161812655e-09	100	-7.056147575378418	8.420866492997447e-07			spiculated	1	iaia-bl	smitg0000415_1568650846141	6.931234359741211	0.9999990463256836
-14.227320671081543	8.039967996920083e-11	100	-7.752564907073975	5.214400644604211e-08			spiculated	1	iaia-bl	larts0000743_1187079487161	9.016691207885742	1.0
-7.699264049530029	1.0126051392944646e-06	100	6.103580951690674	0.9998607635498047			not_spiculated	0	iaia-bl	smitg0000694_9650842380079	-2.7808384895324707	0.00013851129915565252
-13.431526184082031	2.6598817592926594e-10	100	-7.115021705627441	1.4726005304055434e-07			spiculated	1	iaia-bl	lgcth0000845_1569849677483	8.616044044494629	1.0
-10.927165985107422	1.9716276611347894e-08	100	-5.643827438354492	3.884633770212531e-06			spiculated	1	iaia-bl	cbith0001529_8718412901494	6.814650535583496	0.9999961853027344
-12.546359062194824	2.7102140531809482e-09	100	-5.803309440612793	2.29864986067696e-06			not_spiculated	0	iaia-bl	larts0000627_1580972493421	7.179876804351807	0.999997615814209
-8.672294616699219	1.3091111839003133e-07	100	7.176428318023682	0.9999761581420898			not_spiculated	0	iaia-bl	smitg0000302_2610362851020	-3.4653422832489014	2.3896125640021637e-05
-9.02482795715332	5.4583427555598973e-08	100	7.6986985206604	0.9999909400939941			not_spiculated	0	iaia-bl	smitg0000511_2231177727127	-3.8824925422668457	9.340043106931262e-06
0.533134937286377	0.9231758713722229	100	-1.9932479858398438	0.07380576431751251			not_spiculated	0	iaia-bl	smitg0000168_2551937032004	-5.189971923828125	0.003018357791006565
-14.669905662536621	4.886011387150724e-11	100	-7.671215534210205	5.351145659915346e-08			spiculated	1	iaia-bl	larts0000618_1970463230199	9.07215404510498	1.0
-10.207080841064453	3.6263487768195546e-09	100	9.227958679199219	0.9999990463256836			not_spiculated	0	iaia-bl	smitg0000227_9012865225194	-4.691570281982422	9.012078407977242e-07
-7.5143914222717285	0.000130515152704902	100	0.5735986232757568	0.4248448610305786			spiculated	1	iaia-bl	smitg0000068_1653552824519	0.8762874603271484	0.5750246644020081
-8.123880386352539	2.759828134912823e-07	100	6.979018688201904	0.999971866607666			not_spiculated	0	iaia-bl	pnkts0000159_3040816354168	-3.4974989891052246	2.818994107656181e-05
-10.465557098388672	1.618220046850638e-08	100	7.473772048950195	0.9999752044677734			not_spiculated	0	iaia-bl	lgcth0000691_1264103188847	-3.134294033050537	2.471521838742774e-05
-8.644388198852539	1.1267972155337702e-07	100	7.3543171882629395	0.9999890327453613			spiculated	1	iaia-bl	smitg0000571_3107381726747	-4.066339492797852	1.0966475201712456e-05
-9.852205276489258	7.956681535858934e-09	100	8.797046661376953	0.9999980926513672			not_spiculated	0	iaia-bl	emgts0000013_2737110357674	-4.572539329528809	1.56193061684462e-06
-8.571639060974121	1.1647185260699189e-07	100	7.39396333694458	0.9999861717224121			spiculated	1	iaia-bl	smitg0000204_2717486296540	-3.7979907989501953	1.3784469956590328e-05
-1.6631460189819336	0.03863709792494774	100	1.550985336303711	0.9613553285598755			spiculated	1	iaia-bl	smith0000797_6962123072229	-10.204214096069336	7.545109383499948e-06
-12.815890312194824	8.445125709855006e-10	100	-6.719226837158203	3.752779207388812e-07			spiculated	1	iaia-bl	smith0000095_3575657921791	8.076372146606445	1.0
-5.904241561889648	2.0904200937366113e-05	100	4.871248245239258	0.9999299049377441			spiculated	1	iaia-bl	smitg0000843_2788153748512	-5.047874450683594	4.922084917780012e-05
-9.521095275878906	3.105440526951497e-08	100	7.766423225402832	0.9999923706054688			not_spiculated	0	iaia-bl	larts0000752_2479586208737	-4.008028030395508	7.698701665503904e-06
-9.052525520324707	6.774747163262873e-08	100	7.4549455642700195	0.9999923706054688			spiculated	1	iaia-bl	rahts0000773_3384113560045	-4.339136123657227	7.5490461313165724e-06
-9.837423324584961	1.895212733415974e-07	100	-4.972932815551758	2.4562883481848985e-05			not_spiculated	0	iaia-bl	xnmth0000017_1150254391621	5.6413164138793945	0.9999752044677734
-11.928204536437988	1.2340672483901471e-08	100	-6.194598197937012	3.8142752600833774e-06			not_spiculated	0	iaia-bl	wshth0001805_2127968218919	6.282157897949219	0.9999961853027344
-15.4500093460083	1.890430693929357e-11	100	-7.9663591384887695	3.362550060614922e-08			spiculated	1	iaia-bl	wshth0001446_8915043522025	9.241621971130371	1.0
	0.0574592681207519	100		0.3650117942084436	0.5380961511420335	0.4619039027564474	spiculated	1	vgg16	smith0000095_1178527648816		0.577528858879314
	0.022860698897787763	100		0.13037126517851966	0.08539529792578435	0.9146047081799423	spiculated	1	vgg16	larts0000645_7261242434198		0.8467680843247147
	0.7553965376911305	100		0.1959496627887363	0.9945282978332364	0.0054716806544535404	not_spiculated	0	vgg16	smitg0000691_7254126797612		0.04865369998808637
	0.004392499190696724	100		0.04542643946337974	0.0369067172288663	0.963093242133388	spiculated	1	vgg16	smitg0000099_1221681955809		0.9501811406030112
	0.004777746727104581	100		0.03514711577126766	0.03416412895734658	0.9658358093500587	spiculated	1	vgg16	larts0000651_2344415600449		0.9600752718650608
	0.2343901528129058	100		0.22117727903933582	0.05168383349360462	0.9483161634814228	spiculated	1	vgg16	ewbth0000204_3391076003088		0.5444325356648313
	0.27897748405526074	100		0.6220849032216869	0.8530692877858833	0.14693075318304372	spiculated	1	vgg16	smitg0000115_1648947061671		0.0989376600515201
	0.0021341307175683634	100		0.015838662377753592	0.02278091355994109	0.9772191453291864	spiculated	1	vgg16	lgcth0000712_8083042334164		0.9820272093717358
	0.047078495228058535	100		0.5924226908941637	0.3924284379649309	0.6075715557983529	spiculated	1	vgg16	smitg0000406_1536153840053		0.3604988425658439
	0.10420201352244586	100		0.7070052139033899	0.72134801629883	0.278652024364783	spiculated	1	vgg16	smitg0000463_3943326228232		0.1887927481322181
	0.052669026339904314	100		0.5268185684238349	0.6908053921005964	0.3091946159714354	spiculated	1	vgg16	smitg0000392_2691961291013		0.42051239189021405
	0.05524578716017377	100		0.13305032286471138	0.029863609980179052	0.970136381560744	not_spiculated	0	vgg16	chats0000159_2486999638562		0.8117039535089541
	0.07034536659127445	100		0.7429402575056803	0.8134821704534159	0.1865178107915696	not_spiculated	0	vgg16	smitg0000458_3282319035069		0.1867144687499468
	0.017506480795498103	100		0.1380663049824175	0.08026448492627258	0.9197355771161099	spiculated	1	vgg16	smitg0000084_6904171226682		0.8444271356530109
	0.09367745294526782	100		0.7379726571353423	0.6601783620333836	0.3398216430615482	spiculated	1	vgg16	smitg0000484_8538953336095		0.16834991728633694
	0.16389258426741832	100		0.7664271337101639	0.43304210263329873	0.5669579201512499	not_spiculated	0	vgg16	smitg0000113_3276649639669		0.06968021482830643
	0.0036363857287534346	100		0.029963478509257326	0.015867425584140105	0.9841324501116204	spiculated	1	vgg16	smith0000095_3115762617526		0.9664001434982123
	0.028833394917791726	100		0.47353802214383756	0.43153883385004577	0.5684611441379191	spiculated	1	vgg16	smitg0000120_8168422626932		0.4976285181793048
	0.019379566461698847	100		0.17944167673368736	0.7412424094592566	0.25875755367683956	spiculated	1	vgg16	smith0000015_3141398354425		0.801178825172187
	0.004121740004215065	100		0.017591650606802445	0.022697250306981706	0.9773026748101317	spiculated	1	vgg16	wshth0001327_9307355297207		0.9782865762795779
	0.026573773575654405	100		0.3906466961641933	0.6084593765335423	0.3915405559418178	not_spiculated	0	vgg16	smitg0000433_3252822133107		0.5827794670233543
	0.006852570725674822	100		0.044002978113718866	0.013470850709293053	0.9865291146561596	spiculated	1	vgg16	larts0000066_1223231230387		0.9491443761389466
	0.8750353098922811	100		0.11599668802926243	0.8967440227995537	0.1032559389228621	not_spiculated	0	vgg16	pnkts0000161_3363680615563		0.008968011588886859
	0.01636572624189448	100		0.19028133895111837	0.748583490981697	0.25141650781398	not_spiculated	0	vgg16	wshth0000957_5615701348774		0.7933529806617686
	0.021455485318617205	100		0.27880480218109555	0.34947915070927815	0.650520857892695	spiculated	1	vgg16	smitg0000523_2342825546712		0.6997396359410997
	0.2084115303730932	100		0.7353234482913404	0.6270159967377295	0.3729840192271627	not_spiculated	0	vgg16	smitg0000815_2303317910139		0.056265102868085864
	0.010458348608504352	100		0.03061025625125758	0.012830044725916558	0.9871700262675858	spiculated	1	vgg16	lgcth0000261_8508987546008		0.9589314548578369
	0.3095532025430031	100		0.6340358797101854	0.9549286846415413	0.04507132694800086	not_spiculated	0	vgg16	smitg0000310_2817531413553		0.05641089399188412
	0.07744649761217748	100		0.6496914476222881	0.7912031343203958	0.20879677839531682	not_spiculated	0	vgg16	smitg0000458_4968896252342		0.27286198978016524
	0.40600813255344964	100		0.47476522661517834	0.9700380846624458	0.02996195690784967	not_spiculated	0	vgg16	smitg0000168_2434587206412		0.119226588853613
	0.05734381648738554	100		0.5958630489518527	0.32348192447918356	0.6765180469834957	spiculated	1	vgg16	smitg0000028_2749209603358		0.34679313229286024
	0.002061414485561055	100		0.020198926179499647	0.009375826847801085	0.9906240741995648	spiculated	1	vgg16	larts0000066_3374864979103		0.9777395442619708
	0.2855750647893313	100		0.6616647362005414	0.9214696476051537	0.07853035519125645	not_spiculated	0	vgg16	smitg0000754_3692416676153		0.05276020820296182
	0.13863097245965414	100		0.7935225718415452	0.9493834854971636	0.05061658834352382	not_spiculated	0	vgg16	smitg0000089_7901927538525		0.06784650450855574
	0.0022532949548882907	100		0.021452692499468237	0.02878706423774957	0.971212979287191	spiculated	1	vgg16	larts0000631_3277759089659		0.9762939254536247
	0.06921148282499119	100		0.6274227101702282	0.6862462257759742	0.313753803303485	not_spiculated	0	vgg16	lgcth0000691_1264103188847		0.3033657762894487
	0.05950265007148912	100		0.8102441517292087	0.9458717150704312	0.05412830412134475	spiculated	1	vgg16	cmctg0000315_3272111632245		0.13025326563671247
	0.21023502964683274	100		0.6774339924428165	0.8450644253461684	0.1549355439940749	not_spiculated	0	vgg16	smitg0000677_2984165667401		0.11233098720642856
	0.009867555817721986	100		0.1606613347676904	0.3327511407297641	0.6672488090118562	spiculated	1	vgg16	larts0000633_2889042079314		0.8294710958172887
	0.01053774616093187	100		0.1141672642843749	0.31901661814568344	0.6809833779158001	spiculated	1	vgg16	smitg0000371_1455026693151		0.8752950861659002
	0.0047969289064855114	100		0.059428458214040775	0.028235529117960446	0.971764468780992	spiculated	1	vgg16	smitg0000099_9667229160558		0.9357747335132949
	0.3083847464576725	100		0.6404727055674126	0.8631894117240638	0.13681064831292195	not_spiculated	0	vgg16	smitg0000232_2195538096864		0.051142580261648564
	0.06412638569930569	100		0.6172847125976364	0.12191137231676862	0.8780886311203638	spiculated	1	vgg16	wshth0001296_2852072502743		0.31858888038457783
	0.25239291193093655	100		0.6813937017249035	0.7279867741833098	0.2720132665142375	not_spiculated	0	vgg16	smitg0000337_3180106346859		0.06621346707745993
	0.008191127583889155	100		0.07911458124490402	0.09965061012021734	0.9003492983026173	not_spiculated	0	vgg16	larts0000762_1054414630197		0.9126942220268403
	0.002829520193327559	100		0.02732785554792309	0.028451739048157197	0.9715482133091374	spiculated	1	vgg16	larts0000319_4516323757830		0.9698425612716063
	0.04523745143341676	100		0.5000526923299409	0.2319239156179016	0.7680761289113041	spiculated	1	vgg16	smitg0000091_1125337423953		0.4547098424903357
	0.05448968910977078	100		0.470872862498465	0.7734959808713878	0.22650403851722636	not_spiculated	0	vgg16	smitg0000281_1228340001458		0.47463750566589613
	0.11812114811403901	100		0.5834916499092282	0.4778224056114888	0.5221775835994386	spiculated	1	vgg16	smitg0000072_1489527934314		0.2983872253309063
	0.051834595545356216	100		0.5552116716703875	0.35867972574608653	0.6413202961025706	spiculated	1	vgg16	lgcth0000187_3275913750327		0.3929537903680281
	0.004762420800918481	100		0.050579468924634656	0.6378733044495488	0.3621266537108394	spiculated	1	vgg16	smitg0000814_1552506338241		0.9446581046977657
	0.025586097083778517	100		0.2949619599633515	0.8739289430707065	0.126071067895194	spiculated	1	vgg16	smitg0000189_1074653053058		0.6794518646080406
	0.10291902439765004	100		0.7127627976810647	0.33133795792209925	0.6686620991467087	not_spiculated	0	vgg16	cbith0001687_6951439239207		0.18431824587330334
	0.003130127090870002	100		0.025056968469441075	0.08023419749226057	0.9197658385367576	spiculated	1	vgg16	larts0000041_6208692494113		0.9718127766594374
	0.0028082585106372552	100		0.023233162419351555	0.010970984765352734	0.9890289976127459	spiculated	1	vgg16	smitg0000213_3040965706972		0.9739585824410204
	0.37330395764512275	100		0.5452852285006508	0.9809907792675021	0.019009177225860104	not_spiculated	0	vgg16	smitg0000762_2622104597862		0.08141079683748748
	0.011650580710181394	100		0.07585086509541229	0.918844517861594	0.0811554539773552	not_spiculated	0	vgg16	smitg0000831_2623260091411		0.9124986176599897
	0.12460253312572517	100		0.7512426348635228	0.41637160669857176	0.5836284162260903	spiculated	1	vgg16	ewbth0000173_1643773722169		0.12415487389994176
	0.051215011177644286	100		0.6866452732226023	0.6699456959577156	0.3300542987250397	not_spiculated	0	vgg16	smitg0000272_2626592626421		0.26213973997888773
	0.01609343286945435	100		0.09328236573029779	0.037291085034891217	0.9627088213197774	spiculated	1	vgg16	dntth0000005_2437321454723		0.8906243305264842
	0.3511304051104531	100		0.6138792688342544	0.8566811946319066	0.1433188089868781	spiculated	1	vgg16	smitg0000150_1887402084151		0.03499027984876434
	0.0025417665333163425	100		0.026961248546932288	0.016130302308970283	0.9838696934793252	spiculated	1	vgg16	wshth0001334_2152631079271		0.9704969273124444
	0.5774908566933277	100		0.37630999911562657	0.8222606971220294	0.17773928450667154	not_spiculated	0	vgg16	pnkts0000091_3453275668319		0.04619915294377756
	0.027906661734741156	100		0.1788480093535652	0.05175875856811679	0.9482413285946869	spiculated	1	vgg16	larts0001001_4627470653034		0.793245361560323
	0.04998910376438253	100		0.1678018473787359	0.049168167388948386	0.9508317619969617	spiculated	1	vgg16	lgcth0000703_2647531272288		0.7822089585385974
	0.011938473747360245	100		0.07908495398529897	0.19023482118317955	0.8097652137326667	not_spiculated	0	vgg16	wshth0000954_1532795248372		0.9089764468545947
	0.008891906380068423	100		0.03478425752732913	0.01332414836949709	0.9866758946610833	not_spiculated	0	vgg16	lgcth0000761_3078036994898		0.9563238568630932
	0.22767776822049093	100		0.6745444892852698	0.6925613958962883	0.30743857843105754	not_spiculated	0	vgg16	lgcth0000168_7054482611258		0.09777777439932747
	0.09412572468286316	100		0.8219801105582816	0.8968134037248058	0.10318658832024873	spiculated	1	vgg16	smitg0000895_1151108127459		0.083894122601968
	0.5199301926108825	100		0.3355372102193138	0.3471139210770385	0.6528860807543788	spiculated	1	vgg16	wshth0001545_5605086432565		0.14453261083852226
	0.32442707017483213	100		0.636179854909293	0.746928973597514	0.2530709721855202	not_spiculated	0	vgg16	pnkts0000141_9372131868243		0.039393020534603015
	0.004834415675765378	100		0.035864871610011215	0.011642761290247921	0.9883571876520025	spiculated	1	vgg16	larts0000087_6915868698443		0.9593005299636588
	0.6109132955145549	100		0.3712614823446434	0.963985496639325	0.03601444631449324	not_spiculated	0	vgg16	smitg0000233_1952857056566		0.01782526879406
	0.18612817799712014	100		0.685865601941698	0.9715941939733637	0.02840582522590281	spiculated	1	vgg16	smitg0000599_1999341135533		0.12800618464577057
	0.02267243616609172	100		0.46340510317820416	0.41611326036022805	0.5838868014034811	spiculated	1	vgg16	smitg0000828_2908946068027		0.5139224441018871
	0.17822536903605243	100		0.7052280141341367	0.9316277066323738	0.0683723223707208	not_spiculated	0	vgg16	smitg0000815_1577180511691		0.1165466503936654
	0.03927768654087205	100		0.4839548418647577	0.8124778428298853	0.18752215417523221	spiculated	1	vgg16	smitg0000895_3057338259186		0.4767675172458868
	0.17819269549941083	100		0.11838077943497734	0.07737178862898757	0.9226281704760219	spiculated	1	vgg16	larts0000743_1187079487161		0.7034265607966967
	0.028575322523439393	100		0.7668196478664465	0.935961045636883	0.06403896213551884	not_spiculated	0	vgg16	larts0000752_2479586208737		0.20460500262809064
	0.14149872089985144	100		0.7457310444239399	0.47785695362774644	0.522143036869865	spiculated	1	vgg16	smitg0000031_1933618068175		0.11277023496111294
	0.02728200560932105	100		0.19801359782981076	0.35133640690574774	0.6486635418872069	not_spiculated	0	vgg16	smitg0000405_5371959895752		0.7747044325236838
	0.23862936968996137	100		0.30914747706975665	0.26413350147049974	0.7358665109188688	not_spiculated	0	vgg16	chats0000185_3318252427961		0.45222312643334556
	0.013341860841157443	100		0.044073766173206796	0.034976901305243974	0.965023056834524	not_spiculated	0	vgg16	smitg0000582_9383056375321		0.9425844939113961
	0.003838622807326575	100		0.04958465548872941	0.03734788767840623	0.9626521296547534	spiculated	1	vgg16	pnkts0000031_4514781255839		0.9465767070125313
	0.25992868481152215	100		0.6090807116194603	0.15437962516621714	0.8456203377311194	not_spiculated	0	vgg16	smitg0000646_2136602908629		0.13099056690456126
	0.4215274486496868	100		0.527713560738524	0.6315611283017227	0.3684389691411711	spiculated	1	vgg16	smitg0000297_1536540042860		0.050759057356303705
	0.25506489327876564	100		0.6844137066443226	0.42118809640467525	0.5788119341743423	not_spiculated	0	vgg16	pnkts0000159_2040651305142		0.06052146894939521
	0.05052369025751583	100		0.4675489805851739	0.9912711912109985	0.008728861426382978	not_spiculated	0	vgg16	smitg0000477_1093674696052		0.4819273646178745
	0.004935166133826749	100		0.057560430926398544	0.04583475419989863	0.9541652617587648	spiculated	1	vgg16	chats0000167_2740293420924		0.9375042864841017
	0.06980796992471783	100		0.5607039674056107	0.6306253906294952	0.36937462578591157	not_spiculated	0	vgg16	lgcth0000188_2992436810631		0.36948809394310855
	0.03524470721633559	100		0.3014360798785509	0.7552238409890265	0.2447761649510737	spiculated	1	vgg16	smitg0000292_1950582634040		0.6633191867229373
	0.26644342913155944	100		0.6822642141087645	0.7462463867113364	0.2537536067826717	not_spiculated	0	vgg16	pnkts0000165_1654763322301		0.05129239938171085
	0.008268198488011597	100		0.07805371331697065	0.017804380156342975	0.9821955658108372	spiculated	1	vgg16	larts0000655_2560462645601		0.9136781010839791
	0.5443267890788607	100		0.41797101851226776	0.8749162976091298	0.12508377187003358	not_spiculated	0	vgg16	chats0000091_2990099594279		0.03770219093507607
	0.2409133894326521	100		0.5912666035783705	0.178874000741501	0.8211260041835393	not_spiculated	0	vgg16	pnkts0000159_3040816354168		0.16782009159804173
	0.0073225776899002145	100		0.0585953865252789	0.14941645014464983	0.8505835035586249	not_spiculated	0	vgg16	cbith0001486_1982369189125		0.9340819987775646
	0.06645634504107598	100		0.7266658816231875	0.38895246212902523	0.6110475477835455	spiculated	1	vgg16	smitg0000854_1071184363322		0.20687783063261064
	0.4922319046396867	100		0.4863853697766993	0.971934773429793	0.028065143184544297	not_spiculated	0	vgg16	smitg0000235_1328993778600		0.021382786123852242
	0.040254154742147066	100		0.42767505902590736	0.7854857738822982	0.21451417100585587	spiculated	1	vgg16	cbitg0001667_1880030877382		0.5320707748250486
	0.01372851136621183	100		0.0794163120190109	0.18649831201779177	0.8135016625878931	spiculated	1	vgg16	lgcth0000187_6066773761908		0.9068551007301047
	0.0017861437307987913	100		0.014850835482026056	0.007775917780304659	0.9922240889222731	spiculated	1	vgg16	wshth0001334_1486964935697		0.983363146643336
	0.12714491765458957	100		0.7958424049958542	0.4636228638096881	0.536377126372272	spiculated	1	vgg16	smitg0000413_4850671031215		0.07701265245894248
	0.019359533316764814	100		0.13127876701439684	0.20570548957754553	0.7942945133266415	spiculated	1	vgg16	larts0000297_5536878100029		0.8493617313579669
	0.014950178838819472	100		0.059166023044559625	0.029606366572185447	0.9703937353126854	spiculated	1	vgg16	lgcth0000249_2489931674756		0.9258837627106493
	0.0707559897348009	100		0.7040134969005678	0.2946527650483463	0.7053471930462649	not_spiculated	0	vgg16	smitg0000208_2787600063407		0.22523046693678492
	0.6142824772482358	100		0.3676484874184199	0.9591286659861192	0.04087140869125779	not_spiculated	0	vgg16	pnkts0000141_4792771582254		0.018069104876688877
	0.011480904492011196	100		0.05130613445585084	0.3055556709037582	0.694444352536443	not_spiculated	0	vgg16	wshth0000996_2769642754834		0.9372128637421874
	0.11823492214400745	100		0.3237358394972615	0.35848954603954974	0.6415103822910744	not_spiculated	0	vgg16	chats0000185_2017397232364		0.5580293028661506
	0.026462726340730047	100		0.10836982034021617	0.011437240828702	0.9885629251536534	spiculated	1	vgg16	chats0000005_2362224921168		0.8651674097818632
	0.040125162489836386	100		0.3497245377358588	0.24816166989660304	0.7518383227752784	not_spiculated	0	vgg16	smitg0000405_3051353537168		0.6101502589869764
	0.001969334474095306	100		0.015949533605342882	0.018245111653295766	0.9817549498220572	spiculated	1	vgg16	wshth0001556_3265793951041		0.9820810615605854
	0.004309140925327106	100		0.03683539793563014	0.0957401530431256	0.9042598557938761	spiculated	1	vgg16	smitg0000824_2738647676611		0.9588553250640286
	0.025958929265176442	100		0.2863495064170387	0.04864658974077268	0.9513534190942295	spiculated	1	vgg16	chats0000077_1675107060895		0.6876915970854408
	0.10161555775179484	100		0.813010913323568	0.3116723025030891	0.6883276809715178	not_spiculated	0	vgg16	smitg0000113_2675974370865		0.08537349533629751
	0.07788365953434657	100		0.6589964513456068	0.9128045535476467	0.08719543252802318	not_spiculated	0	vgg16	smitg0000748_3495769649182		0.26311989570480737
	0.12150240451869969	100		0.7571226094673049	0.47035044742304655	0.5296495852961711	spiculated	1	vgg16	cprtg0000038_1349597418988		0.12137498131845022
	0.035959920341578994	100		0.5506426015600103	0.17316805964855875	0.8268319759302741	spiculated	1	vgg16	smitg0000726_2741960545860		0.41339745717518667
	0.39878000547431286	100		0.5474750820030857	0.9758772457817393	0.02412271699013456	not_spiculated	0	vgg16	smitg0000440_2723154373854		0.05374498979653271
	0.011509818944131204	100		0.07004136847186239	0.3268019947433663	0.673198069916038	spiculated	1	vgg16	smith0000015_1680474256399		0.9184489633219431
	0.6757364424319908	100		0.30073528478911987	0.5893744511794606	0.41062550618080224	spiculated	1	vgg16	smitg0000378_2859214480321		0.02352831755372519
	0.2657819393070145	100		0.6471274510905083	0.800959568906437	0.19904047486370616	not_spiculated	0	vgg16	smitg0000050_3498973095771		0.08709057348988042
	0.06291928784816206	100		0.7042779101309883	0.3171734893542549	0.6828265124188536	not_spiculated	0	vgg16	smitg0000283_1865825348393		0.23280288703469318
	0.1330799224738333	100		0.7906615056574972	0.545920678417101	0.4540793534896863	spiculated	1	vgg16	smitg0000289_1576919093884		0.07625856327342001
	0.12355189397655338	100		0.8014661646257445	0.03790130671347764	0.9620987006621501	spiculated	1	vgg16	lgcth0000761_3047030058331		0.07498199440220368
	0.6775926166298128	100		0.3103969249174931	0.9850188325413514	0.014981114152262495	not_spiculated	0	vgg16	smitg0000661_1530729636594		0.012010452137740067
	0.9006751037879087	100		0.08449292670553338	0.6475090000761958	0.35249094978757384	spiculated	1	vgg16	larts0000633_3251926183055		0.014832046181038443
	0.052171448851622636	100		0.54382163712703	0.10696472250805607	0.8930352205697292	spiculated	1	vgg16	smitg0000253_1032000155419		0.4040069274120651
	0.029810257399382048	100		0.37926247488405745	0.05657478396805047	0.9434252451960208	spiculated	1	vgg16	cprtg0000038_2234884433254		0.5909273182298822
	0.9646087727397533	100		0.02665726301444117	0.03302478462566189	0.9669752971196158	spiculated	1	vgg16	chats0000095_2276860230903		0.008733920019862066
	0.18243006970873918	100		0.7585199779520166	0.4699994952214125	0.5300004710255276	not_spiculated	0	vgg16	smitg0000815_1594561565845		0.05904984509189293
	0.43437327260414904	100		0.546968084198488	0.9876001220598731	0.01239974342284816	not_spiculated	0	vgg16	larts0000752_3370904665683		0.01865858997684098
	0.03894835721237959	100		0.4929906458663139	0.12925808506350334	0.87074184630361	not_spiculated	0	vgg16	zwath0006309_2743936222978		0.4680610024964424
	0.3304794254068647	100		0.6242324810295542	0.9534490486530458	0.04655094141705398	not_spiculated	0	vgg16	smitg0000190_9112261530712		0.045288149860428055
	0.16491603532580193	100		0.6125464979038964	0.9793973202201176	0.02060261862898982	spiculated	1	vgg16	smitg0000148_1667064024200		0.2225374411106679
	0.005682037236259176	100		0.05657448722227737	0.028871022509710565	0.9711289283800508	spiculated	1	vgg16	pnkts0000031_3199395284712		0.9377434817237768
	0.12721013916872348	100		0.4179538288860323	0.4402874802735809	0.5597124883325566	spiculated	1	vgg16	smitg0000485_2941704043447		0.45483613205673884
	0.13293668096325234	100		0.67003660703939	0.512565548881322	0.4874344599710384	not_spiculated	0	vgg16	smitg0000294_1853722709432		0.19702672993856205
	0.05508621992604845	100		0.21724019733149724	0.5094047224197418	0.4905952976136025	not_spiculated	0	vgg16	smitg0000811_2000462090837		0.7276735990989397
	0.19811479496851359	100		0.7168097962396501	0.9836379628327808	0.0163619184371833	spiculated	1	vgg16	lgcth0000249_2351818672030		0.08507549567352198
	0.482792478719786	100		0.4828500354987578	0.5137073288104257	0.48629275290294116	not_spiculated	0	vgg16	uvath0000094_1557321474144		0.034357474749074995
	0.08049848256292756	100		0.6541085334846769	0.3675183439270154	0.6324816478860623	spiculated	1	vgg16	smitg0000115_2504295921470		0.2653929902201717
	0.021006284256583258	100		0.2678187585458045	0.26600527627190035	0.7339947561494286	spiculated	1	vgg16	smitg0000038_2287623989853		0.711174903753176
	0.06005418108022907	100		0.6292738348893839	0.056496389335882184	0.9435036365947994	spiculated	1	vgg16	smitg0000497_1978007384746		0.3106719359959801
	0.0600660375814184	100		0.4480585551012664	0.0514653401601009	0.9485345975561897	spiculated	1	vgg16	smitg0000124_1274674191399		0.4918755317785036
	0.005689265107191975	100		0.03319964097776136	0.020769361155399697	0.9792307274899922	spiculated	1	vgg16	smitg0000424_3669561700255		0.961111144004623
	0.1264952928292932	100		0.1308995925862882	0.06491493534424042	0.9350850322465876	spiculated	1	vgg16	larts0001210_1885101864441		0.7426052016822201
	0.481265992330113	100		0.4847514721281613	0.8137237216287994	0.18627627660836427	not_spiculated	0	vgg16	smitg0000748_1044158211345		0.033982645290734234
	0.14671987777953924	100		0.7875639868385446	0.30413813634458525	0.695861883469802	spiculated	1	vgg16	smith0000797_3723878347441		0.06571611147002909
	0.31700131143471105	100		0.6204130302530295	0.04835755354002434	0.9516424320861065	not_spiculated	0	vgg16	smitg0000309_9487262581778		0.06258562058498149
	0.0023558678635329277	100		0.02244796576540306	0.2913556585769715	0.7086443652640873	spiculated	1	vgg16	cbith0001529_2726319630624		0.9751961175048824
	0.002737829179273988	100		0.022291554764549488	0.13228190418277325	0.8677180540116355	spiculated	1	vgg16	smith0000029_2920338288042		0.9749706138550531
	0.06557390663247052	100		0.4635412675641346	0.08676020260049204	0.9132398076006396	not_spiculated	0	vgg16	chats0000113_1071995163815		0.47088479078867196
	0.15357927820317496	100		0.1388732085791082	0.07529827981258565	0.9247016404164752	spiculated	1	vgg16	wshth0001327_2759899243943		0.707547520967025
	0.395191139142423	100		0.480920511217616	0.9889035584316083	0.011096565714267119	spiculated	1	vgg16	smitg0000640_5256691603218		0.12388839761413818
	0.05112378158513495	100		0.4738117997171502	0.9836832257642865	0.016316729524465834	not_spiculated	0	vgg16	smitg0000032_1718303680518		0.4750644612825566
	0.3059767432277732	100		0.530981029657841	0.04346383305044909	0.9565361534279427	spiculated	1	vgg16	wshth0000965_3080083568125		0.16304227808121483
	0.051565944334605644	100		0.5569181913171374	0.18246132334048176	0.817538662929864	not_spiculated	0	vgg16	smitg0000762_1584963577095		0.39151584216554763
	0.27902744010242886	100		0.6429342234690808	0.9122410669707388	0.08775898574039273	not_spiculated	0	vgg16	smitg0000232_1876907924588		0.0780384178434662
	0.09818246733545628	100		0.7548734366909298	0.9589474588866291	0.04105254017382539	spiculated	1	vgg16	smitg0000246_1469410628983		0.14694404805711514
	0.029657558175359363	100		0.3143004657637563	0.12198100511258789	0.8780190241253698	not_spiculated	0	vgg16	wshth0000992_1616724109262		0.6560419885481832
	0.5480130898624587	100		0.267832838495317	0.9123554766297283	0.08764454680160921	not_spiculated	0	vgg16	smitg0000646_2511177673002		0.1841541188930111
	0.002603569360595138	100		0.020009580711602207	0.022080371244050045	0.9779196393045613	not_spiculated	0	vgg16	smitg0000656_3239021057976		0.9773869105122478
	0.0009247856633289271	100		0.010335751073165743	0.010357231923290983	0.9896427470828105	spiculated	1	vgg16	smith0000095_1084630028096		0.9887394740510472
	0.06296508794967864	100		0.5169261559238647	0.9905541664438338	0.009445862005530067	not_spiculated	0	vgg16	smitg0000835_2370785404369		0.42010867152935444
	0.006348020327268383	100		0.04892791537208586	0.031649159106353866	0.9683507830342126	spiculated	1	vgg16	smitg0000213_2434933428877		0.944724097647378
	0.38671989036050014	100		0.5825385159605938	0.9376718285237892	0.06232818730719502	not_spiculated	0	vgg16	smitg0000255_7970371904053		0.030741610325747615
	0.00956252660678642	100		0.04908053704412381	0.07280793974216546	0.9271920655624981	not_spiculated	0	vgg16	smitg0000582_2803008206745		0.9413569216705447
	0.13581792825967218	100		0.8073237578601495	0.5288750874711574	0.4711248802806517	spiculated	1	vgg16	smitg0000436_1537819628755		0.05685829142323395
	0.07336155662732761	100		0.3649650644563122	0.3179414696254178	0.6820585355689829	spiculated	1	vgg16	lgcth0000187_6198037272468		0.5616733991858717
	0.012331475285174323	100		0.2516001783396757	0.02881679797918167	0.971183224897402	spiculated	1	vgg16	larts0000044_573622631		0.7360682994660673
	0.1348539836045526	100		0.6608606052085355	0.3394826229197774	0.6605172695579158	not_spiculated	0	vgg16	wshth0001561_1848297096121		0.20428539134487836
	0.00911163087258499	100		0.05152433270379697	0.03978865148825919	0.9602113624300481	not_spiculated	0	vgg16	smith0000025_1389848320043		0.9393640138914491
	0.004111683554345192	100		0.025052996043225532	0.014640163160453034	0.9853598891117941	spiculated	1	vgg16	larts0000087_1823633786273		0.9708352704135094
	0.19051596078523406	100		0.7018600099933131	0.15812794189255214	0.841872090961076	not_spiculated	0	vgg16	smith0000581_5864356358863		0.107623967490299
	0.2197210796902704	100		0.7108407000674971	0.7595646711567483	0.24043531781031033	not_spiculated	0	vgg16	smitg0000310_1809592070898		0.069438218286271
	0.014250154506645572	100		0.13832836328044562	0.03928306214903941	0.9607168633380055	spiculated	1	vgg16	larts0000051_6561798835217		0.8474214350145272
	0.07546988561677509	100		0.6323579323813803	0.6121687295601425	0.3878313103247869	spiculated	1	vgg16	smith0000017_2217449731810		0.2921720367608621
	0.4012184669678516	100		0.23771292695710639	0.04575201766382659	0.9542479582210418	not_spiculated	0	vgg16	pnkts0000091_3028426516993		0.36106866570752644
	0.015547016136642501	100		0.19829829047823957	0.20899442790743156	0.7910056083307283	spiculated	1	vgg16	lgcth0000708_6174549873285		0.7861547218234873
	0.04741955425997752	100		0.21155246265123162	0.41849978263498827	0.5815002128859211	spiculated	1	vgg16	larts0000041_2032832530134		0.7410280276934932
	0.08378580220052505	100		0.684298758141642	0.796681513828905	0.20331840041602364	not_spiculated	0	vgg16	smitg0000337_3303558561480		0.23191542799525472
	0.04779351007007819	100		0.5468378879540055	0.40914586321440044	0.5908541314195904	spiculated	1	vgg16	smitg0000219_3157636515546		0.40536862011782443
	0.3001320974038276	100		0.14528106750371675	0.05154918995452265	0.9484508133223486	not_spiculated	0	vgg16	chats0000159_5820994449616		0.554586826910096
	0.0676744177823247	100		0.6092844113356733	0.46920221708100995	0.5307978139370861	spiculated	1	vgg16	smitg0000571_1583699770137		0.3230411138054144
	0.17238800040439892	100		0.6872752686871737	0.2548791492372036	0.745120875601099	not_spiculated	0	vgg16	smitg0000134_1688083109811		0.1403367611421691
	0.14706938374671255	100		0.7592240638402766	0.6412379059670213	0.35876200148701665	not_spiculated	0	vgg16	smitg0000222_2152314585397		0.09370653690685338
	0.06498491326657117	100		0.6100952733670836	0.06862449358268258	0.9313755265140137	spiculated	1	vgg16	cprtg0000082_2084695715286		0.32491973438618127
	0.004639956847661798	100		0.02250163557487283	0.0131035979856694	0.9868963409111692	not_spiculated	0	vgg16	lgcth0000175_2194612793896		0.9728585295920937
	0.05977180815607403	100		0.07199738715530049	0.31271171244123563	0.6872882956164758	not_spiculated	0	vgg16	smitg0000582_3006850390657		0.8682308026291005
	0.012654379347559044	100		0.11496907079706462	0.7471895080970338	0.2528104814407138	not_spiculated	0	vgg16	wshth0000954_3016163321370		0.8723764722431417
	0.05855237401518774	100		0.7209743945336176	0.6585526667638938	0.3414474144337128	not_spiculated	0	vgg16	smitg0000302_2610362851020		0.22047323297244897
	0.20191603322389684	100		0.27837124206066466	0.5399283562121007	0.4600716006777538	not_spiculated	0	vgg16	xnmth0000017_1150254391621		0.5197127484874284
	0.2923228182538338	100		0.6602074420997396	0.2547875276784766	0.7452125045626443	not_spiculated	0	vgg16	xrath0000593_1767573164122		0.04746972157010769
	0.013812381954257037	100		0.08268157355358328	0.010936579770159332	0.9890634254336353	spiculated	1	vgg16	larts0000572_3077614934303		0.9035059204327948
	0.07357241281586033	100		0.0853011856301029	0.02824938671560397	0.9717505676781886	spiculated	1	vgg16	larts0000645_2416562398917		0.8411263027004559
	0.112037948758962	100		0.7535174581216957	0.8584801631464127	0.14151985803480552	not_spiculated	0	vgg16	smitg0000032_1601653673889		0.13444470398096806
	0.0396422340621342	100		0.11735473070404437	0.8706725103190456	0.12932747393938648	spiculated	1	vgg16	smitg0000319_1108130862407		0.8430031430064286
	0.5913289151345652	100		0.3669191397416548	0.8903244488146382	0.10967559101648941	spiculated	1	vgg16	lgcth0000703_4910332535792		0.04175204720755991
	0.05393764383893191	100		0.09105576574982972	0.0157540974374579	0.9842460202270182	spiculated	1	vgg16	wshth0001556_2920955848235		0.8550065643528498
	0.2585712165859002	100		0.45966883227273736	0.5575157877438415	0.4424841686942179	spiculated	1	vgg16	larts0000114_1475129023876		0.2817598886656777
	0.18632400312012623	100		0.717113722228045	0.14569224362904074	0.8543077483980476	spiculated	1	vgg16	ewbth0000173_3349913803840		0.0965623489915912
	0.9244134259797374	100		0.0727234342743737	0.9726254502313263	0.027374454770938594	not_spiculated	0	vgg16	smitg0000677_2112154699077		0.002863074362333481
	0.1842013455961646	100		0.7529866820022363	0.6494060517299537	0.35059390275254365	not_spiculated	0	vgg16	chats0000025_3237283882280		0.06281198637768462
	0.03143278831454305	100		0.1570915131942227	0.14012549359307622	0.8598744836254342	spiculated	1	vgg16	smitg0000672_9535255205175		0.8114757225062367
	0.005783489215625534	100		0.04510902837447	0.08087541690480371	0.9191246410419195	not_spiculated	0	vgg16	smitg0000831_1624664705473		0.9491074909901469
	0.017323864773657605	100		0.15981716172735194	0.021579758959685915	0.9784202329005474	not_spiculated	0	vgg16	larts0000645_3758921742093		0.8228589414596216
	0.04100343537025619	100		0.4286960345261108	0.19957736739311022	0.8004225682761723	not_spiculated	0	vgg16	smitg0000127_2808344278166		0.530300476012128
	0.0018938453018261614	100		0.0214351766218113	0.02279971393327872	0.9772002735482039	spiculated	1	vgg16	zwath0006333_3057316181486		0.9766710801936981
	0.021905928885915492	100		0.1768095720535437	0.031142887879867073	0.9688571040109029	spiculated	1	vgg16	smitg0000408_2462714897369		0.8012845594587463
	0.013109228897653508	100		0.1727969620753298	0.11609820142637334	0.88390172755393	spiculated	1	vgg16	smith0000095_1567270354032		0.8140939223887868
	0.012396722422466628	100		0.05384549261833376	0.28257740475327014	0.7174226091385415	spiculated	1	vgg16	smitg0000297_1393817819950		0.9337578002073118
	0.9513152006362467	100		0.035810623321090765	0.3032153712686081	0.6967846024758918	spiculated	1	vgg16	larts0000094_2343231540098		0.012874003140852864
	0.3296511746506262	100		0.15756810056909268	0.06952797319205928	0.930471970099925	spiculated	1	vgg16	smitg0000809_9307639007207		0.512780827897765
	0.07759365305309307	100		0.5027215960724536	0.27854329014829804	0.7214567175982707	spiculated	1	vgg16	larts0000051_3298493817709		0.41968485084597756
	0.1875115584971555	100		0.7593174723571234	0.49645470742380515	0.5035453062408278	not_spiculated	0	vgg16	lgcth0000188_2125966343275		0.05317096909022675
	0.672047906510176	100		0.2844650024586246	0.019474355004124838	0.9805256894476939	spiculated	1	vgg16	smitg0000544_4144985253834		0.04348711364975973
	0.022254377440378587	100		0.19614034174851278	0.6808157830774512	0.3191842592609938	spiculated	1	vgg16	smitg0000072_2366192289609		0.7816052335809434
	0.49480591816656383	100		0.4789270410242496	0.9652168031577109	0.03478312137566859	spiculated	1	vgg16	smitg0000115_1484526858894		0.026267085403643864
	0.003575150325946539	100		0.023551592019416603	0.04658370493753972	0.9534162014835729	spiculated	1	vgg16	pnkts0000185_2753249475212		0.9728731423973807
	0.010146473210715302	100		0.06587428137044919	0.04547719789590384	0.9545228304163733	spiculated	1	vgg16	larts0000075_1408227469999		0.9239793451772684
	0.014126151572342037	100		0.14853512978836664	0.37159509266999	0.6284048956872064	spiculated	1	vgg16	smitg0000824_3075873168830		0.8373388313349143
	0.217716888621485	100		0.7118593966940151	0.3398038596822535	0.6601961680112887	not_spiculated	0	vgg16	uvath0000094_5234448982202		0.07042370019989638
	0.08767037817264241	100		0.25272291744663544	0.0629730448371966	0.9370269726457431	spiculated	1	vgg16	smitg0000727_1428024660551		0.6596067011896155
	0.06525527987154292	100		0.7030868205580847	0.569942806806891	0.4300572911369083	spiculated	1	vgg16	smitg0000279_9762414022467		0.23165793356280115
	0.20344908220827773	100		0.7240494078086165	0.8760116961439536	0.12398836259454074	spiculated	1	vgg16	wshth0001308_2567752069208		0.07250152712286347
	0.3670013804764844	100		0.45340555055526055	0.6498615097173075	0.3501385182292462	not_spiculated	0	vgg16	larts0000654_6308856310842		0.17959310411941554
	0.09586575680805864	100		0.7380503415560854	0.29600311766745535	0.7039968170145916	spiculated	1	vgg16	smitg0000436_5278966162530		0.16608387673005448
	0.03220382201346044	100		0.37505805726220787	0.07236867002497316	0.9276313048923766	spiculated	1	vgg16	smitg0000084_2850684228441		0.592738174005165
	0.003966296523256185	100		0.036432605662845195	0.01662506605055459	0.9833748693154166	spiculated	1	vgg16	smitg0000727_2730509413589		0.9596011086451884
	0.05515876500491999	100		0.4791675752367737	0.07326687034820714	0.9267331484658475	spiculated	1	vgg16	smitg0000544_3322277710922		0.46567366194945276
	0.010325977612144733	100		0.057519000945496064	0.01123910444464907	0.9887609260650647	spiculated	1	vgg16	larts0000572_2979252005695		0.9321551624883596
	0.1216753821579418	100		0.7366874335090908	0.8065932863541264	0.19340669647473965	spiculated	1	vgg16	smitg0000854_1231831480002		0.1416371733517538
	0.030880506912587872	100		0.4009239725693564	0.4507896664358522	0.5492104583267934	not_spiculated	0	vgg16	larts0000981_1206687383228		0.5681955640670014
	0.4566853909273516	100		0.30509709584803607	0.8902827387582982	0.10971722764596564	spiculated	1	vgg16	smitg0000832_6744979405891		0.23821738881990384
	0.33025384089973603	100		0.30354140341824243	0.07214698533133981	0.9278530488403309	not_spiculated	0	vgg16	smitg0000513_2486643193171		0.36620485907120576
	0.3630864447892626	100		0.3684237726682503	0.02565722651034309	0.9743427332243626	not_spiculated	0	vgg16	pnkts0000161_1725476922171		0.2684898625785063
	0.3744154045968429	100		0.3339717467355274	0.36175002870996376	0.6382500058349642	spiculated	1	vgg16	ewbth0000204_1948240646265		0.29161289529158446
	0.3292461094877007	100		0.16126282579684534	0.1554432209812806	0.8445566995920872	not_spiculated	0	vgg16	wshth0001420_7698407742770		0.5094909603191664
	0.10938955795675488	100		0.5064918085853837	0.9804409494757979	0.019559070063046812	not_spiculated	0	vgg16	smitg0000294_1516033515218		0.3841186007792025
	0.2842399911366926	100		0.5285475661086376	0.6062242401069647	0.3937757963117565	not_spiculated	0	vgg16	lgcth0000188_2666532042071		0.18721246666002997
	0.1573678071662732	100		0.7088599833421845	0.5397269973238294	0.46027303489949095	not_spiculated	0	vgg16	smitg0000401_2946085491774		0.1337722930600006
	0.007451153652125358	100		0.06094259324438377	0.6758352894941086	0.324164691002806	spiculated	1	vgg16	smitg0000427_1600919891815		0.9316061614981632
	0.3388242974790761	100		0.6295649615246379	0.9652810103408058	0.03471897663436975	not_spiculated	0	vgg16	lgcth0000188_2967756674709		0.03161081222987039
	0.49361128491655754	100		0.17832652926373074	0.7506983371260475	0.24930169443638248	spiculated	1	vgg16	smitg0000427_1204066565041		0.32806213274225077
	0.021690386705320905	100		0.11820501697093663	0.015227963902811913	0.9847720394863334	not_spiculated	0	vgg16	lgcth0000761_2055883999989		0.8601044844069572
	0.2294846949114973	100		0.6588175586503391	0.93235386900413	0.0676460909359828	spiculated	1	vgg16	smitg0000816_1487713943558		0.111697729010244
	0.009338904345356606	100		0.14053353687318063	0.18589069392484817	0.8141092560473737	spiculated	1	vgg16	smitg0000378_1431051652658		0.8501274387177185
	0.12166786888494108	100		0.33534406992156957	0.09349087835888002	0.9065091208724861	not_spiculated	0	vgg16	larts0000637_1697425121411		0.5429880299625126
	0.008101529253829863	100		0.06340759952609712	0.033033911530669015	0.9669660753685341	spiculated	1	vgg16	smitg0000591_1348715356056		0.928490705805423
	0.0032314104075560762	100		0.03008740125113295	0.0924790132202252	0.9075209509431943	not_spiculated	0	vgg16	smitg0000831_3832681095152		0.966681281837527
	0.9287260513362041	100		0.06716274162674847	0.4053972529243388	0.5946027415064568	not_spiculated	0	vgg16	cbith0001635_2455526374927		0.004111250283801009
	0.21773394098553073	100		0.6301992656552986	0.9157944466903636	0.08420554900401139	not_spiculated	0	vgg16	larts0000027_4217452602108		0.15206674751052696
	0.028849052215032898	100		0.23194246782245823	0.10394247222637575	0.8960575586807996	spiculated	1	vgg16	wshth0001213_1632994286029		0.7392084825332566
	0.00739852876954734	100		0.07202734721039461	0.023081425769713095	0.9769185215976597	spiculated	1	vgg16	larts0000044_1423671084		0.9205741648176272
	0.33449178440138666	100		0.5704160526721955	0.7450000385385468	0.2550000453023117	spiculated	1	vgg16	pnkts0000173_2982250457374		0.09509215074280344
	0.07450539248972325	100		0.6250798160372513	0.5127749596204775	0.48722505930628085	not_spiculated	0	vgg16	smitg0000136_2210859541047		0.3004148451462833
	0.033997402407160864	100		0.3218880072215556	0.10848418520642464	0.8915158670859943	not_spiculated	0	vgg16	larts0000102_1557625780423		0.6441146228300602
	0.0017967026784208807	100		0.01730485916164308	0.012334856809466688	0.9876651117702446	spiculated	1	vgg16	pnkts0000031_2769061884874		0.980898398478623
	0.16664894153843715	100		0.7775520621183224	0.844351943322462	0.1556480041225235	spiculated	1	vgg16	smitg0000150_3777674268384		0.05579891402742697
	0.06997812391203041	100		0.7304578896271644	0.3875905568900971	0.6124094158803635	not_spiculated	0	vgg16	smitg0000059_1058535085390		0.19956394945162245
	0.034199522590252524	100		0.39241707031856454	0.23090205527132365	0.7690979510897937	not_spiculated	0	vgg16	smitg0000511_1373760525746		0.5733833617854034
	0.37277192358595546	100		0.5931837106953761	0.97474539474791	0.025254654769638445	not_spiculated	0	vgg16	smitg0000089_2615933947869		0.03404433384364172
	0.06858955462729902	100		0.07872792601034775	0.22162057250530257	0.7783794022017434	spiculated	1	vgg16	larts0000652_7183768788825		0.8526825831544371
	0.9214169221974781	100		0.07333551751081417	0.2614101128950325	0.7385899151474856	spiculated	1	vgg16	larts0000301_2945195564724		0.005247533412473427
	0.014075024732302962	100		0.14654425719910943	0.05511178379926825	0.9448881990757321	not_spiculated	0	vgg16	larts0000102_2130467887369		0.8393807100360898
	0.07047355150128026	100		0.7671169774021036	0.35546352640527085	0.6445365187098532	not_spiculated	0	vgg16	smitg0000234_6779797740336		0.16240948247898573
	0.8095487224425028	100		0.17966231187653897	0.9590663543197677	0.040933664966602785	spiculated	1	vgg16	wshth0001556_2377967372900		0.010789020275919976
	0.17751100153012805	100		0.7165733940110883	0.37431809325610105	0.6256818915407321	spiculated	1	vgg16	smitg0000150_2878360298223		0.10591563276111537
	0.4198469804328845	100		0.3806545117170118	0.8427496352595234	0.15725045271491342	spiculated	1	vgg16	lgcth0000249_3133181131021		0.19949856179531522
	0.5341165329889063	100		0.4417324336942303	0.9482128431504246	0.05178713657874533	spiculated	1	vgg16	smitg0000494_1258363547186		0.02415106455632963
	0.2903959567497234	100		0.6736743501890768	0.9703439942100189	0.029656094532510866	not_spiculated	0	vgg16	smitg0000835_2647358293080		0.03592966000598871
	0.03407380246361272	100		0.3509322633778182	0.3271788562063836	0.6728211741462907	not_spiculated	0	vgg16	smitg0000247_1002752846380		0.614993934538033
	0.12436806429154845	100		0.7340665525847165	0.4040111415546877	0.5959889316788692	not_spiculated	0	vgg16	smitg0000508_1656354925687		0.14156538191497733
	0.48026235273558043	100		0.4828551008237793	0.8632578430671326	0.1367421835380178	not_spiculated	0	vgg16	smitg0000456_1141665970343		0.03688256240429528
	0.005096401476948966	100		0.028910387885863646	0.01897307226467778	0.9810267984386128	not_spiculated	0	vgg16	crsth0000065_1946627338016		0.9659933290634303
	0.005242521360851495	100		0.034209504299770856	0.043398204582679324	0.9566018358082237	spiculated	1	vgg16	smitg0000802_2589760329316		0.9605478372796419
	0.015530144996889785	100		0.12690291140183343	0.03184812186250564	0.9681519065267883	spiculated	1	vgg16	lgcth0000271_2017388560356		0.8575668660608237
	0.17730376634194042	100		0.18406586750869489	0.09918948138403043	0.9008105060709666	not_spiculated	0	vgg16	smitg0000582_2777841877484		0.6386303555555207
	0.007827993820488778	100		0.05234543151589493	0.1748598296626896	0.8251401964385532	spiculated	1	vgg16	cbith0001529_8718412901494		0.9398266089439024
	0.21289776868537	100		0.7296887051325034	0.8850253617406253	0.11497460790442364	not_spiculated	0	vgg16	smitg0000227_9012865225194		0.05741361261221008
	0.44389005400162374	100		0.5310748453900057	0.49633582499598766	0.5036641442588883	not_spiculated	0	vgg16	smitg0000050_1459762906677		0.02503504733803399
	0.09725672159881706	100		0.697310216878304	0.8929130150398439	0.10708694867400952	spiculated	1	vgg16	smitg0000188_2596983483575		0.20543305900410366
	0.0429494761515078	100		0.4375681963594106	0.14611527791356915	0.8538847529736641	spiculated	1	vgg16	smitg0000459_9853627707513		0.5194822665893771
	0.0023477935015974076	100		0.018928748261236358	0.0019611498502648825	0.9980387871158782	spiculated	1	vgg16	smitg0000385_2830786503559		0.978723302185911
	0.030413696642696858	100		0.07171226754487331	0.0409900053725053	0.9590099914739771	not_spiculated	0	vgg16	smitg0000890_2282547864059		0.8978740280747988
	0.03729065827473282	100		0.05568208545376248	0.025182575932477014	0.9748174406080438	spiculated	1	vgg16	wshth0001446_8915043522025		0.9070272211014279
	0.10669641753229224	100		0.3865860604207963	0.1315704243751126	0.8684296511577924	not_spiculated	0	vgg16	larts0001207_5178913872326		0.5067174632101719
	0.013010555550234849	100		0.17796911277436286	0.05220254228167994	0.9477974146552465	spiculated	1	vgg16	larts0000097_3502702731466		0.8090203330838511
	0.014848760767916856	100		0.07090775885089956	0.7238573859262509	0.2761426176140831	spiculated	1	vgg16	smitg0000319_6237820005725		0.9142435651720165
	0.007486025849264019	100		0.02812176807236276	0.0618707534727059	0.9381292287249375	not_spiculated	0	vgg16	smitg0000656_1604071152436		0.9643921552906406
	0.1673762925237619	100		0.0859133510473042	0.020203824441187394	0.979796113767549	spiculated	1	vgg16	lgcth0000845_3121501471027		0.7467103657324464
	0.08699894861372465	100		0.36469498456358873	0.8365118937425217	0.16348812999965584	spiculated	1	vgg16	smitg0000120_1024137472298		0.5483061327270563
	0.4105499337571245	100		0.4137523820523021	0.09036004626192817	0.9096399508874848	spiculated	1	vgg16	uvath0000092_1504200110453		0.17569766997275643
	0.020627921372100424	100		0.12941797275750413	0.2685323065331386	0.7314677266151358	spiculated	1	vgg16	chats0000086_2727485713971		0.8499540583766986
	0.07530431209718574	100		0.6226551822237185	0.8499549196177002	0.15004501211265286	spiculated	1	vgg16	smitg0000276_8623184821615		0.30204041167861806
	0.21734272203899085	100		0.7442135004179377	0.967298920996163	0.0327010942967005	not_spiculated	0	vgg16	smitg0000661_1134150909743		0.038443783511130314
	0.14946829155800664	100		0.6915006557606238	0.8283878245625022	0.17161213014870788	spiculated	1	vgg16	smitg0000484_2368420579078		0.15903102839871347
	0.0031291033615332485	100		0.018010138480118603	0.0072963742570932195	0.9927037213706073	spiculated	1	vgg16	larts0000618_1970463230199		0.9788607525240755
	0.30891166938840364	100		0.6493711190451643	0.4807791557411388	0.5192207832635153	spiculated	1	vgg16	rahts0000773_3384113560045		0.04171729074014594
	0.0030886175560061947	100		0.016419770660292165	0.02593405485536167	0.9740658692871561	spiculated	1	vgg16	lgcth0000648_1390398115812		0.9804915588126449
	0.004819261847952678	100		0.013655232365455919	0.002527221782397986	0.9974726244066433	spiculated	1	vgg16	larts0000618_2238499005431		0.9815255893704
	0.22509003381703688	100		0.7073414931113329	0.9369238770765766	0.06307613980396358	spiculated	1	vgg16	smitg0000246_1497507544437		0.0675684626550393
	0.04065261839667785	100		0.2477495047419711	0.904004846008218	0.09599521009850918	spiculated	1	vgg16	lgcth0000708_2361083892115		0.7115978206046607
	0.015777853690393175	100		0.27895217684865053	0.10660396355934705	0.893395973438562	spiculated	1	vgg16	smitg0000168_2016225654834		0.7052698821027031
	0.08975459972560476	100		0.671990867511183	0.9449401272894616	0.05505985401262819	not_spiculated	0	vgg16	smitg0000433_8299908184407		0.23825450753896196
	0.01280084084628777	100		0.05636109938516008	0.03249058189859178	0.967509501831871	not_spiculated	0	vgg16	crsth0000065_3114074359194		0.9308379701212425
	0.04100828454344795	100		0.409207469398474	0.8144390966613849	0.18556084875695286	not_spiculated	0	vgg16	ifwtg0000354_5430851496356		0.5497841854405773
	0.029585762318252117	100		0.35840156488761205	0.03773573445542677	0.9622642141585036	spiculated	1	vgg16	smitg0000068_1653552824519		0.6120126533694384
	0.038549140827485485	100		0.49871847537193237	0.09982100946158824	0.9001789817034959	spiculated	1	vgg16	smitg0000289_6027538748426		0.46273246569815185
	0.19696590691993027	100		0.7050219893244254	0.5764057185006584	0.4235942560636916	spiculated	1	vgg16	smitg0000824_7208610579733		0.09801213098161489
	0.04356066512685036	100		0.3763588544430167	0.023328354482483025	0.9766716623351995	spiculated	1	vgg16	smitg0000409_1845880128444		0.5800804337242544
	0.2000358315076415	100		0.567706665938946	0.5847796071254866	0.41522049397431643	not_spiculated	0	vgg16	xrath0000593_6370073903765		0.23225741796013677
	0.15179398822489384	100		0.1390982569775856	0.34047281458839146	0.6595271704790628	spiculated	1	vgg16	larts0000652_2104732876490		0.7091076617497154
	0.10253572325039492	100		0.5534708584217205	0.8241610686338984	0.17583902038425162	not_spiculated	0	vgg16	smitg0002782_6107086523744		0.34399343317086634
	0.6441368139173766	100		0.3374667764275219	0.9135772477331439	0.08642271899942136	not_spiculated	0	vgg16	smitg0000709_1022982156130		0.018396401143193426
	0.029622196425610384	100		0.2951255447269981	0.4438707136914948	0.5561293092038891	spiculated	1	vgg16	cmctg0000315_1976628332725		0.6752523249168055
	0.1320762442057734	100		0.5261116451688758	0.9397204047579938	0.06027956789684648	spiculated	1	vgg16	smitg0000285_5378315302100		0.3418121514729811
	0.005501245688491599	100		0.02511361858333367	0.047069561463016565	0.9529304455786712	spiculated	1	vgg16	lgcth0000165_6532456772603		0.9693850680370668
	0.015510947393808233	100		0.13198643540842686	0.07139398720651784	0.9286060464443798	spiculated	1	vgg16	rahts0000773_2700119864781		0.8525027873582063
	0.669451461838164	100		0.30074399657213324	0.7314589196956042	0.2685410458272611	not_spiculated	0	vgg16	chats0000091_2138981687095		0.029804486814780796
	0.005057121956591286	100		0.034040243221359755	0.15227096693972345	0.8477290982953272	spiculated	1	vgg16	larts0000319_1401793905659		0.9609026430782018
	0.22605197402145452	100		0.6834356708167034	0.9440058559246196	0.05599416438677856	spiculated	1	vgg16	smitg0000523_1268176717643		0.09051233628860142
	0.0725616544590646	100		0.4458943069070208	0.7020059007183604	0.29799411003498494	not_spiculated	0	vgg16	smitg0000138_2958465102775		0.4815439508322955
	0.2862462992045043	100		0.6314166107903526	0.9234110517525542	0.07658890655723273	not_spiculated	0	vgg16	smitg0000700_1776477551242		0.08233721966526679
	0.1901368331586051	100		0.757315691770638	0.9768665828161381	0.023133405400687014	not_spiculated	0	vgg16	smitg0000235_2300610994575		0.05254746174316255
	0.03776066410005885	100		0.4836166547051695	0.11612117807331593	0.8838787573456615	not_spiculated	0	vgg16	lgcth0000198_1479229221209		0.47862263467796934
	0.05224668220081174	100		0.5726293134322036	0.6072399434006066	0.3927601158159919	not_spiculated	0	vgg16	smitg0000302_2509345059912		0.37512398854804807
	0.06821475718439424	100		0.7568582054241947	0.22146992843420168	0.7785301078394613	spiculated	1	vgg16	smitg0000100_1364865625713		0.1749270465880216
	0.02096722591390954	100		0.12849162327117755	0.014778124901910229	0.985221995963771	spiculated	1	vgg16	lgcth0000178_3094459295852		0.8505412218707479
	0.10070367391700964	100		0.7448531597487652	0.6349840393440738	0.36501605848742547	spiculated	1	vgg16	smitg0000056_2719632781892		0.15444314866006997
	0.057671120990799324	100		0.12259195459435678	0.06240211602045993	0.9375979453884754	not_spiculated	0	vgg16	cbith0001486_2979526454449		0.8197369077821303
	0.013163995186761281	100		0.12113058542259329	0.1034141576763274	0.8965858244329702	spiculated	1	vgg16	wshth0001213_1481695489041		0.8657053280016832
	0.001676492790459543	100		0.01449737708480956	0.014858194910895985	0.9851418999468711	spiculated	1	vgg16	smith0000609_3111561926623		0.9838260639032604
	0.19430412398071514	100		0.7452335590520812	0.8404298145113375	0.1595702712543856	not_spiculated	0	vgg16	smitg0000694_9650842380079		0.06046233714046217
	0.4289741334401513	100		0.5423700560390586	0.8153593860756253	0.18464059955702813	spiculated	1	vgg16	smitg0000276_9022675525211		0.028655738973690774
	0.11509081158201467	100		0.7142108459116606	0.6729306649733949	0.32706943276677714	not_spiculated	0	vgg16	smitg0002782_8337636320687		0.17069837071637364
	0.04861136701255617	100		0.48019485768460046	0.7802031898600578	0.21979681610709748	spiculated	1	vgg16	smitg0000253_2744902878668		0.47119388091794834
	0.011282883229935483	100		0.1091814511859416	0.18351381535025854	0.8164862076053749	spiculated	1	vgg16	smitg0000189_2641913447126		0.8795356113912921
	0.4202321389796751	100		0.5517595106283141	0.8621181656529663	0.13788187590362633	not_spiculated	0	vgg16	smitg0000584_2871159658355		0.028008271716668278
	0.002683871242505817	100		0.03578298821135281	0.056655745744005837	0.9433441613772691	spiculated	1	vgg16	smith0000003_2128680898317		0.9615330957740471
	0.02549371202790219	100		0.16728220158071772	0.1726108473888783	0.8273892589780694	spiculated	1	vgg16	larts0000633_1130077307706		0.8072239626388192
	0.004689377811854613	100		0.03362173935778072	0.013656977511310156	0.9863430835644496	spiculated	1	vgg16	smith0000581_2991576818227		0.9616889966124172
	0.09304558569563331	100		0.5345748470505475	0.9923092558538642	0.007690685178682036	not_spiculated	0	vgg16	smitg0000281_2002079113415		0.37237947723675763
	0.1753890893346097	100		0.6047793848902611	0.9336703125993802	0.06632963135765921	not_spiculated	0	vgg16	smitg0000440_1736535254013		0.21983148385171256
	0.02784271545520719	100		0.34463558964898333	0.35380948224454495	0.6461905651518082	spiculated	1	vgg16	smitg0000219_3116123303641		0.6275216712501344
	0.4173325128119755	100		0.40477954766640645	0.13074014989948965	0.8692599032334677	not_spiculated	0	vgg16	wshth0000996_2730101534554		0.17788796050578817
	0.010401850252729446	100		0.0580297693643719	0.010211186632640291	0.9897888104263205	spiculated	1	vgg16	smitg0000888_7283000707524		0.9315684031864203
	0.12475371741456652	100		0.8037778875440627	0.955531752405498	0.04446821546750416	not_spiculated	0	vgg16	smitg0000302_1451182789934		0.07146835947562394
	0.0030695234780614387	100		0.02723297299239171	0.040458586746984444	0.9595415115520354	spiculated	1	vgg16	smitg0000860_3967129545444		0.9696973606532566
	0.0007080083866177259	100		0.009142243253144371	0.017062473872243675	0.982937473889155	spiculated	1	vgg16	smith0000841_3392367139889		0.9901496958011642
	0.007617776890165552	100		0.11996049094162568	0.6105697783087725	0.3894303097261238	spiculated	1	vgg16	smitg0000408_1879098869618		0.8724218154069446
	0.20863418221787924	100		0.5463693859201786	0.0580611149519338	0.9419388421112626	not_spiculated	0	vgg16	larts0000637_1471982080173		0.24499636560588245
	0.10199639182623253	100		0.8212638390241832	0.8096611594230686	0.19033884981413504	spiculated	1	vgg16	smitg0000494_2568753734039		0.07673981138991136
	0.12875857604584898	100		0.26919634140429854	0.9633499907526601	0.03665005985166652	not_spiculated	0	vgg16	smitg0000410_9275320561962		0.6020450614026103
	0.07910096377425552	100		0.21572871573317293	0.12226439413304292	0.8777356288612808	spiculated	1	vgg16	wshth0001446_2131250163079		0.705170344657056
	0.010063332306542744	100		0.12576221337502555	0.13015585212383693	0.8698441235192453	spiculated	1	vgg16	wshth0001213_4269434972739		0.8641744709947083
	0.12346720449060336	100		0.3351128877429308	0.0779953386852866	0.9220046515122624	not_spiculated	0	vgg16	wshth0001805_1414031604525		0.54141993540459
	0.12084835494061638	100		0.6200090868337435	0.13401094373341987	0.865989071613373	not_spiculated	0	vgg16	smitg0000290_9142817480393		0.2591424931324937
	0.06252453164831623	100		0.6881054707335971	0.855172615852443	0.14482739989007587	spiculated	1	vgg16	smitg0000378_6247416592905		0.24937005768703732
	0.5994867314266444	100		0.3261647990992623	0.9551117510699177	0.04488827889129343	not_spiculated	0	vgg16	cbitg0001269_7674343311749		0.07434858195744093
	0.06568926210393981	100		0.680725113590657	0.9676090420238715	0.03239103906542636	not_spiculated	0	vgg16	pnkts0000165_3093209761119		0.2535856248404545
	0.06388285340143807	100		0.5891403598644206	0.2594636309383325	0.740536372254717	spiculated	1	vgg16	smitg0000409_2307812461258		0.3469767347533503
	0.039351670368813096	100		0.41463722195976477	0.08598656919957683	0.9140134150254261	spiculated	1	vgg16	chats0000077_7533475244246		0.546011112921884
	0.044740319217990765	100		0.4063744674771902	0.06638861296488908	0.933611324310308	spiculated	1	vgg16	wshth0001685_8779388667227		0.5488851638868363
	0.019714099955607068	100		0.13370714989308316	0.060117700805391715	0.9398824045591254	not_spiculated	0	vgg16	cbith0001635_4828831097409		0.8465787371395901
	0.18709899443479247	100		0.711115815485448	0.12098558025952559	0.8790144575427173	not_spiculated	0	vgg16	smith0000025_7176567743583		0.10178519153514691
	0.019522786401836262	100		0.18121530147673756	0.012259636421187345	0.9877402320171753	spiculated	1	vgg16	smitg0000408_2870315448577		0.7992618896814905
	0.017641960253416546	100		0.07773439728473437	0.2854447090917011	0.714555322554237	spiculated	1	vgg16	lgcth0000712_2564079475629		0.9046237410807497
	0.03653118830463869	100		0.32798783585443547	0.020073155067722465	0.9799269393953697	not_spiculated	0	vgg16	lgcth0000168_9078529501711		0.6354809318618634
	0.10682205542846035	100		0.7500490086377509	0.23537424429442028	0.7646257043742644	not_spiculated	0	vgg16	smith0000581_7489115588151		0.14312893333195664
	0.03397022705017049	100		0.19460528897036983	0.8828578186394066	0.11714208317370263	spiculated	1	vgg16	smitg0000640_2065528770626		0.7714245886376372
	0.03667327547601357	100		0.40939346609258537	0.3309585546238537	0.6690414903361643	not_spiculated	0	vgg16	wshth0000992_3973998687263		0.5539332994535995
	0.02884543453496122	100		0.29815944750409235	0.15679379661019138	0.8432061649372179	spiculated	1	vgg16	smitg0000091_2485288891087		0.6729951244982061
	0.0919317362310326	100		0.722706323589915	0.9067212759316261	0.09327874064013568	spiculated	1	vgg16	smith0000017_1977202009064		0.18536200290503876
	0.07283594481558125	100		0.5049789036517379	0.24280124674134682	0.75719874427184	not_spiculated	0	vgg16	smitg0000138_1326092209093		0.4221851053604562
	0.07518037038526168	100		0.7747591068161832	0.13227805654616814	0.8677219330222838	spiculated	1	vgg16	smitg0000204_2433619314299		0.15006052073439005
	0.23597760702336965	100		0.1743550288155839	0.6000694492090924	0.39993056727014176	spiculated	1	vgg16	smitg0000799_9124135788506		0.5896673982243162
	0.00558077331591397	100		0.025098660144361615	0.11215308286456414	0.88784689196826	spiculated	1	vgg16	larts0000631_9974169091634		0.9693205878661257
	0.021242860855595003	100		0.051019405377082015	0.0728022462896887	0.9271977026049119	spiculated	1	vgg16	larts0000736_2564086129864		0.9277376911350179
	0.14802742568555982	100		0.7518802689659189	0.7544263741275995	0.24557359708243087	spiculated	1	vgg16	smitg0000247_9744493327212		0.10009233123349046
	0.23576703005086116	100		0.6999528783550295	0.2302299775867011	0.7697700104372608	spiculated	1	vgg16	smitg0000150_2426726335681		0.06428007033959972
	0.08273215240932094	100		0.7640446586015192	0.16294483489857342	0.8370551451242495	not_spiculated	0	vgg16	smitg0000417_8299997830139		0.15322328809862917
	0.1829529935801822	100		0.7238199368072835	0.9233182596702314	0.07668165153445869	spiculated	1	vgg16	smitg0000391_1060440663113		0.09322704839889467
	0.1180459506200804	100		0.8091556535627656	0.595144457022398	0.40485557816735496	not_spiculated	0	vgg16	smitg0000708_1388127322526		0.07279841040355339
	0.002242308663632686	100		0.022185185428830544	0.02567221792909825	0.9743278660475496	spiculated	1	vgg16	larts0000075_1763793580262		0.975572382958532
	0.05665704250595627	100		0.5422126426247769	0.04971848237561281	0.9502815034940358	spiculated	1	vgg16	smitg0000497_8816640880490		0.4011302800431836
	0.003945163152052864	100		0.034811552902744805	0.044859520594712925	0.9551404437655988	spiculated	1	vgg16	wshth0001213_2745800976692		0.9612431415978789
	0.2579713984335552	100		0.6164132230339261	0.8649060510943888	0.13509391984165772	spiculated	1	vgg16	larts0000520_8563050839613		0.1256153773261431
	0.769497657978664	100		0.22055819424106	0.8176573269033223	0.1823427097439024	not_spiculated	0	vgg16	smitg0000134_2897050815730		0.009944241466298603
	0.087982669173479	100		0.5913829143952762	0.16006765894422806	0.8399324329030327	not_spiculated	0	vgg16	crsth0000096_1906515900985		0.3206344990428806
	0.005636598905717806	100		0.04734604508762413	0.6830636289342951	0.31693635793766856	spiculated	1	vgg16	larts0000639_2769993039279		0.9470173397745597
	0.04523712787110712	100		0.3757308137834305	0.1332615663677216	0.8667383578308862	spiculated	1	vgg16	lgcth0000213_1874035294		0.5790321888026375
	0.026632633789282788	100		0.10998932645229301	0.022448731116180384	0.9775513250279722	spiculated	1	vgg16	chats0000048_1272155189022		0.8633782027771312
	0.10320245757225553	100		0.7036772899353836	0.8771190266926753	0.12288092310349866	spiculated	1	vgg16	smitg0000571_3107381726747		0.1931202781280515
	0.723815449946048	100		0.25939825215230217	0.08210343618886112	0.9178965453580369	spiculated	1	vgg16	uvath0000092_3333963595066		0.016786230359616097
	0.20459902696518903	100		0.08150526109388996	0.01838615381387362	0.981613816589451	not_spiculated	0	vgg16	larts0000769_2751759887338		0.7138957250692057
	0.26750108702289704	100		0.6544661503131094	0.8470248708111248	0.15297513137238705	not_spiculated	0	vgg16	ifwtg0000354_7668141019420		0.07803278048705695
	0.13662079545672637	100		0.7879129405723775	0.9431957319445166	0.05680430966980025	not_spiculated	0	vgg16	smitg0000375_2651896572663		0.07546628701799431
	0.00154661242732194	100		0.01934470884004965	0.017000776334623192	0.9829993443830263	spiculated	1	vgg16	pnkts0000031_1767281529519		0.9791086319666743
	0.03983451596333947	100		0.5064426024748846	0.04531048467121143	0.9546895443766611	spiculated	1	vgg16	larts0000766_1453535453993		0.4537229630342851
	0.1013627970079562	100		0.6016294808611772	0.11967582216977611	0.8803241131703902	not_spiculated	0	vgg16	larts0001207_7690365019488		0.2970077618290681
	0.9724186245806113	100		0.023549907538527596	0.28875091802029945	0.7112491525359398	not_spiculated	0	vgg16	wshth0001420_7494651370570		0.004031477745792989
	0.25938328600628613	100		0.09434176799013536	0.026443156115756514	0.9735568262298709	spiculated	1	vgg16	larts0000094_1208658615194		0.6462749976497157
	0.04771915952151831	100		0.2957667937031332	0.7415139544448587	0.25848609446073895	spiculated	1	vgg16	lgcth0000249_3684601000867		0.6565140551190614
	0.3695841496306576	100		0.5391803802971952	0.9350267348238291	0.06497329409742376	not_spiculated	0	vgg16	smitg0000597_5629108441744		0.09123552299343005
	0.17127891075336776	100		0.701868878882062	0.9613720629935337	0.038627848631679305	not_spiculated	0	vgg16	smitg0000375_2431149950823		0.12685224270000928
	0.14750177961201752	100		0.7959165982076245	0.7298680046279431	0.27013206014097274	not_spiculated	0	vgg16	larts0000981_6926090016343		0.05658158257023413
	0.058782816871072015	100		0.5458891811787095	0.026943782732593295	0.9730562849734045	spiculated	1	vgg16	larts0000655_2160385133128		0.3953280422769271
	0.14014828005695773	100		0.7874594998284179	0.16216452197635423	0.8378354761156176	not_spiculated	0	vgg16	emgts0000013_9110593283519		0.0723922428758293
	0.13954485711207434	100		0.7524030896717521	0.8922783050989378	0.10772174912203143	spiculated	1	vgg16	lgcth0000249_3000976506088		0.10805212544659677
	0.25810997604596436	100		0.6044940268577813	0.3115035936510851	0.6884964478757999	not_spiculated	0	vgg16	wshth0001536_6337577187520		0.13739608933115424
	0.09436637835587568	100		0.7056696866072242	0.5047568212296762	0.49524325258052015	not_spiculated	0	vgg16	smitg0000401_3317824776064		0.19996390067126346
	0.026860619075609823	100		0.3531508215161676	0.3639530129464314	0.6360469238237658	not_spiculated	0	vgg16	smitg0000247_2854681276876		0.6199885399599226
	0.17367573845935833	100		0.45975498090610345	0.7957992394940174	0.20420080752390424	spiculated	1	vgg16	smitg0000463_2247618787749		0.36656929778742126
	0.9760602557448288	100		0.022902787549253237	0.6413563821487879	0.3586436398472073	not_spiculated	0	vgg16	lgcth0000691_1529278347648		0.0010369155564885664
	0.06839950192519516	100		0.7072630782986451	0.49899158286056394	0.5010084523644737	not_spiculated	0	vgg16	smitg0000511_2231177727127		0.22433748015439614
	0.8520621482223126	100		0.0677704235668107	0.02437427609670724	0.9756257648753907	spiculated	1	vgg16	chats0000095_1958291921118		0.08016752126170126
	0.08481842538317079	100		0.7136642824278061	0.6402053826337541	0.3597946154862239	spiculated	1	vgg16	smith0000017_3226739253268		0.20151731831053646
	0.0585606249409991	100		0.5317924314194885	0.7289353199841179	0.2710646332759155	spiculated	1	vgg16	smitg0000408_1746981734019		0.40964698115174114
	0.09420066362994578	100		0.7719358771109348	0.20808661790496527	0.791913343056317	not_spiculated	0	vgg16	smitg0000300_9090863463372		0.13386347660321798
	0.7092367119258853	100		0.27590109955617015	0.9830649688593999	0.016935094149310957	not_spiculated	0	vgg16	smitg0000168_2551937032004		0.014862290570271027
	0.04216267408392839	100		0.42528751764660294	0.5645840564231531	0.435415922171983	not_spiculated	0	vgg16	sjctg0000065_7890989290466		0.5325498383822516
	0.0565562268642367	100		0.45251138988500084	0.6233348532833534	0.3766651858863113	spiculated	1	vgg16	larts0000097_3168388551112		0.4909323368744691
	0.0008828381586262973	100		0.01201267443089813	0.01377527223330064	0.9862248039111137	spiculated	1	vgg16	smith0000095_1702101582399		0.9871043631022035
	0.023653377938283874	100		0.2905025301837616	0.38962173850693	0.6103783276411884	not_spiculated	0	vgg16	smitg0000487_1533965215743		0.6858441398703271
	0.1252158051615683	100		0.47195307701555	0.27308203065382836	0.7269180050426974	not_spiculated	0	vgg16	pnkts0000111_8160122310604		0.4028310721008757
	0.0015258585847849407	100		0.00823243402856792	0.008197629470807287	0.9918023837779211	spiculated	1	vgg16	wshth0001691_2556060501289		0.9902417674142491
	0.031159955303932535	100		0.32003229469850314	0.04014860746793102	0.9598514339756512	spiculated	1	vgg16	larts0000750_1622453868845		0.6488078109243758
	0.03401477717275595	100		0.4000145802163117	0.24666820819075957	0.7533318998766395	spiculated	1	vgg16	smitg0000100_1900250718654		0.5659706638802489
	0.3391504501474315	100		0.6091145116179982	0.9824356231551151	0.017564258818140548	spiculated	1	vgg16	smitg0000816_1673426570643		0.05173507071087686
	0.22896793491919892	100		0.6947157929344764	0.8648334167875761	0.13516663489251193	not_spiculated	0	vgg16	sjctg0000065_2220640327204		0.07631622028169203
	0.07185604789732299	100		0.7464639243936798	0.09462118201491479	0.9053788250723732	spiculated	1	vgg16	smitg0000035_2262009349301		0.18168007039859982
	0.013158108600347732	100		0.10643259181738474	0.7907932368694914	0.20920685355743993	spiculated	1	vgg16	smitg0000387_1573474120783		0.8804094358111788
	0.018831662458226848	100		0.1465703938070391	0.7349417994522178	0.26505825729356436	not_spiculated	0	vgg16	zwath0006233_5062663456686		0.8345980167717094
	0.0064397646123881885	100		0.10016807994583554	0.0455584164194983	0.9544415892500905	not_spiculated	0	vgg16	zwath0006309_3336968948103		0.893392032906579
	0.07883936840960094	100		0.7154645329824485	0.10327918105700855	0.8967208257523133	not_spiculated	0	vgg16	smitg0000417_2158943607241		0.2056960733430443
	0.33886246912768375	100		0.5175354673005862	0.595503236407008	0.4044967122331187	not_spiculated	0	vgg16	smitg0000597_2755194777164		0.14360208340603206
	0.013157180040396614	100		0.13012122549485286	0.1315959610835976	0.8684040808884589	spiculated	1	vgg16	smith0000095_3575657921791		0.8567215347025097
	0.06215222393718729	100		0.37043537909425717	0.1819111342951705	0.8180889021131027	not_spiculated	0	vgg16	smitg0000247_8759157725203		0.5674124873357772
	0.22232428041072735	100		0.6618367094966701	0.2740243306029115	0.7259756325806962	spiculated	1	vgg16	larts0000990_7496249937593		0.11583899152186836
	0.5146659645854813	100		0.4160000533402551	0.940123327266522	0.05987667125080576	not_spiculated	0	vgg16	smitg0000691_2085470349072		0.06933408045355931
	0.001611904532674465	100		0.015561760953475993	0.06599930692098754	0.9340007159007837	spiculated	1	vgg16	smitg0001595_1730063760413		0.9828261636781108
	0.020763434694621573	100		0.11486213635254472	0.6183781387001688	0.3816218723196347	spiculated	1	vgg16	larts0000114_1264549521958		0.8643743482982182
	0.4968241997981081	100		0.26193566652250355	0.4087085456521372	0.5912914851204123	not_spiculated	0	vgg16	wshth0001207_1838922058223		0.24124006087987485
	0.044521575762351585	100		0.18724949499609972	0.35181322810011256	0.6481867852998701	spiculated	1	vgg16	lgcth0000649_7192009762441		0.768228869194817
	0.06792535912248392	100		0.29166281918384057	0.5687559342248455	0.431244060786408	not_spiculated	0	vgg16	lgcth0000224_2590735427111		0.6404117809289355
	0.027483810064390865	100		0.35031487138910494	0.017444982741301057	0.9825550881797707	not_spiculated	0	vgg16	lgcth0000168_1568930549197		0.6222013797337419
	0.21507526457160614	100		0.7203070684644699	0.9774547237794013	0.022545304512799364	spiculated	1	vgg16	smitg0000178_2705145492342		0.06461765633481312
	0.045637810506930235	100		0.02815143212010487	0.01022061751080566	0.9897793711096591	spiculated	1	vgg16	wshth0001691_1332612124955		0.9262107480629219
	0.05970333000077636	100		0.26766941618145823	0.015522178883855845	0.9844778941229475	spiculated	1	vgg16	larts0001001_4747992589368		0.6726272226036153
	0.009058718156740725	100		0.10371836438583713	0.04792322255042428	0.952076797184773	spiculated	1	vgg16	smitg0000269_3129322919453		0.8872229751887685
	0.01573428537060128	100		0.0314927462534034	0.04640607517772746	0.9535938624686454	spiculated	1	vgg16	smith0000609_2930195669879		0.9527728979538771
	0.0410470985798112	100		0.47042340033570385	0.28139250339408733	0.7186074446624461	not_spiculated	0	vgg16	smitg0000508_1580361180150		0.4885294598289283
	0.047530037733416755	100		0.49134273015316976	0.37768282481813453	0.6223172103800692	spiculated	1	vgg16	smitg0000247_2571013240465		0.4611272287595014
	0.01092200843637607	100		0.09555723879652765	0.17081089612933867	0.8291891361086049	spiculated	1	vgg16	larts0000639_6523756540784		0.8935206949308085
	0.00689281407548134	100		0.08408313329948756	0.20354068222848157	0.796459358195578	spiculated	1	vgg16	larts0000630_1088353668611		0.9090239090888368
	0.10022598647853947	100		0.5833879487065403	0.3985115046180488	0.6014885320623072	not_spiculated	0	vgg16	lgcth0000224_1331823342062		0.3163860537755015
	0.19431688713385373	100		0.7326083768205134	0.8998350125494162	0.10016507086769044	not_spiculated	0	vgg16	smitg0000255_1609446937725		0.07307474558920332
	0.1682393740991446	100		0.20202890617174474	0.02659679473626194	0.9734031788642179	spiculated	1	vgg16	xrath0000107_2282545575405		0.6297316696245661
	0.006940802565284773	100		0.09938124394413748	0.30329587929491425	0.6967041604129561	spiculated	1	vgg16	smitg0000828_2320336146674		0.8936779263307129
	0.2802782838109227	100		0.36576734807896655	0.19616585289754698	0.8038341824675318	spiculated	1	vgg16	lgcth0000694_2974725708781		0.3539544333961628
	0.10499985192801026	100		0.4315850582543995	0.5920121998808346	0.4079878061060184	not_spiculated	0	vgg16	larts0000075_4497480957690		0.46341512974472565
	0.16596122924026127	100		0.058624885100987706	0.013759601996310114	0.9862403228980977	spiculated	1	vgg16	lgcth0000845_1569849677483		0.7754139279524173
	0.07049072544603097	100		0.6235825129867938	0.900250774753453	0.09974920936144992	spiculated	1	vgg16	smitg0000269_1119048800891		0.3059267397186539
	0.02210148619577878	100		0.11366231749834503	0.026901052759440977	0.9730989729339573	spiculated	1	vgg16	lgcth0000249_9557483515556		0.8642362837801206
	0.035348991082380876	100		0.35643641915400365	0.9081483157169418	0.09185170377941247	not_spiculated	0	vgg16	smitg0000477_2545919269683		0.6082146416152239
	0.015993873356560336	100		0.07095079698231763	0.13184154183741117	0.8681584583204439	spiculated	1	vgg16	xrath0000107_1581464528506		0.913055297238958
	0.08961706578356574	100		0.6628037467826091	0.5305158675779742	0.4694842054292041	not_spiculated	0	vgg16	smitg0000121_1527896075798		0.24757924045253063
	0.001661832062845619	100		0.0167851258027817	0.054249748975211	0.9457502839050879	spiculated	1	vgg16	smitg0001595_3921278898681		0.9815532034033281
	0.00909982077452435	100		0.05967502452474248	0.01621480665046757	0.9837852508900973	spiculated	1	vgg16	lgcth0000178_1598482221642		0.9312253169121528
	0.6289527014002875	100		0.3519815292361658	0.9901806214650575	0.009819459056004969	not_spiculated	0	vgg16	smitg0000677_2425053646471		0.01906572711881277
	0.31229871992538705	100		0.4191312304408143	0.1127025281528782	0.8872974370285318	spiculated	1	vgg16	rahts0000787_3306133033214		0.26857014684578895
	0.0836744895191952	100		0.7236881037141291	0.8476303711763701	0.15236963748116103	not_spiculated	0	vgg16	smitg0000051_3236607174450		0.1926374493744764
	0.15313169503875376	100		0.7736459715717379	0.9864326845527346	0.013567391875642125	not_spiculated	0	vgg16	smitg0000051_3056464223721		0.07322225273132787
	0.05357500217274679	100		0.15104849093112446	0.5215740607281133	0.4784259736210531	spiculated	1	vgg16	smitg0000036_1518549701132		0.7953765310874112
	0.034711328929043536	100		0.4449962329267358	0.07393716761074473	0.9260629169548172	spiculated	1	vgg16	smitg0000413_3334107580793		0.5202925018920842
	0.11645185232396231	100		0.514497240920519	0.03975313147121225	0.9602468475811623	spiculated	1	vgg16	larts0000739_6630055607471		0.3690508618468317
	0.1470086828336347	100		0.6308690280267384	0.6183709329622351	0.38162910575487863	spiculated	1	vgg16	smitg0000391_1541940294610		0.22212225946281502
	0.0031538527511759612	100		0.01567966326964097	0.011380890662972138	0.9886190213859664	spiculated	1	vgg16	lgcth0000648_3186922671480		0.9811664437008041
	0.04086142179583577	100		0.23694421194231804	0.012278685293050765	0.987721392547032	spiculated	1	vgg16	larts0000027_2126860666411		0.7221943236259061
	0.07852286631007939	100		0.35051508803435355	0.07964029846558557	0.9203596461761433	spiculated	1	vgg16	lgcth0000271_1552241837023		0.570962106981773
	0.7995234745466817	100		0.12919045828445946	0.6887264403960933	0.31127359558173584	spiculated	1	vgg16	wshth0001545_1635524774410		0.0712860664683071
	0.14213085554975735	100		0.7644841607704992	0.6873450557639059	0.3126549429859458	not_spiculated	0	vgg16	smitg0000754_2060863485655		0.09338497190848202
	0.4620567009722942	100		0.5071329207568605	0.9860637500561159	0.013936348230200601	spiculated	1	vgg16	smitg0000843_2788153748512		0.030810392683445084
	0.02138381595545462	100		0.22671188247963905	0.09796244003126754	0.9020376776755171	not_spiculated	0	vgg16	crsth0000096_1265592393031		0.7519042904878388
	0.3421768702206054	100		0.6201621011566272	0.3444149583227131	0.6555850319455733	not_spiculated	0	vgg16	lgcth0000198_2785551858893		0.03766103525050519
	0.20002145280843786	100		0.2518631149898975	0.41367150002978464	0.586328475668268	spiculated	1	vgg16	smith0000015_1712210571821		0.548115468793887
	0.004986292736440939	100		0.07328489973114635	0.20398130634585687	0.7960186963372893	spiculated	1	vgg16	lgcth0000682_2702789364149		0.9217289247463707
	0.012598747111315757	100		0.07515881042760506	0.07569943422795919	0.9243005894310854	spiculated	1	vgg16	chats0000086_2066545782815		0.9122423719429862
	0.049763523535318044	100		0.6306053376423525	0.4209094503909138	0.5790905877567988	spiculated	1	vgg16	smitg0000594_2106207524111		0.3196311614985455
	0.010379628473725326	100		0.04715732267833622	0.023293124144295574	0.9767068243253002	spiculated	1	vgg16	smitg0000809_1062448390741		0.9424629230081975
	0.019211702148675104	100		0.044216590715478316	0.007429717399364023	0.9925702433830277	spiculated	1	vgg16	lgcth0000761_2330301398138		0.9365717845868763
	0.21037742983280913	100		0.7429319324065785	0.9594710522017629	0.0405290354471853	not_spiculated	0	vgg16	smitg0000661_2908043105073		0.04669058227121356
	0.707391075995066	100		0.2626359822846496	0.6904558824262537	0.30954412487823835	not_spiculated	0	vgg16	emgts0000013_2737110357674		0.02997298848241336
	0.31359521995145845	100		0.16113563215026916	0.028135878409347805	0.9718640991706212	not_spiculated	0	vgg16	lgcth0000175_2377579319030		0.5252692104158816
	0.07112151520130465	100		0.7390007235531612	0.6095011848564225	0.3904988219199921	not_spiculated	0	vgg16	smitg0000283_1010657201104		0.18987784578154074
	0.06456989983058495	100		0.6779254119307413	0.24399723218559236	0.7560027742159516	spiculated	1	vgg16	smitg0000378_1567537467991		0.25750465862149347
	0.0397948275838369	100		0.30722758619593027	0.3411389383805518	0.6588611089521841	spiculated	1	vgg16	smitg0000387_1354013065823		0.6529775375103121
	0.20607509811120825	100		0.7490451281304612	0.9419420984648361	0.058057806605394696	spiculated	1	vgg16	wshth0001308_6352903184062		0.04487979284918988
	0.07632040529354067	100		0.5180961159168815	0.9045812532944774	0.09541875255997963	spiculated	1	vgg16	smitg0000256_2144466225800		0.40558354843090233
	0.038197349994428906	100		0.28906570465765324	0.09879340323410653	0.9012065215167805	spiculated	1	vgg16	lgcth0000710_1161023038576		0.6727369224576533
	0.9312324216245953	100		0.041245437478519706	0.10764493338731801	0.8923551060009479	spiculated	1	vgg16	lgcth0000261_1824751924926		0.02752205170521564
	0.0053024775356466936	100		0.03895721707536879	0.04914231412256438	0.9508577190384119	spiculated	1	vgg16	rahts0000411_2682896581071		0.9557403411957651
	0.022068734787658747	100		0.19982014040639817	0.05471490368374009	0.9452849985151696	spiculated	1	vgg16	wshth0000986_2310261727020		0.7781111923709603
	0.06984201421572651	100		0.7815576228081329	0.5112007489376068	0.4887992601254425	spiculated	1	vgg16	rahts0000773_2874756625946		0.14860041127408716
	0.0011943193553195272	100		0.015944476862487955	0.02740338278829602	0.9725965801085646	spiculated	1	vgg16	smith0000003_2102393021381		0.9828613129092415
	0.14353487399470183	100		0.7847360043311842	0.4309715030455726	0.5690284916932775	spiculated	1	vgg16	larts0000766_2280616062197		0.07172917900264773
	0.06320958223249393	100		0.3046594739210148	0.18366298652048493	0.8163369614895215	spiculated	1	vgg16	chats0000167_8458360468801		0.6321309950802387
	0.14581411280357473	100		0.787263987712004	0.6827746020118881	0.31722536895285197	spiculated	1	vgg16	smitg0000217_2601893645041		0.06692187699882524
	0.009096484593200586	100		0.11066636835308544	0.03152392928148083	0.9684760396381491	spiculated	1	vgg16	larts0000750_1910140376924		0.8802371198777599
	0.45745090261021404	100		0.5191334244930977	0.7236703322413297	0.2763296595174724	not_spiculated	0	vgg16	pnkts0000111_1426027339576		0.023415689419053552
	0.13272664863907652	100		0.76715556920509	0.5295645752525432	0.470435429400536	not_spiculated	0	vgg16	smitg0000066_1311974061353		0.10011779722330799
	0.007739872327512885	100		0.060094198990412004	0.027224312912103754	0.9727757278412568	spiculated	1	vgg16	rahts0000411_1303517128455		0.9321658302186492
	0.23591848365168455	100		0.13990767246708818	0.013273101140764408	0.9867269434662936	spiculated	1	vgg16	chats0000108_2592840007835		0.6241738453068914
	0.09892596080942503	100		0.47679641877885387	0.7267954846632986	0.2732045585154576	not_spiculated	0	vgg16	zwath0006233_2418439248409		0.4242776186076793
	0.3718089564924681	100		0.5268848911588971	0.8821979696282064	0.11780205071651603	spiculated	1	vgg16	smitg0000843_1777331348151		0.1013062142218768
	0.10816860500868951	100		0.7896403558972109	0.19296604810438295	0.8070339816374268	not_spiculated	0	vgg16	smitg0000708_2574355369299		0.10219109578884457
	0.03401400675477089	100		0.35507863498281395	0.2962842007312403	0.7037158151163989	spiculated	1	vgg16	lgcth0000682_1231608993696		0.6109073237674676
	0.03190523579065591	100		0.4473878463793998	0.3538601830840805	0.6461397645987229	spiculated	1	vgg16	smitg0000372_3238387251686		0.5207068921035222
	0.005860906310151468	100		0.05258079756722215	0.5320731533720797	0.46792682941788544	not_spiculated	0	vgg16	smitg0000487_2432646936938		0.9415582631701553
	0.5372950826299384	100		0.4425555164179118	0.9422622866683085	0.05773765369474134	spiculated	1	vgg16	smitg0000148_2499876052332		0.02014945155803589
	0.018595021899413876	100		0.04258771525114757	0.00979871040086162	0.9902013964991959	spiculated	1	vgg16	wshth0001691_2138605040565		0.9388172582751334
	0.0029424318858479914	100		0.02260039245167726	0.017793872897927426	0.9822061036825707	spiculated	1	vgg16	smitg0000424_5872690831780		0.9744572645503938
	0.04222912225979494	100		0.3944691251278051	0.33899151709403497	0.6610084537716602	not_spiculated	0	vgg16	wshth0000992_2435290724378		0.5633017982951195
	0.09425291818994895	100		0.2797589785106362	0.6487880885250018	0.3512118702392147	spiculated	1	vgg16	lgcth0000672_3242145779336		0.6259881091763306
	0.02070635610634716	100		0.23444478477918934	0.40623490118247424	0.593765114944387	spiculated	1	vgg16	cmctg0000315_3373479440547		0.7448488976769915
	0.004044023312963758	100		0.028230648930570205	0.021901975597884368	0.9780981351410792	spiculated	1	vgg16	smitg0000424_3114950721949		0.9677254351420805
	0.08803487469271387	100		0.3135456907742109	0.038123500298688426	0.9618765696433909	spiculated	1	vgg16	cprtg0000082_8309186167697		0.5984193616409694
	0.32941900832337245	100		0.6149434239622896	0.38950355001581916	0.6104964512308603	spiculated	1	vgg16	smitg0000497_6815184700167		0.05563765633325598
	0.0041580029708308585	100		0.03879420882372299	0.004869043772456026	0.9951309871099807	spiculated	1	vgg16	larts0000027_1498068134065		0.9570478198152258
	0.048496959336661684	100		0.044117301308091564	0.008585746745086793	0.9914141856924366	spiculated	1	vgg16	wshth0001691_3261438873664		0.9073857298584324
	0.006171020227374279	100		0.05276756743927977	0.005565843150180407	0.9944341680207152	spiculated	1	vgg16	smitg0000888_2175961264033		0.9410613845696397
	0.054352906220889265	100		0.5807688595446874	0.1578462300512295	0.8421537955422406	not_spiculated	0	vgg16	cbith0001687_2298141470826		0.3648782343637884
	0.24368024740301752	100		0.6697035329460034	0.7899026054193199	0.21009733418001894	not_spiculated	0	vgg16	smitg0000599_8801444233899		0.08661620812896352
	0.008880745253395552	100		0.15791104819811486	0.22097308659230708	0.7790269284202331	spiculated	1	vgg16	smitg0000415_9954585450014		0.8332081799216391
	0.8613977746877548	100		0.1121131413468023	0.21132238864719058	0.7886775916417048	not_spiculated	0	vgg16	larts0000627_1580972493421		0.026488991971669925
	0.2592058916653791	100		0.1616018128206421	0.16517881706009735	0.8348211570397358	not_spiculated	0	vgg16	wshth0001805_2127968218919		0.5791922477384601
	0.7854569341538223	100		0.1659287271137734	0.8522648118984204	0.14773517512382073	spiculated	1	vgg16	larts0000297_2589204375762		0.04861434569604672
	0.007999572043654545	100		0.05367217986988169	0.03322018782537256	0.9667798148263267	spiculated	1	vgg16	smitg0000424_3778523233882		0.9383280901510807
	0.8308940210395542	100		0.15419110464010624	0.9772434927949011	0.022756572207152628	not_spiculated	0	vgg16	smitg0000709_2422151616225		0.014914954223543537
	0.42096567670870766	100		0.5485680401766084	0.9567247743269198	0.04327514734507293	not_spiculated	0	vgg16	smitg0000754_6974339905784		0.030466320498090376
	0.09325745997673886	100		0.28078884584362646	0.12862256176580297	0.8713774411296672	spiculated	1	vgg16	larts0000990_4955364527600		0.6259537086430199
	0.011902856475926957	100		0.10155597671517216	0.4158443913041057	0.5841556071254623	spiculated	1	vgg16	smitg0000860_1897896776686		0.8865410517152985
	0.004363627465427295	100		0.04421925793627372	0.048260090620363585	0.951739886002764	spiculated	1	vgg16	zwath0006333_2546473857309		0.9514170443243976
	0.1264743341803291	100		0.7712333335175002	0.6483283205466551	0.35167166915606124	spiculated	1	vgg16	smitg0000824_1589823180334		0.10229235504250404
	0.4267496524887269	100		0.3492594155306909	0.17979982145257176	0.8202001349014917	not_spiculated	0	vgg16	larts0000627_2562061381302		0.22399097011023897
	0.1980479225621864	100		0.1456323888835251	0.08921721277586707	0.9107827322154436	spiculated	1	vgg16	smith0000841_2780887021135		0.6563197187849714
	0.060786727822726275	100		0.48107205878912573	0.30798095631334754	0.692019066939791	spiculated	1	vgg16	smith0000017_2030574516316		0.4581411212930234
	0.009090149651442244	100		0.10496586137365692	0.31464306815905235	0.6853568659356951	spiculated	1	vgg16	smitg0000253_1193192695771		0.8859439273340783
	0.25140284132586	100		0.6212183372736476	0.9682459724475062	0.031754067570685655	not_spiculated	0	vgg16	cbitg0001269_2033692658251		0.12737882093728511
	0.08500556636583242	100		0.6664757087857586	0.8469693878367865	0.15303052430326045	spiculated	1	vgg16	smitg0000028_5972273703825		0.24851875883788935
	0.006360849472808612	100		0.056704624465438225	0.03389411579669278	0.9661058424201401	spiculated	1	vgg16	larts0000630_2454902689878		0.9369347110721006
	0.008517384397818028	100		0.03477637157557248	0.010091654864037323	0.9899082255544313	spiculated	1	vgg16	chats0000108_3110673442629		0.9567062983274597
	0.3793494267764635	100		0.5363683025680609	0.30791388679037646	0.6920860768299986	not_spiculated	0	vgg16	smitg0000513_1423347543689		0.08428227489736745
	0.022876914181133672	100		0.21611125858292268	0.04654507062295991	0.9534549589905176	spiculated	1	vgg16	smitg0000188_3097786756910		0.7610118599173279
	0.9314096129224942	100		0.06618745600167389	0.9631567339687676	0.0368432061773326	not_spiculated	0	vgg16	smitg0000677_1471830977120		0.0024029174807748016
	0.002472469754368056	100		0.02440758003064198	0.016132679166074047	0.9838673477539781	spiculated	1	vgg16	smitg0000591_2901717554052		0.9731199696016157
	0.0888814658715317	100		0.13569452981559896	0.03251099221465225	0.9674890875539415	spiculated	1	vgg16	pnkts0000185_6924911393034		0.7754240036011146
	0.04669561416217175	100		0.5451636863173549	0.24873452787251646	0.7512654717613227	spiculated	1	vgg16	smitg0000459_1787588219202		0.40814081913038447
	0.019696406917749803	100		0.2279006259092988	0.41314711253501823	0.5868528936106073	spiculated	1	vgg16	smitg0000392_2821887418923		0.7524029999783196
	0.14292874501387265	100		0.7614203895459966	0.490047729833205	0.5099522771747619	not_spiculated	0	vgg16	smitg0000748_1860383328201		0.09565087565157701
	0.05812757094250219	100		0.4735643850889211	0.23065162500093692	0.7693483339628667	spiculated	1	vgg16	smitg0000036_2425818221554		0.4683079424119028
	0.028254081525192546	100		0.29363788395229284	0.0806176399060235	0.9193823815686465	spiculated	1	vgg16	cprtg0000038_1810140454093		0.6781080784512012
	0.12871505302003375	100		0.6157841693370075	0.4030657480330135	0.5969343271681474	spiculated	1	vgg16	smitg0000507_3059022894539		0.255500832844028
	0.006755476874201986	100		0.04072087092875824	0.05091498734606965	0.9490849759136947	not_spiculated	0	vgg16	wshth0001207_2044167366428		0.9525237373783627
	0.10817987556584578	100		0.3414836833598303	0.9833296205725404	0.016670258331634945	spiculated	1	vgg16	smitg0000672_2554378323908		0.5503364024921521
	0.35513298915716657	100		0.5653174018871407	0.6446460367271879	0.3553540050577308	spiculated	1	vgg16	wshth0001556_2825780360838		0.07954966469393956
	0.06127553546416506	100		0.7063710267042007	0.3106300892862812	0.689369891421031	spiculated	1	vgg16	smitg0000247_1567434029257		0.23235342946675977
	0.7309237278583465	100		0.23414311272694116	0.11060870594932597	0.889391269094258	not_spiculated	0	vgg16	chats0000113_9972537129019		0.034933248137139446
	0.04753667877514661	100		0.604050868239486	0.38478976551299127	0.6152102092217849	spiculated	1	vgg16	smitg0000056_1472697143236		0.3484123816810285
	0.15535396774557558	100		0.771897688955654	0.6883480309256773	0.31165201695164224	spiculated	1	vgg16	smitg0000507_1702613109942		0.07274826741412636
	0.32995162284357066	100		0.6330044829390726	0.4071374673274961	0.5928625131327874	not_spiculated	0	vgg16	smitg0000739_2726825831098		0.037043923121155994
	0.06851257511374664	100		0.6168067722157706	0.7983444944346954	0.20165544831803636	spiculated	1	vgg16	smitg0000279_4965223904288		0.3146806537971374
	0.008960949954122794	100		0.11475932332982013	0.06256261574576996	0.9374374568526515	not_spiculated	0	vgg16	larts0000645_8841433550659		0.8762795967975171
	0.05767263349597215	100		0.6213863167130299	0.44486021293166444	0.5551397979045449	not_spiculated	0	vgg16	smitg0000508_3234710353772		0.3209411527069687
	0.31749242593356386	100		0.4302648693213911	0.9352207020785002	0.06477932905788984	spiculated	1	vgg16	smitg0000285_3396498848554		0.25224263913605754
	0.009283622610406161	100		0.09491479664948878	0.030472996603612582	0.969527101319101	spiculated	1	vgg16	smitg0000168_1383830834614		0.8958015515901062
	0.1875244343361378	100		0.7184115562364581	0.7790100731973056	0.22098989345592107	not_spiculated	0	vgg16	chats0000025_1755730742003		0.09406398642231009
	0.3614585419644814	100		0.5572906299170077	0.8633700204610815	0.13662993247077626	spiculated	1	vgg16	smitg0000217_2571166567196		0.08125082298593972
	0.8229407546129716	100		0.1672571368770354	0.9870059942037318	0.0129940573980334	spiculated	1	vgg16	smitg0000148_3013566026384		0.009802047054735091
	0.011220678480363651	100		0.07000956378849064	0.03561944213820839	0.9643805439456702	spiculated	1	vgg16	wshth0000965_2574205435249		0.9187695991113488
	0.1812299702000427	100		0.7132168410081843	0.2524620325645542	0.7475379496371144	not_spiculated	0	vgg16	zwath0006301_2680559689971		0.10555325294119622
	0.19071699340191334	100		0.29364166444789036	0.25588123248829603	0.7441188452254038	spiculated	1	vgg16	larts0000736_7357904164871		0.5156412646217465
	0.006032154614453633	100		0.07890430038133824	0.05818705515042286	0.9418128635573351	spiculated	1	vgg16	smitg0000523_1725382522761		0.9150635098089935
	0.15416467501018127	100		0.6751370639819635	0.0355691012033701	0.9644308991066137	spiculated	1	vgg16	lgcth0000165_6982317614112		0.17069818757698837
	0.07021915593759125	100		0.712497492171867	0.37417996843415874	0.6258200234370878	spiculated	1	vgg16	smitg0000469_1422707824844		0.21728332019850402
	0.05064533025418485	100		0.5036711691569207	0.26174395175458465	0.7382559852018082	spiculated	1	vgg16	wshth0001296_1746285966158		0.4456835184556823
	0.002272103993427259	100		0.019498021059239628	0.10186044853314628	0.898139513930839	spiculated	1	vgg16	smitg0000802_1687128630727		0.9782299001893794
	0.018760803102126106	100		0.2652352302267613	0.08129422719600098	0.9187057477472854	spiculated	1	vgg16	smitg0000324_9973809421710		0.7160039397145341
	0.2125137445649138	100		0.7208724687804389	0.9583509178869899	0.0416490462223374	spiculated	1	vgg16	pnkts0000173_1221095126062		0.06661372365932253
	0.12388296287093384	100		0.5019215209081195	0.10428596933108675	0.8957140965966973	spiculated	1	vgg16	larts0000651_5866148563269		0.37419549154955745
	0.011295533546620402	100		0.12868056426193544	0.059902158817806805	0.9400978873952286	spiculated	1	vgg16	larts0000115_1508968589368		0.8600240002038907
	0.5258023512076735	100		0.455909801257711	0.9779962334622422	0.022003802430184648	not_spiculated	0	vgg16	smitg0000233_1759295841216		0.01828793948125934
	0.2245317191856991	100		0.2556630430929834	0.021691250344840887	0.9783087344915858	spiculated	1	vgg16	smith0000581_2401195644705		0.5198053168840897
	0.32745995276555	100		0.14190303210119348	0.04116083672186429	0.958839208270325	spiculated	1	vgg16	lgcth0000187_3471109793247		0.530637085521748
	0.1843585257695467	100		0.7246550632742302	0.8502920358247731	0.14970792184565226	spiculated	1	vgg16	smitg0000031_3049149120331		0.09098638728619442
	0.004893375848382195	100		0.026797236040064152	0.1829360482308892	0.8170640331217942	spiculated	1	vgg16	larts0000743_1647359455929		0.9683093422501832
	0.014301528780236092	100		0.18895046745057173	0.057834480339633156	0.9421654662708357	spiculated	1	vgg16	rahts0000773_2209165417611		0.7967480918686073
	0.06591960776490755	100		0.6669521823477078	0.32953141768264493	0.6704685682093987	spiculated	1	vgg16	larts0000520_2117560417028		0.2671282503000074
	0.30405918082840416	100		0.644189722396532	0.8288537664910689	0.1711462449165275	spiculated	1	vgg16	smitg0000726_2352534193998		0.05175105882509218
	0.04076316417419049	100		0.35109754811303	0.27549208730098756	0.724507920319519	spiculated	1	vgg16	smitg0000497_1085142009338		0.6081393137564173
	0.004559583895882313	100		0.05744091391435467	0.5041597899375659	0.49584018695541715	spiculated	1	vgg16	smitg0000814_2858933280901		0.9379995105801555
	0.2835118423482918	100		0.6786901913206185	0.6977439361692668	0.30225602065035834	not_spiculated	0	vgg16	smitg0000050_1957164502069		0.03779799933308454
	0.005556050549829973	100		0.04561991493278682	0.08339681460848253	0.9166031071145728	not_spiculated	0	vgg16	smith0000025_4539552315288		0.9488239984084778
	0.29124776529972624	100		0.540448027458141	0.9463941483070577	0.05360578183268217	spiculated	1	vgg16	cbitg0001667_1002136777948		0.16830420659813358
	0.03571970764377385	100		0.4625113189056442	0.08396738158937424	0.9160325800447177	not_spiculated	0	vgg16	smitg0000136_2439089668121		0.5017690578641718
	0.1290775896650763	100		0.8026805653776666	0.12327971634349785	0.8767203226905741	spiculated	1	vgg16	smitg0000821_8714330132120		0.06824185783299172
	0.1637608957145288	100		0.7330893067589808	0.08064609162533021	0.9193538862909075	not_spiculated	0	vgg16	smitg0000222_3339387062352		0.10314984007539525
	0.01938525506879093	100		0.23013327977372192	0.15923281229538933	0.8407671117588604	not_spiculated	0	vgg16	larts0000027_2914606209536		0.750481533646758
	0.03588797489862863	100		0.1063247244824594	0.2670467098309409	0.7329532952000068	not_spiculated	0	vgg16	smitg0000890_2931136773414		0.8577874043873833
	0.578275744051353	100		0.39033909126618904	0.9764553624438944	0.023544647118976397	not_spiculated	0	vgg16	smitg0000124_2812831336026		0.03138507177712486
	0.01974409126987579	100		0.08793881781915622	0.009734805175002517	0.9902651408015745	spiculated	1	vgg16	chats0000005_1521809419972		0.892317023841048
	0.0015153117369287024	100		0.015779809913052854	0.05747050269170408	0.9425295491120457	spiculated	1	vgg16	lgcth0000249_4611918421702		0.9827050256271274
	0.10086021818430752	100		0.8053377797821664	0.2850021824648583	0.714997807717951	not_spiculated	0	vgg16	smitg0000234_5613014594646		0.09380196080884583
	0.03205641286872008	100		0.07501432316735357	0.019558207381619085	0.9804417676198224	not_spiculated	0	vgg16	larts0000769_2839152444369		0.8929293010478654
	0.026213145061249676	100		0.22545200417156022	0.02371124121853791	0.9762888046016239	spiculated	1	vgg16	ewbth0000173_7437425535569		0.7483347810857885
	0.20285434750970502	100		0.7444908819480689	0.538267480464725	0.4617324951825108	not_spiculated	0	vgg16	wshth0001561_1512962154109		0.052654750653913424
	0.18170259606511316	100		0.7179609672744239	0.14564725042974563	0.8543528144148926	spiculated	1	vgg16	smitg0000599_2657202472523		0.10033644560865462
	0.036295656330057484	100		0.5641906690129642	0.5643410415553483	0.4356589342283105	spiculated	1	vgg16	smitg0000204_2717486296540		0.3995136246710092
	0.19047635644331862	100		0.5220847483361876	0.04974167383503281	0.9502583941689187	spiculated	1	vgg16	dntth0000005_4345237659665		0.2874389606897323
	0.008881206844348	100		0.054102138715380284	0.786316306441769	0.21368364181949803	not_spiculated	0	vgg16	xnmth0000017_3137933110069		0.9370166960886837
	0.10648373574874906	100		0.8056141259613687	0.734708788770832	0.265291200882416	spiculated	1	vgg16	smitg0000469_1581004333640		0.08790211358093102
	0.05667360584684564	100		0.6319661002325238	0.3355569703824494	0.6644430649177704	spiculated	1	vgg16	smitg0000289_1814735953859		0.31136021467895514
	0.14021880123628244	100		0.6035068732886509	0.734616787421158	0.2653832461076342	not_spiculated	0	vgg16	smitg0000290_6169806290747		0.25627426556022725
	0.007571484649760059	100		0.06600286323097929	0.0961084761758143	0.9038915912731595	spiculated	1	vgg16	smitg0000659_1395530616959		0.9264256365395481
	0.42276475748634174	100		0.29780642658786843	0.3457231871224327	0.6542768854333854	not_spiculated	0	vgg16	cbith0001486_2276200837606		0.27942890962357736
	0.04341718501685729	100		0.4065718262159203	0.049474786405627455	0.9505252051432175	spiculated	1	vgg16	smitg0000415_1568650846141		0.5500109329093152
	0.00264835161801207	100		0.04110754464744259	0.04014742053590705	0.9598525782084084	spiculated	1	vgg16	larts0000115_2083054634270		0.9562440583113045
	0.09444322017919247	100		0.7730960403011352	0.29461356776874675	0.7053864403160862	not_spiculated	0	vgg16	smitg0000121_1967087734558		0.13246072187113195
	0.3384600453864479	100		0.5470249447598823	0.4845916888549758	0.5154082874230695	spiculated	1	vgg16	smitg0000659_2377248239902		0.11451495137753802
	0.24536144753080721	100		0.694878215224181	0.9645578333701758	0.03544214027434986	not_spiculated	0	vgg16	smitg0000227_5575587049170		0.059760365931631164
	0.03602479454922345	100		0.08904368243442397	0.1603336666679799	0.8396663855550864	spiculated	1	vgg16	lgcth0000249_2962247062927		0.8749316295715537
	0.043422505995155986	100		0.5337894882059481	0.6016877560395034	0.3983122656235397	not_spiculated	0	vgg16	smitg0000208_1735391984443		0.42278809216649904
	0.01753337280585246	100		0.16446011359116725	0.1199448187216926	0.8800550809174524	spiculated	1	vgg16	smith0000029_1923488260174		0.8180064498982087
	0.007287577233130426	100		0.03281602981512856	0.045431356779751436	0.9545686880772514	spiculated	1	vgg16	larts0000633_1505307992612		0.9598962889210271
	0.42582594377867367	100		0.5555296559206158	0.3396119070574164	0.6603881292360967	spiculated	1	vgg16	smith0000797_6962123072229		0.01864438670238165
	0.07334931411828637	100		0.5770744422941064	0.862743403187696	0.13725651385610585	not_spiculated	0	vgg16	smitg0000190_5399108230645		0.34957619302458826
	0.1120796805615391	100		0.6312129986786168	0.5620042291331472	0.43799566555472397	not_spiculated	0	vgg16	wshth0001536_1709601659528		0.25670734514910887
	0.0409924486400292	100		0.06731457064096819	0.3397222058165912	0.6602778258839012	not_spiculated	0	vgg16	smitg0000582_2667772608357		0.8916929421064476
	0.04958880515034955	100		0.8510023781531654	0.974435077410567	0.025564901569440236	not_spiculated	0	vgg16	smitg0000584_2059005049287		0.0994088279774159
	0.058922543202907796	100		0.594867758101222	0.7565369389681992	0.24346302908682677	spiculated	1	vgg16	smitg0000292_2029856198108		0.3462098063591469
	0.23120517405631005	100		0.7157674619510042	0.800217827854915	0.19978219808490075	not_spiculated	0	vgg16	smitg0000066_1219298982848		0.053027406672296
	0.008863970652029832	100		0.09494659635388256	0.23207793558250298	0.7679220458429666	spiculated	1	vgg16	smitg0000371_3276447541115		0.8961894890976226
	0.012672047383207583	100		0.06481574219996496	0.2916124433733757	0.7083875595151404	spiculated	1	vgg16	smitg0000832_1681865410591		0.9225122526739596
	0.007145068953317192	100		0.040616268999355144	0.024923506519761832	0.9750765010844935	spiculated	1	vgg16	lgcth0000701_2290630056739		0.9522387703219298
	0.0017246502892528045	100		0.015658832230072767	0.0018778255018055668	0.9981220734371353	spiculated	1	vgg16	smitg0000385_1227436172578		0.9826164660564152
	0.01303014985020295	100		0.0664625405009436	0.14225298459919616	0.8577470141286426	spiculated	1	vgg16	lgcth0000672_2077157034106		0.9205072252462798
	0.0749094663508614	100		0.4891155905410169	0.8237465186975071	0.1762534165540081	not_spiculated	0	vgg16	larts0000640_2484154429812		0.4359749149511242
	0.020707718702458827	100		0.12255603839929395	0.15085680866279366	0.8491431568320528	spiculated	1	vgg16	smitg0000727_1115439561934		0.8567361392976568
	0.0031752817404600113	100		0.03234728136201194	0.0524446425553919	0.9475553160329377	spiculated	1	vgg16	lgcth0000649_1437212972813		0.9644774627251778
	0.03233068897992394	100		0.2502355482908786	0.36312977393481816	0.6368702462835344	spiculated	1	vgg16	larts0001210_3180497120266		0.7174337700342156
	0.00683852156744819	100		0.07878004933326294	0.04384688537017058	0.9561532100667716	spiculated	1	vgg16	cprtg0000038_2448999815950		0.9143813342672299
	0.1004419016410063	100		0.6235472039930128	0.16158312739681124	0.8384168165223742	spiculated	1	vgg16	smitg0000178_4512284887869		0.27601090813569645
	0.007951024136289437	100		0.033053323445291515	0.040441237172299395	0.9595587840330373	spiculated	1	vgg16	lgcth0000701_3229968379648		0.9589957012179786
	0.03742120739711828	100		0.4806498455785709	0.585347540721663	0.4146524709659311	spiculated	1	vgg16	smitg0000372_6889220623743		0.48192882960067934
[truncated: 17 more rows]
