# Supplementary material for: Multi-site validation of an interpretable model to analyze breast masses
Source: PLoS One. 2025 Jun 26;20(6):e0320091. doi: 10.1371/journal.pone.0320091 (PMC12200715; doi:10.1371/journal.pone.0320091)
Supplement: S1 Data — This dataset contains model evaluation metrics (ROC curves, confidence intervals, activation maps), demographic information from four medical imaging sites (Duke, Emory, iCAD, and EMBED Open Data) used in the study, and logits for replication of EMBED Open Data results. (ZIP) [file pone.0320091.s006.zip › data/duke_mal_roc.csv]

fpr	tpr	threshold	model	malignancy
0.0	0.0	1.9996385977867277	iaia-bl	not_malignant
0.0	0.023809523809523808	0.9996385977867276	iaia-bl	not_malignant
0.05555555555555555	0.023809523809523808	0.9993377738921017	iaia-bl	not_malignant
0.05555555555555555	0.2619047619047619	0.9990831269023082	iaia-bl	not_malignant
0.08333333333333333	0.2619047619047619	0.999055573005203	iaia-bl	not_malignant
0.08333333333333333	0.30952380952380953	0.9988097427668606	iaia-bl	not_malignant
0.1111111111111111	0.30952380952380953	0.9986823967278675	iaia-bl	not_malignant
0.1111111111111111	0.5238095238095238	0.9747437507687781	iaia-bl	not_malignant
0.1388888888888889	0.5238095238095238	0.9730019104825851	iaia-bl	not_malignant
0.1388888888888889	0.5476190476190477	0.9727960963465546	iaia-bl	not_malignant
0.16666666666666666	0.5476190476190477	0.971227414938225	iaia-bl	not_malignant
0.16666666666666666	0.7142857142857143	0.9665404906796622	iaia-bl	not_malignant
0.25	0.7142857142857143	0.9637571694784653	iaia-bl	not_malignant
0.25	0.7619047619047619	0.9628285651814568	iaia-bl	not_malignant
0.2777777777777778	0.7619047619047619	0.9626183140320822	iaia-bl	not_malignant
0.2777777777777778	0.9047619047619048	0.9386781075187649	iaia-bl	not_malignant
0.3055555555555556	0.9047619047619048	0.9234823145789645	iaia-bl	not_malignant
0.3055555555555556	0.9523809523809523	0.9138906319629314	iaia-bl	not_malignant
0.3611111111111111	0.9523809523809523	0.8909194497677826	iaia-bl	not_malignant
0.3611111111111111	0.9761904761904762	0.8866121478989831	iaia-bl	not_malignant
0.5	0.9761904761904762	0.6811217976774743	iaia-bl	not_malignant
0.5	1.0	0.3383375835819057	iaia-bl	not_malignant
1.0	1.0	0.0008082469506786039	iaia-bl	not_malignant
0.0	0.0	1.9991917530493213	iaia-bl	malignant
0.0	0.027777777777777776	0.9991917530493214	iaia-bl	malignant
0.0	0.5	0.7519241074554507	iaia-bl	malignant
0.023809523809523808	0.5	0.6616624164180943	iaia-bl	malignant
0.023809523809523808	0.6388888888888888	0.11403481220426455	iaia-bl	malignant
0.047619047619047616	0.6388888888888888	0.1133878521010169	iaia-bl	malignant
0.047619047619047616	0.6944444444444444	0.10547968141380511	iaia-bl	malignant
0.09523809523809523	0.6944444444444444	0.08349193228225422	iaia-bl	malignant
0.09523809523809523	0.7222222222222222	0.07651768542103556	iaia-bl	malignant
0.23809523809523808	0.7222222222222222	0.03837255676157841	iaia-bl	malignant
0.23809523809523808	0.75	0.03738168596791782	iaia-bl	malignant
0.2857142857142857	0.75	0.036589316297956226	iaia-bl	malignant
0.2857142857142857	0.8333333333333334	0.034640917952299524	iaia-bl	malignant
0.4523809523809524	0.8333333333333334	0.029298254887851583	iaia-bl	malignant
0.4523809523809524	0.8611111111111112	0.028772585061775047	iaia-bl	malignant
0.47619047619047616	0.8611111111111112	0.02720390365344533	iaia-bl	malignant
0.47619047619047616	0.8888888888888888	0.02699808951741486	iaia-bl	malignant
0.6904761904761905	0.8888888888888888	0.0018867550613380255	iaia-bl	malignant
0.6904761904761905	0.9166666666666666	0.0013176032721324788	iaia-bl	malignant
0.7380952380952381	0.9166666666666666	0.0011234686035481959	iaia-bl	malignant
0.7380952380952381	0.9444444444444444	0.0009444269947970252	iaia-bl	malignant
0.9761904761904762	0.9444444444444444	0.0007227259117233541	iaia-bl	malignant
0.9761904761904762	1.0	0.00042678619762468096	iaia-bl	malignant
1.0	1.0	0.0003614022132724408	iaia-bl	malignant
0.0	0.0	1.955720905836695	protopnet	not_malignant
0.0	0.023809523809523808	0.955720905836695	protopnet	not_malignant
0.027777777777777776	0.023809523809523808	0.9473230846195286	protopnet	not_malignant
0.027777777777777776	0.16666666666666666	0.9342866007148934	protopnet	not_malignant
0.1111111111111111	0.16666666666666666	0.9189539396531734	protopnet	not_malignant
0.1111111111111111	0.7142857142857143	0.8073202543770154	protopnet	not_malignant
0.1388888888888889	0.7142857142857143	0.7695011774268258	protopnet	not_malignant
0.1388888888888889	0.7380952380952381	0.7636649771087864	protopnet	not_malignant
0.16666666666666666	0.7380952380952381	0.76013723918486	protopnet	not_malignant
0.16666666666666666	0.7857142857142857	0.7298582357337897	protopnet	not_malignant
0.19444444444444445	0.7857142857142857	0.7164653526225397	protopnet	not_malignant
0.19444444444444445	0.8095238095238095	0.7126963847227519	protopnet	not_malignant
0.2222222222222222	0.8095238095238095	0.7078083853269818	protopnet	not_malignant
0.2222222222222222	0.9285714285714286	0.6722828023154264	protopnet	not_malignant
0.2777777777777778	0.9285714285714286	0.6390231208490001	protopnet	not_malignant
0.2777777777777778	0.9523809523809523	0.6294789780796813	protopnet	not_malignant
0.3055555555555556	0.9523809523809523	0.6289619178241896	protopnet	not_malignant
0.3055555555555556	1.0	0.6091696776162822	protopnet	not_malignant
1.0	1.0	0.07912603382680161	protopnet	not_malignant
0.0	0.0	1.9208739661731984	protopnet	malignant
0.0	0.027777777777777776	0.9208739661731984	protopnet	malignant
0.0	0.6944444444444444	0.41721508011882463	protopnet	malignant
0.047619047619047616	0.6944444444444444	0.3790509305516983	protopnet	malignant
0.047619047619047616	0.7222222222222222	0.3710380821758103	protopnet	malignant
0.07142857142857142	0.7222222222222222	0.37052102192031866	protopnet	malignant
0.07142857142857142	0.7777777777777778	0.34090334906946457	protopnet	malignant
0.19047619047619047	0.7777777777777778	0.2990147104953589	protopnet	malignant
0.19047619047619047	0.8055555555555556	0.29219161467301824	protopnet	malignant
0.21428571428571427	0.8055555555555556	0.28730361527724807	protopnet	malignant
0.21428571428571427	0.8333333333333334	0.2835346473774602	protopnet	malignant
0.2619047619047619	0.8333333333333334	0.24592379066877446	protopnet	malignant
0.2619047619047619	0.8611111111111112	0.23986276081514005	protopnet	malignant
0.2857142857142857	0.8611111111111112	0.2363350228912136	protopnet	malignant
0.2857142857142857	0.8888888888888888	0.23049882257317425	protopnet	malignant
0.8333333333333334	0.8888888888888888	0.08518143724462138	protopnet	malignant
0.8333333333333334	0.9722222222222222	0.07070251060191435	protopnet	malignant
0.9761904761904762	0.9722222222222222	0.05332238159412645	protopnet	malignant
0.9761904761904762	1.0	0.05267691538047132	protopnet	malignant
1.0	1.0	0.04427909416330501	protopnet	malignant
0.0	0.0	1.9947440950036825	vgg16	not_malignant
0.0	0.023809523809523808	0.9947440950036824	vgg16	not_malignant
0.0	0.16666666666666666	0.9879107455641448	vgg16	not_malignant
0.027777777777777776	0.16666666666666666	0.9876535734297268	vgg16	not_malignant
0.027777777777777776	0.23809523809523808	0.9843239312729936	vgg16	not_malignant
0.05555555555555555	0.23809523809523808	0.9841232993712079	vgg16	not_malignant
0.05555555555555555	0.5	0.9611707240071125	vgg16	not_malignant
0.08333333333333333	0.5	0.9610913230148485	vgg16	not_malignant
0.08333333333333333	0.5714285714285714	0.9537681456125384	vgg16	not_malignant
0.1388888888888889	0.5714285714285714	0.947755497681038	vgg16	not_malignant
0.1388888888888889	0.7619047619047619	0.8014904804875747	vgg16	not_malignant
0.16666666666666666	0.7619047619047619	0.7997383335610609	vgg16	not_malignant
0.16666666666666666	0.8095238095238095	0.7225591887204291	vgg16	not_malignant
0.19444444444444445	0.8095238095238095	0.7154108022883454	vgg16	not_malignant
0.19444444444444445	0.8333333333333334	0.6608953090282924	vgg16	not_malignant
0.25	0.8333333333333334	0.6295553551989795	vgg16	not_malignant
0.25	0.8809523809523809	0.6228359494549649	vgg16	not_malignant
0.3333333333333333	0.8809523809523809	0.5323693814272396	vgg16	not_malignant
0.3333333333333333	0.9523809523809523	0.39622430049124696	vgg16	not_malignant
0.3888888888888889	0.9523809523809523	0.3105330118189685	vgg16	not_malignant
0.3888888888888889	0.9761904761904762	0.3069058996550845	vgg16	not_malignant
0.5555555555555556	0.9761904761904762	0.2022839209351646	vgg16	not_malignant
0.5555555555555556	1.0	0.1449004828362388	vgg16	not_malignant
1.0	1.0	0.012857506477786768	vgg16	not_malignant
0.0	0.0	1.9871424895696808	vgg16	malignant
0.0	0.027777777777777776	0.9871424895696809	vgg16	malignant
0.0	0.4444444444444444	0.8841218714251885	vgg16	malignant
0.023809523809523808	0.4444444444444444	0.8550995247553225	vgg16	malignant
0.023809523809523808	0.6111111111111112	0.7083958775321789	vgg16	malignant
0.047619047619047616	0.6111111111111112	0.6930940697609828	vgg16	malignant
0.047619047619047616	0.6666666666666666	0.6615312707653229	vgg16	malignant
0.11904761904761904	0.6666666666666666	0.5424964723678128	vgg16	malignant
0.11904761904761904	0.75	0.4076914291386343	vgg16	malignant
0.16666666666666666	0.75	0.3726115595755641	vgg16	malignant
0.16666666666666666	0.8055555555555556	0.34087511207190485	vgg16	malignant
0.19047619047619047	0.8055555555555556	0.33910472703078176	vgg16	malignant
0.19047619047619047	0.8333333333333334	0.2845892111769984	vgg16	malignant
0.23809523809523808	0.8333333333333334	0.2295782739255409	vgg16	malignant
0.23809523809523808	0.8611111111111112	0.2002617102485238	vgg16	malignant
0.42857142857142855	0.8611111111111112	0.0632849939456795	vgg16	malignant
0.42857142857142855	0.9166666666666666	0.0510295754729678	vgg16	malignant
0.5	0.9166666666666666	0.04070960078989114	vgg16	malignant
0.5	0.9444444444444444	0.03890867045845258	vgg16	malignant
0.7619047619047619	0.9444444444444444	0.01679143395993524	vgg16	malignant
0.7619047619047619	0.9722222222222222	0.015876704430473017	vgg16	malignant
0.8333333333333334	0.9722222222222222	0.013386711074375092	vgg16	malignant
0.8333333333333334	1.0	0.012346372704035331	vgg16	malignant
1.0	1.0	0.005255985200342718	vgg16	malignant
