# Supplementary material for: Multi-site validation of an interpretable model to analyze breast masses
Source: PLoS One. 2025 Jun 26;20(6):e0320091. doi: 10.1371/journal.pone.0320091 (PMC12200715; doi:10.1371/journal.pone.0320091)
Supplement: S1 Data — This dataset contains model evaluation metrics (ROC curves, confidence intervals, activation maps), demographic information from four medical imaging sites (Duke, Emory, iCAD, and EMBED Open Data) used in the study, and logits for replication of EMBED Open Data results. (ZIP) [file pone.0320091.s006.zip › data/duke_mal_dist.csv]

model_name	mal_pos_prob	malignancy_label
protopnet	0.5947794916213673	1
protopnet	0.7323547383831671	1
protopnet	0.158657934166612	0
protopnet	0.45194251727801305	1
protopnet	0.6058672743659028	1
protopnet	0.11643664382486325	0
protopnet	0.08850660212847532	0
protopnet	0.05695431010404089	0
protopnet	0.06402890404311526	0
protopnet	0.2363350228912136	0
protopnet	0.7839895519647718	1
protopnet	0.2990147104953589	0
protopnet	0.799033178608087	1
protopnet	0.39083032238371784	0
protopnet	0.28730361527724807	0
protopnet	0.14434331793624813	0
protopnet	0.7645792115705323	1
protopnet	0.07070251060191435	1
protopnet	0.23986276081514005	1
protopnet	0.881251439614403	1
protopnet	0.2835346473774602	1
protopnet	0.7010931260929925	1
protopnet	0.05267691538047132	1
protopnet	0.077012274577801	1
protopnet	0.3790509305516983	0
protopnet	0.41721508011882463	1
protopnet	0.13714887120428856	0
protopnet	0.8565709229557938	1
protopnet	0.37052102192031866	0
protopnet	0.09768329187640437	0
protopnet	0.688356146097467	1
protopnet	0.1337095587703602	0
protopnet	0.5322106550869427	1
protopnet	0.3218428628134113	0
protopnet	0.1576098870543885	0
protopnet	0.09054225206238928	0
protopnet	0.5962099615146806	1
protopnet	0.31269494614335813	0
protopnet	0.29219161467301824	1
protopnet	0.3710380821758103	1
protopnet	0.08104606034682661	1
protopnet	0.08518143724462138	0
protopnet	0.4926726063598339	1
protopnet	0.1926797456229846	0
protopnet	0.1401641521626389	0
protopnet	0.18677231298965769	0
protopnet	0.9208739661731984	1
protopnet	0.09858614669402294	0
protopnet	0.24592379066877446	0
protopnet	0.47089720543531316	1
protopnet	0.12388435062536049	0
protopnet	0.8223448524013661	1
protopnet	0.8960582125235855	1
protopnet	0.06571339928510657	0
protopnet	0.13624971411708012	0
protopnet	0.16698032034320723	0
protopnet	0.7367744513995386	1
protopnet	0.1665035768670779	0
protopnet	0.12046910626537667	0
protopnet	0.23049882257317425	1
protopnet	0.36097687915099985	1
protopnet	0.43253500237465087	1
protopnet	0.17176902811596806	0
protopnet	0.6134305438890796	1
protopnet	0.06558374947209901	0
protopnet	0.32771719768457364	0
protopnet	0.04427909416330501	0
protopnet	0.16162444180949576	0
protopnet	0.053565992186071915	0
protopnet	0.1272550862822625	0
protopnet	0.8957517596505327	1
protopnet	0.3271773727283511	0
protopnet	0.2701417642662103	0
protopnet	0.34090334906946457	1
protopnet	0.08623797555475218	0
protopnet	0.6267680795659704	1
protopnet	0.5260383403348207	1
protopnet	0.05332238159412645	0
iaia-bl	0.04701900782669007	0
iaia-bl	0.1133878521010169	0
iaia-bl	0.03230331773807614	0
iaia-bl	0.9989793164962195	1
iaia-bl	0.03837255676157841	0
iaia-bl	0.02525624923122199	0
iaia-bl	0.0007946595797482989	0
iaia-bl	0.0007543869385315977	0
iaia-bl	0.0018867550613380255	0
iaia-bl	0.9935134530834446	1
iaia-bl	0.034640917952299524	1
iaia-bl	0.08610936803706859	0
iaia-bl	0.03510267629990768	1
iaia-bl	0.002547327023704262	0
iaia-bl	0.00042678619762468096	1
iaia-bl	0.10547968141380511	1
iaia-bl	0.02699808951741486	1
iaia-bl	0.999050249997632	1
iaia-bl	0.9986088793260617	1
iaia-bl	0.030008238523112598	0
iaia-bl	0.0007227259117233541	0
iaia-bl	0.0009168730976918841	0
iaia-bl	0.0011234686035481959	0
iaia-bl	0.0305673641767871	0
iaia-bl	0.9991917530493214	1
iaia-bl	0.008831845604123078	0
iaia-bl	0.11942666209678815	1
iaia-bl	0.9989902730408511	1
iaia-bl	0.03345950932033785	0
iaia-bl	0.9713494462598339	1
iaia-bl	0.003504483806529119	0
iaia-bl	0.028772585061775047	1
iaia-bl	0.0003614022132724408	0
iaia-bl	0.036589316297956226	0
iaia-bl	0.9979254682441122	1
iaia-bl	0.021583760961788018	0
iaia-bl	0.03624283052153463	1
iaia-bl	0.000842639049201736	0
iaia-bl	0.04292493611872221	0
iaia-bl	0.9969919368707534	1
iaia-bl	0.9956441320524433	1
iaia-bl	0.0009444269947970252	1
iaia-bl	0.0008171166672583322	0
iaia-bl	0.045534090876864296	0
iaia-bl	0.08349193228225422	0
iaia-bl	0.016732052192709866	0
iaia-bl	0.2580401196549846	1
iaia-bl	0.03191888405221358	0
iaia-bl	0.6616624164180943	0
iaia-bl	0.01841898153745732	0
iaia-bl	0.31887820232252573	1
iaia-bl	0.0008521261674909693	0
iaia-bl	0.03738168596791782	1
iaia-bl	0.963633181024089	1
iaia-bl	0.11403481220426455	1
iaia-bl	0.0013176032721324788	1
iaia-bl	0.9980236492173707	1
iaia-bl	0.0008691361548491192	0
iaia-bl	0.10908055023221745	1
iaia-bl	0.03717143481854319	0
iaia-bl	0.06132189248123505	0
iaia-bl	0.07651768542103556	1
iaia-bl	0.0011902572331394035	0
iaia-bl	0.029298254887851583	0
iaia-bl	0.0006622261078983809	1
iaia-bl	0.02720390365344533	0
iaia-bl	0.03984996126343195	0
iaia-bl	0.032448692884594	0
iaia-bl	0.994127591806828	1
iaia-bl	0.12824329573485205	1
iaia-bl	0.9864896123365993	1
iaia-bl	0.9785320063565233	1
iaia-bl	0.9972492899268371	1
iaia-bl	0.7519241074554507	1
iaia-bl	0.01797148505500497	0
iaia-bl	0.0007498145386006567	0
iaia-bl	0.0007564056547913641	0
iaia-bl	0.9987792274530778	1
vgg16	0.132195580048172	0
vgg16	0.14738052034750354	0
vgg16	0.046231933408709285	0
vgg16	0.4076914291386343	1
vgg16	0.3771640402708339	0
vgg16	0.029276389372152576	0
vgg16	0.9189987558068676	1
vgg16	0.9756925254570159	1
vgg16	0.022986742578875542	0
vgg16	0.08615623695141064	0
vgg16	0.9871424895696809	1
vgg16	0.9661145952879142	1
vgg16	0.1571524619167157	0
vgg16	0.028234418380477414	0
vgg16	0.7506345333140217	1
vgg16	0.6894670136438041	1
vgg16	0.33910472703078176	0
vgg16	0.015876704430473017	1
vgg16	0.9816276247498796	1
vgg16	0.2774407824458125	0
vgg16	0.929321766314702	1
vgg16	0.00914080041842311	0
vgg16	0.6037757145358256	0
vgg16	0.9321803874225684	1
vgg16	0.9007283603066262	1
vgg16	0.01870870785286849	0
vgg16	0.9293316261240959	1
vgg16	0.3704446085109495	1
vgg16	0.19850947546909975	0
vgg16	0.9787620383584068	1
vgg16	0.7758713001504307	1
vgg16	0.4676306412219843	1
vgg16	0.05224448988877557	1
vgg16	0.09759750560644642	0
vgg16	0.012089273046112035	0
vgg16	0.7977160959158469	1
vgg16	0.4455377811883205	1
vgg16	0.9766962290228464	1
vgg16	0.9654705500004052	1
vgg16	0.0632849939456795	0
vgg16	0.01895436311592806	0
vgg16	0.9231160866827288	1
vgg16	0.04070960078989114	0
vgg16	0.010437424465290994	0
vgg16	0.013748019989484609	0
vgg16	0.024621976834204428	0
vgg16	0.2295782739255409	0
vgg16	0.03882927936226853	0
vgg16	0.01679143395993524	0
vgg16	0.010425272851154205	0
vgg16	0.005255985200342718	0
vgg16	0.8550995247553225	0
vgg16	0.7639324547769812	1
vgg16	0.5580236152404744	0
vgg16	0.03890867045845258	1
vgg16	0.6615312707653229	1
vgg16	0.2002617102485238	1
vgg16	0.013386711074375092	0
vgg16	0.018061524369107698	0
vgg16	0.012346372704035331	1
vgg16	0.91797183064029	1
vgg16	0.2845892111769984	1
vgg16	0.3726115595755641	0
vgg16	0.008764914125898566	0
vgg16	0.03460958636385942	0
vgg16	0.6930940697609828	0
vgg16	0.018078205685582847	0
vgg16	0.8841218714251885	1
vgg16	0.34087511207190485	1
vgg16	0.015676015090832073	0
vgg16	0.04500577130542605	0
vgg16	0.0510295754729678	1
vgg16	0.5424964723678128	0
vgg16	0.010959999154066369	0
vgg16	0.7443199686281465	1
vgg16	0.15145029666080445	0
vgg16	0.9306079690643154	1
vgg16	0.7083958775321789	1
