# Supplementary material for: Multi-site validation of an interpretable model to analyze breast masses
Source: PLoS One. 2025 Jun 26;20(6):e0320091. doi: 10.1371/journal.pone.0320091 (PMC12200715; doi:10.1371/journal.pone.0320091)
Supplement: S1 Data — This dataset contains model evaluation metrics (ROC curves, confidence intervals, activation maps), demographic information from four medical imaging sites (Duke, Emory, iCAD, and EMBED Open Data) used in the study, and logits for replication of EMBED Open Data results. (ZIP) [file pone.0320091.s006.zip › data/icad_mal_dist.csv]

model_name	mal_pos_prob	malignancy_label
protopnet	0.7625542509669225	True
iaia-bl	0.9933361424474463	True
vgg16	0.9644308991066136	True
protopnet	0.2997200406394281	True
iaia-bl	0.03737183893048554	True
vgg16	0.1433188089868781	True
protopnet	0.5447655383208917	True
iaia-bl	0.9780710725250029	True
vgg16	0.8707418463036101	True
protopnet	0.18400869354320368	True
iaia-bl	0.15471784512131617	True
vgg16	0.88390172755393	True
protopnet	0.5231169529679117	True
iaia-bl	0.9978740869971016	True
vgg16	0.6610084537716602	True
protopnet	0.9409386316714798	True
iaia-bl	0.9978684657489312	True
vgg16	0.9425295491120456	True
protopnet	0.7911431174270677	True
iaia-bl	0.9990454883810991	True
vgg16	0.9876651117702446	True
protopnet	0.37502321136053396	True
iaia-bl	0.044573194635350186	True
vgg16	0.3904988219199921	True
protopnet	0.18595943761278816	True
iaia-bl	0.7124706483116537	True
vgg16	0.18556084875695286	True
protopnet	0.16313922673782924	True
iaia-bl	0.018526888126405537	True
vgg16	0.2265040385172264	True
protopnet	0.433280599786419	True
iaia-bl	0.562540358400109	True
vgg16	0.4952432525805202	True
protopnet	0.05608764157862764	True
iaia-bl	0.013497301575758076	True
vgg16	0.020602618628989818	True
protopnet	0.2342510174983146	True
iaia-bl	0.0408613492351787	True
vgg16	0.8421537955422406	True
protopnet	0.4310794590335442	True
iaia-bl	0.03490708841076823	True
vgg16	0.4300572911369083	True
protopnet	0.554482419681194	True
iaia-bl	0.989902623285862	True
vgg16	0.9286060464443798	True
protopnet	0.2047835542983548	True
iaia-bl	0.10401763526578924	True
vgg16	0.1762534165540081	True
protopnet	0.9083012176482337	True
iaia-bl	0.9993350103367691	True
vgg16	0.9627088213197774	True
protopnet	0.4975931433672722	True
iaia-bl	0.03381846454505712	True
vgg16	0.8967208257523133	True
protopnet	0.333872513451041	True
iaia-bl	0.09198750193897715	True
vgg16	0.2584860944607389	True
protopnet	0.6171549179971134	True
iaia-bl	0.039238892371567496	True
vgg16	0.4694842054292041	True
protopnet	0.10495750149201809	True
iaia-bl	0.07102738120435813	True
vgg16	0.07668165153445869	True
protopnet	0.07667802941129058	True
iaia-bl	0.002725429051605909	True
vgg16	0.036014446314493236	True
protopnet	0.31509183647460054	True
iaia-bl	0.041841358558941985	True
vgg16	0.5010084523644737	True
protopnet	0.3763018085115901	True
iaia-bl	0.169695504608879	True
vgg16	0.3937757963117565	True
protopnet	0.7544617533413772	True
iaia-bl	0.9981791552130093	True
vgg16	0.6461905651518082	True
protopnet	0.05806919935638869	True
iaia-bl	0.04029488689817865	True
vgg16	0.038627848631679305	True
protopnet	0.37629052128867024	True
iaia-bl	0.10591008703714108	True
vgg16	0.2016554483180364	True
protopnet	0.2703310370860789	True
iaia-bl	0.31267584904230133	True
vgg16	0.2685410458272611	True
protopnet	0.9008716026031938	True
iaia-bl	0.9982924265581389	True
vgg16	0.9871700262675858	True
protopnet	0.14540694551459532	True
iaia-bl	0.05260915490255036	True
vgg16	0.3414474144337128	True
protopnet	0.8409228404207633	True
iaia-bl	0.9987226940451595	True
vgg16	0.4679268294178854	True
protopnet	0.07735242253733822	True
iaia-bl	0.9856116543257726	True
vgg16	0.4146524709659311	True
protopnet	0.5927273150513049	True
iaia-bl	0.9657631118363337	True
vgg16	0.2226780602016425	True
protopnet	0.5962117482935477	True
iaia-bl	0.41864880614694333	True
vgg16	0.15725045271491342	True
protopnet	0.31384870831150813	True
iaia-bl	0.08086827186631917	True
vgg16	0.313753803303485	True
protopnet	0.364900281960011	True
iaia-bl	0.9978385637366267	True
vgg16	0.16348812999965584	True
protopnet	0.9031641495853946	True
iaia-bl	0.9984779334338434	True
vgg16	0.9896427470828104	True
protopnet	0.1651902470864628	True
iaia-bl	0.07716340054636361	True
vgg16	0.30225602065035834	True
protopnet	0.3884448948928976	True
iaia-bl	0.9735685207353338	True
vgg16	0.8960575586807996	True
protopnet	0.821667368835501	True
iaia-bl	0.997734235767633	True
vgg16	0.9829993443830264	True
protopnet	0.8534096418989725	True
iaia-bl	0.9981470440010136	True
vgg16	0.9197658385367576	True
protopnet	0.8325574286636864	True
iaia-bl	0.992125876214639	True
vgg16	0.8251401964385532	True
protopnet	0.8756447016644722	True
iaia-bl	0.9991272753753355	True
vgg16	0.9727757278412568	True
protopnet	0.8405253014811769	True
iaia-bl	0.9947388685380127	True
vgg16	0.3512118702392147	True
protopnet	0.23403733621094167	True
iaia-bl	0.03372702243836241	True
vgg16	0.12508377187003358	True
protopnet	0.07762391813215187	True
iaia-bl	0.0007859258176958503	True
vgg16	0.06232818730719503	True
protopnet	0.7433878126193766	True
iaia-bl	0.9983759900830331	True
vgg16	0.6731980699160379	True
protopnet	0.4555720945228115	True
iaia-bl	0.9945358527842662	True
vgg16	0.9187057477472854	True
protopnet	0.3501500662128466	True
iaia-bl	0.98827375353416	True
vgg16	0.3191842592609938	True
protopnet	0.15937754173548774	True
iaia-bl	0.050744615497587235	True
vgg16	0.7259756325806962	True
protopnet	0.7259976359708249	True
iaia-bl	0.9982864820481163	True
vgg16	0.979796113767549	True
protopnet	0.15200945127860105	True
iaia-bl	0.05479950668244143	True
vgg16	0.05680430966980025	True
protopnet	0.22651594507546793	True
iaia-bl	0.03494325568275252	True
vgg16	0.09327874064013568	True
protopnet	0.747394941624916	True
iaia-bl	0.998265098290626	True
vgg16	0.7339947561494286	True
protopnet	0.5593837724477551	True
iaia-bl	0.9845401112554075	True
vgg16	0.3915405559418178	True
protopnet	0.6130025599555704	True
iaia-bl	0.9597049036982869	True
vgg16	0.9452849985151696	True
protopnet	0.09908015946780828	True
iaia-bl	0.06158283333592622	True
vgg16	0.14773517512382073	True
protopnet	0.7545558423476699	True
iaia-bl	0.9951560703386437	True
vgg16	0.8477290982953272	True
protopnet	0.7781695115196807	True
iaia-bl	0.998696383642773	True
vgg16	0.9821955658108372	True
protopnet	0.2146425297339801	True
iaia-bl	0.10391868120020344	True
vgg16	0.1096755910164894	True
protopnet	0.6631924881352308	True
iaia-bl	0.9982033461325229	True
vgg16	0.8164862076053749	True
protopnet	0.8211414864132711	True
iaia-bl	0.990545830752217	True
vgg16	0.9674890875539416	True
protopnet	0.04197209194849918	True
iaia-bl	0.0013614089986033221	True
vgg16	0.460273034899491	True
protopnet	0.3183055374447215	True
iaia-bl	0.46966468006372314	True
vgg16	0.9542479582210418	True
protopnet	0.4499698910535657	True
iaia-bl	0.500590957959754	True
vgg16	0.8790144575427173	True
protopnet	0.46616060865831094	True
iaia-bl	0.1861807168789568	True
vgg16	0.6601961680112887	True
protopnet	0.296111723201916	True
iaia-bl	0.031124481586355095	True
vgg16	0.10708694867400953	True
protopnet	0.722122251995135	True
iaia-bl	0.9987300938963971	True
vgg16	0.6809833779158001	True
protopnet	0.4991356442106217	True
iaia-bl	0.9917397817953846	True
vgg16	0.8505835035586249	True
protopnet	0.2350647089952411	True
iaia-bl	0.028761790069919253	True
vgg16	0.044468215467504166	True
protopnet	0.19744182582957354	True
iaia-bl	0.026359494170686094	True
vgg16	0.9053788250723732	True
protopnet	0.19970056194155378	True
iaia-bl	0.915629096440114	True
vgg16	0.9534549589905176	True
protopnet	0.3874477339738719	True
iaia-bl	0.6730986636299094	True
vgg16	0.8543077483980476	True
protopnet	0.5072680084832923	True
iaia-bl	0.9977863112345259	True
vgg16	0.6103783276411884	True
protopnet	0.12305922472920054	True
iaia-bl	0.0278292726055297	True
vgg16	0.03471897663436975	True
protopnet	0.4959823563935263	True
iaia-bl	0.9973388292801819	True
vgg16	0.9276313048923766	True
protopnet	0.21091731206187614	True
iaia-bl	0.9596666641086358	True
vgg16	0.9483161634814228	True
protopnet	0.27413771672533266	True
iaia-bl	0.17363490162541623	True
vgg16	0.8370551451242495	True
protopnet	0.41222294803648096	True
iaia-bl	0.9974157943396349	True
vgg16	0.6828265124188536	True
protopnet	0.34605664973378203	True
iaia-bl	0.04481188470449	True
vgg16	0.32706943276677714	True
protopnet	0.3587073583681538	True
iaia-bl	0.030011921445021326	True
vgg16	0.437995665554724	True
protopnet	0.8685230891062008	True
iaia-bl	0.9956994644387878	True
vgg16	0.8432061649372179	True
protopnet	0.6991013779195436	True
iaia-bl	0.9995833607352969	True
vgg16	0.9278530488403308	True
protopnet	0.5340376497699495	True
iaia-bl	0.9985572237910545	True
vgg16	0.9400978873952286	True
protopnet	0.22684106260806286	True
iaia-bl	0.02719019449828493	True
vgg16	0.714997807717951	True
protopnet	0.6405335741767055	True
iaia-bl	0.041070689133994094	True
vgg16	0.09974920936144993	True
protopnet	0.44358296731168373	True
iaia-bl	0.9957789215237952	True
vgg16	0.9203596461761432	True
protopnet	0.8726211155605196	True
iaia-bl	0.997754623993301	True
vgg16	0.9020376776755172	True
protopnet	0.20236811636474203	True
iaia-bl	0.03326882740793291	True
vgg16	0.5192207832635153	True
protopnet	0.8549113229045597	True
iaia-bl	0.9973355098998383	True
vgg16	0.8878468919682599	True
protopnet	0.11035937123907809	True
iaia-bl	0.047868312375294216	True
vgg16	0.5969343271681474	True
protopnet	0.29013153937034136	True
iaia-bl	0.9479156395149627	True
vgg16	0.5684611441379191	True
protopnet	0.7820170659015204	True
iaia-bl	0.998045860566037	True
vgg16	0.8923551060009479	True
protopnet	0.36354575776780573	True
iaia-bl	0.06959212791106638	True
vgg16	0.7214567175982707	True
protopnet	0.38174510740612855	True
iaia-bl	0.02878134248555987	True
vgg16	0.8698441235192453	True
protopnet	0.3348136495884077	True
iaia-bl	0.049115822159837515	True
vgg16	0.6884964478757999	True
protopnet	0.2882646202561497	True
iaia-bl	0.5273261168402822	True
vgg16	0.9502583941689188	True
protopnet	0.23920206378154862	True
iaia-bl	0.045768537419408714	True
vgg16	0.2720132665142375	True
protopnet	0.7154213006384047	True
iaia-bl	0.9943363950627848	True
vgg16	0.7145553225542371	True
protopnet	0.798042711015455	True
iaia-bl	0.9986063981658172	True
vgg16	0.7533318998766395	True
protopnet	0.2313342038771457	True
iaia-bl	0.03951308472794576	True
vgg16	0.21979681610709748	True
protopnet	0.245964243749325	True
iaia-bl	0.05710001905432097	True
vgg16	0.2763296595174724	True
protopnet	0.2900113960317948	True
iaia-bl	0.1282440158361323	True
vgg16	0.3983122656235397	True
protopnet	0.8443977632784724	True
iaia-bl	0.9959728733750136	True
vgg16	0.5937651149443871	True
protopnet	0.6869733857601985	True
iaia-bl	0.9949392272298799	True
vgg16	0.7910056083307283	True
protopnet	0.8237954640386674	True
iaia-bl	0.9955252443241227	True
vgg16	0.9643805439456702	True
protopnet	0.9169154431409499	True
iaia-bl	0.9982502765120922	True
vgg16	0.8291891361086049	True
protopnet	0.6249149455598912	True
iaia-bl	0.9891875993761796	True
vgg16	0.7790269284202331	True
protopnet	0.9318828545745833	True
iaia-bl	0.9994743593600518	True
vgg16	0.9981220734371352	True
protopnet	0.2531841685700784	True
iaia-bl	0.033390100353252065	True
vgg16	0.03544214027434986	True
protopnet	0.20037506793590354	True
iaia-bl	0.05899167956701134	True
vgg16	0.14970792184565224	True
protopnet	0.15213937490242177	True
iaia-bl	0.9656135400322464	True
vgg16	0.6014885320623072	True
protopnet	0.13505037830872324	True
iaia-bl	0.19136520566220247	True
vgg16	0.008728861426382978	True
protopnet	0.337461055762101	True
iaia-bl	0.04460616106276919	True
vgg16	0.6256818915407321	True
protopnet	0.7008278193843025	True
iaia-bl	0.9974406418369415	True
vgg16	0.9607168633380057	True
protopnet	0.13642515352822263	True
iaia-bl	0.051153522293020996	True
vgg16	0.01955907006304681	True
protopnet	0.13908551878146658	True
iaia-bl	0.02601303816049905	True
vgg16	0.1823427097439024	True
protopnet	0.1325922711055302	True
iaia-bl	0.13637309719031046	True
vgg16	0.2732045585154576	True
protopnet	0.14259301941980118	True
iaia-bl	0.011213523917409233	True
vgg16	0.016935094149310957	True
protopnet	0.8921074815009058	True
iaia-bl	0.9917843035781021	True
vgg16	0.7086443652640873	True
protopnet	0.4600089489088461	True
iaia-bl	0.6504813745356718	True
vgg16	0.06477932905788984	True
protopnet	0.2252345133951247	True
iaia-bl	0.030691192201823113	True
vgg16	0.02412271699013456	True
protopnet	0.3761006069996118	True
iaia-bl	0.07134236864543585	True
vgg16	0.7039968170145916	True
protopnet	0.25145287623628854	True
iaia-bl	0.02590482474379282	True
vgg16	0.7451208756010992	True
protopnet	0.348958212041992	True
iaia-bl	0.9757353343489382	True
vgg16	0.20920685355743995	True
protopnet	0.8725603354122237	True
iaia-bl	0.9992889475415291	True
vgg16	0.9748174406080438	True
protopnet	0.7588067631597204	True
iaia-bl	0.9986551677532896	True
vgg16	0.2650582572935644	True
protopnet	0.2740710002123594	True
iaia-bl	0.043234650820455536	True
vgg16	0.04507132694800086	True
protopnet	0.5783047512499665	True
iaia-bl	0.9991453957966647	True
vgg16	0.9477974146552464	True
protopnet	0.4304196737460491	True
iaia-bl	0.9649187424661314	True
vgg16	0.7518383227752784	True
protopnet	0.15186847836530387	True
iaia-bl	0.048432378394261066	True
vgg16	0.3300542987250397	True
protopnet	0.7122678925127166	True
iaia-bl	0.9986809594474745	True
vgg16	0.9804417676198224	True
protopnet	0.08698620993052192	True
iaia-bl	0.016015073053381713	True
vgg16	0.03478312137566859	True
protopnet	0.3169638115961348	True
iaia-bl	0.08671676965102494	True
vgg16	0.04655094141705398	True
protopnet	0.8509818802072229	True
iaia-bl	0.9990509826041858	True
vgg16	0.9433441613772692	True
protopnet	0.3918880884373733	True
iaia-bl	0.0256669551175758	True
vgg16	0.7037158151163989	True
protopnet	0.5313591523755253	True
iaia-bl	0.9980754344089576	True
vgg16	0.8268319759302741	True
protopnet	0.2171420212067354	True
iaia-bl	0.029047400203945833	True
vgg16	0.013567391875642123	True
protopnet	0.4750032964643079	False
iaia-bl	0.9975606342107043	False
vgg16	0.9711832248974019	False
protopnet	0.5159478170347346	True
iaia-bl	0.9925849118702491	True
vgg16	0.21368364181949806	True
protopnet	0.8641579199845865	True
iaia-bl	0.9983549498509283	True
vgg16	0.9841324501116204	True
protopnet	0.38345160278393015	True
iaia-bl	0.8763524876063409	True
vgg16	0.2550000453023117	True
protopnet	0.0786213902547904	True
iaia-bl	0.06936099229968319	True
vgg16	0.17161213014870788	True
protopnet	0.9102082655247248	True
iaia-bl	0.999172879592598	True
vgg16	0.9725965801085646	True
protopnet	0.8890763351282617	True
iaia-bl	0.9990412182725273	True
vgg16	0.8659890716133729	True
protopnet	0.9240501128242202	True
iaia-bl	0.999274265400323	True
vgg16	0.9681519065267884	True
protopnet	0.6700353853984219	True
iaia-bl	0.9968464760968029	True
vgg16	0.9688571040109027	True
protopnet	0.8186327299295195	True
iaia-bl	0.9943947350875589	True
vgg16	0.9485345975561896	True
protopnet	0.1547733164814895	True
iaia-bl	0.026572130668532694	True
vgg16	0.017695400516327432	True
protopnet	0.5441595335085794	True
iaia-bl	0.9961837610521507	True
vgg16	0.7783794022017434	True
protopnet	0.3298164153715065	True
iaia-bl	0.03693891572031304	True
vgg16	0.0163619184371833	True
protopnet	0.4714161499940255	True
iaia-bl	0.05168200996449823	True
vgg16	0.8399324329030327	True
protopnet	0.7508797004810741	True
iaia-bl	0.9978123920701156	True
vgg16	0.7174226091385415	True
protopnet	0.4040026855005111	True
iaia-bl	0.03312644825391621	True
vgg16	0.6258200234370878	True
protopnet	0.41992497626828507	True
iaia-bl	0.997570320944087	True
vgg16	0.9658358093500587	True
protopnet	0.17412467488770328	True
iaia-bl	0.03620447832429795	True
vgg16	0.31165201695164224	True
protopnet	0.43776806724418205	True
iaia-bl	0.33383444073545854	True
vgg16	0.6075715557983529	True
protopnet	0.5971026439039311	True
iaia-bl	0.9972776397458089	True
vgg16	0.8777356288612808	True
protopnet	0.43331690308384974	True
iaia-bl	0.0694972841174227	True
vgg16	0.791913343056317	True
protopnet	0.2344092925903417	True
iaia-bl	0.03420504470116812	True
vgg16	0.2530709721855202	True
protopnet	0.2131125974802188	True
iaia-bl	0.029381727049405497	True
vgg16	0.7475379496371144	True
protopnet	0.7283145127645942	True
iaia-bl	0.998921895109386	True
vgg16	0.9517398860027642	True
protopnet	0.3040671325302656	True
iaia-bl	0.10279353893525078	True
vgg16	0.5959889316788692	True
protopnet	0.2876919265761861	True
iaia-bl	0.37751361180451964	True
vgg16	0.8677219330222838	True
protopnet	0.128072824925736	True
iaia-bl	0.05021740110459485	True
vgg16	0.022545304512799364	True
protopnet	0.10518318313694586	True
iaia-bl	0.026924271342544843	True
vgg16	0.0129940573980334	True
protopnet	0.6855580655182401	True
iaia-bl	0.9859860848304924	True
vgg16	0.9780981351410792	True
protopnet	0.5090289640791829	True
iaia-bl	0.15379426553199527	True
vgg16	0.7512654717613227	True
protopnet	0.28745406507017557	True
iaia-bl	0.026488886596762563	True
vgg16	0.8378354761156176	True
protopnet	0.42304309666483864	True
iaia-bl	0.09042790053070213	True
vgg16	0.3586436398472073	True
protopnet	0.23035165409767894	True
iaia-bl	0.08122196267243931	True
vgg16	0.05360578183268217	True
protopnet	0.523624263880124	True
iaia-bl	0.99695862208042	True
vgg16	0.8577470141286426	True
protopnet	0.4821176346499323	True
iaia-bl	0.9973818695002727	True
vgg16	0.9003492983026173	True
protopnet	0.6871379223471279	True
iaia-bl	0.9402421536930826	True
vgg16	0.27865202436478304	True
protopnet	0.5582609707465874	True
iaia-bl	0.9955866990729905	True
vgg16	0.9513534190942295	True
protopnet	0.8705513819923055	True
iaia-bl	0.9943386397413666	True
vgg16	0.9974726244066432	True
protopnet	0.17889668320288316	True
iaia-bl	0.049273647262882844	True
vgg16	0.2434630290868268	True
protopnet	0.384954620694086	True
iaia-bl	0.997996530475413	True
vgg16	0.9711289283800508	True
protopnet	0.4195067988838144	True
iaia-bl	0.1468362592871367	True
vgg16	0.6124094158803635	True
protopnet	0.3239023710593217	True
iaia-bl	0.06249986619805485	True
vgg16	0.05505985401262819	True
protopnet	0.9111172843527444	True
iaia-bl	0.9984385804317073	True
vgg16	0.9630932421333879	True
protopnet	0.11133280700859081	True
iaia-bl	0.17534613577051406	True
vgg16	0.17583902038425162	True
protopnet	0.4853662772694169	True
iaia-bl	0.9970591855255502	True
vgg16	0.9541652617587648	True
protopnet	0.38767600423579707	True
iaia-bl	0.579209451512842	True
vgg16	0.03665005985166652	True
protopnet	0.7334416369787455	True
iaia-bl	0.9980227044120772	True
vgg16	0.9626521296547534	True
protopnet	0.30981886584717555	True
iaia-bl	0.9409183245085362	True
vgg16	0.431244060786408	True
protopnet	0.06857092782141773	True
iaia-bl	0.0011361467088154417	True
vgg16	0.023133405400687014	True
protopnet	0.3596322953788295	True
iaia-bl	0.07333981112017979	True
vgg16	0.4617324951825108	True
protopnet	0.2823182922907973	True
iaia-bl	0.031693258722271696	True
vgg16	0.10772174912203143	True
protopnet	0.7414265358043874	True
iaia-bl	0.9990979429739145	True
vgg16	0.9866758946610832	True
protopnet	0.6246429073703097	True
iaia-bl	0.030083286163747173	True
vgg16	0.6883276809715178	True
protopnet	0.4638710647250314	True
iaia-bl	0.9938743248030666	True
vgg16	0.6461397645987229	True
protopnet	0.8515377038829081	True
iaia-bl	0.9984674216765623	True
vgg16	0.7679220458429666	True
protopnet	0.3696430394699456	True
iaia-bl	0.9582245658886717	True
vgg16	0.3816291057548786	True
protopnet	0.9800383500555432	True
iaia-bl	0.9991700145646124	True
vgg16	0.9980387871158782	True
protopnet	0.3031883836189113	True
iaia-bl	0.061721990935715496	True
vgg16	0.21451417100585587	True
protopnet	0.22102284486020113	True
iaia-bl	0.02937658812864347	True
vgg16	0.15236963748116106	True
protopnet	0.7132931781090766	True
iaia-bl	0.995142667836677	True
vgg16	0.9025680702440316	True
protopnet	0.4700740986277146	True
iaia-bl	0.12647633560540802	True
vgg16	0.96209870066215	True
protopnet	0.33104708041816433	True
iaia-bl	0.0856368084221489	True
vgg16	0.6765180469834957	True
protopnet	0.6887906070762572	True
iaia-bl	0.9236688955182478	True
vgg16	0.7385899151474856	True
protopnet	0.2844459898052866	True
iaia-bl	0.029049845634338118	True
vgg16	0.4872250593062809	True
protopnet	0.3176177411685759	True
iaia-bl	0.08555981441103332	True
vgg16	0.9160325800447175	True
protopnet	0.7473652199056645	True
iaia-bl	0.9989427347443188	True
vgg16	0.8965858244329702	True
protopnet	0.6113135488488994	True
iaia-bl	0.9965366556350977	True
vgg16	0.944888199075732	True
protopnet	0.5616766408718326	True
iaia-bl	0.6678158470181048	True
vgg16	0.3816218723196347	True
protopnet	0.15283864467226957	True
iaia-bl	0.25364262642368796	True
vgg16	0.9546895443766612	True
protopnet	0.42883080266463086	True
iaia-bl	0.11297792405996859	True
vgg16	0.7785301078394613	True
protopnet	0.6715664137561516	True
iaia-bl	0.9911802932802797	True
vgg16	0.7942945133266415	True
protopnet	0.9366959866849822	True
iaia-bl	0.9992345319993663	True
vgg16	0.960211362430048	True
protopnet	0.20789282024736652	True
iaia-bl	0.07815430406304244	True
vgg16	0.6104964512308603	True
protopnet	0.7165510891800104	True
iaia-bl	0.9955383773321155	True
vgg16	0.9505252051432176	True
protopnet	0.39323926434251466	True
iaia-bl	0.44348631118967474	True
vgg16	0.0235446471189764	True
protopnet	0.2529438256908754	True
iaia-bl	0.040046480677325996	True
vgg16	0.536377126372272	True
protopnet	0.08002291973649524	True
iaia-bl	0.03322979285218391	True
vgg16	0.025254654769638445	True
protopnet	0.9615624408823118	True
iaia-bl	0.929579989488915	True
vgg16	0.9925702433830276	True
protopnet	0.24351756901376995	True
iaia-bl	0.04004226534815171	True
vgg16	0.6686620991467087	True
protopnet	0.18767655338403466	True
iaia-bl	0.030297982277416542	True
vgg16	0.14482739989007587	True
protopnet	0.9468554789398519	True
iaia-bl	0.9818424670230502	True
vgg16	0.4784259736210531	True
protopnet	0.27611381201998614	True
iaia-bl	0.2869578124747035	True
vgg16	0.3398216430615482	True
protopnet	0.21288777655123955	True
iaia-bl	0.027437700317802325	True
vgg16	0.11497460790442365	True
protopnet	0.1796888562221452	True
iaia-bl	0.12184752395799207	True
vgg16	0.1032559389228621	True
protopnet	0.3803298068101121	True
iaia-bl	0.038151961822229075	True
vgg16	0.04105254017382539	True
protopnet	0.29775790241934735	True
iaia-bl	0.04208444011659574	True
vgg16	0.4356589342283105	True
protopnet	0.13510315913210738	True
iaia-bl	0.03896510600282873	True
vgg16	0.1865178107915696	True
protopnet	0.2331811709835757	True
iaia-bl	0.03766253006312009	True
vgg16	0.5908541314195904	True
protopnet	0.42296852828572584	True
iaia-bl	0.9674133195780931	True
vgg16	0.9502815034940358	True
protopnet	0.23683711620054115	True
iaia-bl	0.025102912478370005	True
vgg16	0.12398836259454075	True
protopnet	0.6707269039688479	True
iaia-bl	0.9986919920999936	True
vgg16	0.796459358195578	True
protopnet	0.24439508794642575	True
iaia-bl	0.4404378624261609	True
vgg16	0.8872974370285318	True
protopnet	0.8847277132561716	True
iaia-bl	0.9967085572554425	True
vgg16	0.9598525782084084	True
protopnet	0.7923096294234895	True
iaia-bl	0.9987300055463154	True
vgg16	0.6853568659356951	True
protopnet	0.13180646690826728	True
iaia-bl	0.1943073041418612	True
vgg16	0.06632963135765921	True
protopnet	0.500311081645767	True
iaia-bl	0.9458036049636174	True
vgg16	0.5669579201512499	True
protopnet	0.28825579403176127	True
iaia-bl	0.1897354015449909	True
vgg16	0.6152102092217849	True
protopnet	0.4583582024284183	True
iaia-bl	0.9709792079998446	True
vgg16	0.7690979510897937	True
protopnet	0.11025819023152122	True
iaia-bl	0.018377976401918954	True
vgg16	0.31127359558173584	True
protopnet	0.19230044638952046	True
iaia-bl	0.05374606941198866	True
vgg16	0.14151985803480552	True
protopnet	0.23674214718408237	True
iaia-bl	0.03244650828041604	True
vgg16	0.522143036869865	True
protopnet	0.6252863478704298	True
iaia-bl	0.3284083528276005	True
vgg16	0.5868528936106073	True
protopnet	0.683653154191125	True
iaia-bl	0.9980996813933085	True
vgg16	0.9475553160329376	True
protopnet	0.45480089510695404	True
iaia-bl	0.09858407005982868	True
vgg16	0.8780886311203638	True
protopnet	0.4288894182205427	True
iaia-bl	0.29414329417791524	True
vgg16	0.9260629169548172	True
protopnet	0.7047399798122117	True
iaia-bl	0.9983408538181914	True
vgg16	0.914013415025426	True
protopnet	0.8089676411543526	True
iaia-bl	0.9988004983166555	True
vgg16	0.9703937353126854	True
protopnet	0.45855628954153105	True
iaia-bl	0.20328105183631445	True
vgg16	0.8915158670859943	True
protopnet	0.9550919690601442	True
iaia-bl	0.9984364799150731	True
vgg16	0.9862403228980976	True
protopnet	0.8874696550660524	True
iaia-bl	0.9980283677055306	True
vgg16	0.8396663855550864	True
protopnet	0.2642685647735022	True
iaia-bl	0.024742531869477478	True
vgg16	0.26529120088241603	True
protopnet	0.3972229586900374	True
iaia-bl	0.15684777879902181	True
vgg16	0.15303052430326045	True
protopnet	0.6700192735239439	True
iaia-bl	0.9985916221081175	True
vgg16	0.724507920319519	True
protopnet	0.6554527899162751	True
iaia-bl	0.9943356873395327	True
vgg16	0.8667383578308862	True
protopnet	0.3742244818272789	True
iaia-bl	0.0314957198363106	True
vgg16	0.3650160584874255	True
protopnet	0.3076692685734126	True
iaia-bl	0.976638735742133	True
vgg16	0.5561293092038891	True
protopnet	0.10473546806436429	True
iaia-bl	0.04651643853984336	True
vgg16	0.19904047486370616	True
protopnet	0.21475273496926978	True
iaia-bl	0.09723076509470235	True
vgg16	0.6382500058349642	True
protopnet	0.08886503423134405	True
iaia-bl	0.04565282681146332	True
vgg16	0.016316729524465834	True
protopnet	0.4773584254971186	True
iaia-bl	0.027260433384619056	True
vgg16	0.9336113243103079	True
protopnet	0.38472540464988914	True
iaia-bl	0.06740329315387872	True
vgg16	0.3597946154862239	True
protopnet	0.7233242349129115	True
iaia-bl	0.9957111425071334	True
vgg16	0.9557677994738172	True
protopnet	0.5400810551206847	True
iaia-bl	0.35337290805564714	True
vgg16	0.6368702462835344	True
protopnet	0.4133021295462463	True
iaia-bl	0.9951089646184235	True
vgg16	0.9220046515122624	True
protopnet	0.3299730679412056	True
iaia-bl	0.07098962297613495	True
vgg16	0.9598514339756512	True
protopnet	0.569971835183468	True
iaia-bl	0.9961671975784315	True
vgg16	0.8677180540116355	True
protopnet	0.0754095098492226	True
iaia-bl	0.040678000055453446	True
vgg16	0.17773928450667156	True
protopnet	0.5229711208100459	True
iaia-bl	0.06988874319766382	True
vgg16	0.2537536067826717	True
protopnet	0.6599987440591355	True
iaia-bl	0.9971092036777022	True
vgg16	0.6588611089521841	True
protopnet	0.2259046038754417	True
iaia-bl	0.025907540777803044	True
vgg16	0.03239103906542636	True
protopnet	0.2261928822476075	True
iaia-bl	0.03700751564988691	True
vgg16	0.6704685682093987	True
protopnet	0.19554996593883506	True
iaia-bl	0.03688137585474907	True
vgg16	0.4887992601254425	True
protopnet	0.34933202703094085	True
iaia-bl	0.028940712573303558	True
vgg16	0.2087967783953168	True
protopnet	0.8137321237407452	True
iaia-bl	0.9990789856451783	True
vgg16	0.9927037213706073	True
protopnet	0.1708132166582692	True
iaia-bl	0.9736195409206366	True
vgg16	0.04488827889129343	True
protopnet	0.2648203973230043	True
iaia-bl	0.0594666773142011	True
vgg16	0.9193538862909076	True
protopnet	0.3346932012238529	True
iaia-bl	0.9671601282245604	True
vgg16	0.7314677266151358	True
protopnet	0.14624191057263428	True
iaia-bl	0.7704941243426586	True
vgg16	0.9565361534279428	True
protopnet	0.47802621861922684	True
iaia-bl	0.9891292131075127	True
vgg16	0.13662993247077626	True
protopnet	0.31866373430130207	True
iaia-bl	0.13298940574019044	True
vgg16	0.7053471930462649	True
protopnet	0.91558375716818	True
iaia-bl	0.9983909541662664	True
vgg16	0.2653832461076342	True
protopnet	0.5527402134167655	True
iaia-bl	0.9604110776483825	True
vgg16	0.8800550809174524	True
protopnet	0.7573882455225734	True
iaia-bl	0.9922430909518973	True
vgg16	0.8684296511577924	True
protopnet	0.08958288448419655	True
iaia-bl	0.04500506248995466	True
vgg16	0.3693746257859116	True
protopnet	0.7367763981372332	True
iaia-bl	0.9801280525136207	True
vgg16	0.4600716006777538	True
protopnet	0.3850408436951584	True
iaia-bl	0.9777658792482397	True
vgg16	0.5597124883325566	True
protopnet	0.83922908922322	True
iaia-bl	0.9984781815258291	True
vgg16	0.9375979453884754	True
protopnet	0.24279195572478826	True
iaia-bl	0.032424823940137106	True
vgg16	0.35876200148701665	True
protopnet	0.8628532320192016	True
iaia-bl	0.9991187417206858	True
vgg16	0.9667798148263268	True
protopnet	0.7360713450604541	True
iaia-bl	0.9838512759375259	True
vgg16	0.2979941100349849	True
protopnet	0.4755776917990936	True
iaia-bl	0.07185637199346202	True
vgg16	0.6605172695579158	True
protopnet	0.21114106259687174	True
iaia-bl	0.041358161929863746	True
vgg16	0.0416490462223374	True
protopnet	0.2702133101984831	True
iaia-bl	0.02920884981394102	True
vgg16	0.3878313103247869	True
protopnet	0.10911068024981779	True
iaia-bl	0.07071187662990913	True
vgg16	0.75719874427184	True
protopnet	0.9435686091034666	True
iaia-bl	0.9995460448877114	True
vgg16	0.9166031071145728	True
protopnet	0.4166529898309535	True
iaia-bl	0.9981653373723456	True
vgg16	0.9421654662708356	True
protopnet	0.4563999965967037	True
iaia-bl	0.14479508552788464	True
vgg16	0.051787136578745334	True
protopnet	0.2652656905317746	True
iaia-bl	0.044746102354753826	True
vgg16	0.3684389691411711	True
protopnet	0.6777384945059278	True
iaia-bl	0.9972575252616238	True
vgg16	0.7186074446624461	True
protopnet	0.2567343093378005	True
iaia-bl	0.0963785520178271	True
vgg16	0.893395973438562	True
protopnet	0.19416855101040165	True
iaia-bl	0.028706254550159134	True
vgg16	0.17907086039334652	True
protopnet	0.6234710676935582	True
iaia-bl	0.9978447833971583	True
vgg16	0.9350850322465876	True
protopnet	0.23592296704675456	True
iaia-bl	0.025473596846903885	True
vgg16	0.47043542940053606	True
protopnet	0.30874919109362303	True
iaia-bl	0.032131006285547735	True
vgg16	0.7382559852018082	True
protopnet	0.3249074458703901	True
iaia-bl	0.06046103409718073	True
vgg16	0.0580578066053947	True
protopnet	0.28700150062414514	True
iaia-bl	0.05794933882439505	True
vgg16	0.6486635418872069	True
protopnet	0.5122299068905295	True
iaia-bl	0.9922303706554307	True
vgg16	0.6595271704790628	True
protopnet	0.6567435518633892	True
iaia-bl	0.03051830022120095	True
vgg16	0.692019066939791	True
protopnet	0.5616093005678354	True
iaia-bl	0.9727495887272178	True
vgg16	0.010020056143472024	True
protopnet	0.21562952170021404	True
iaia-bl	0.011407790801683899	True
vgg16	0.9508317619969616	True
protopnet	0.09998429087862742	True
iaia-bl	0.035859976872856254	True
vgg16	0.15297513137238705	True
protopnet	0.30358466742155044	True
iaia-bl	0.6787216163456379	True
vgg16	0.5836284162260903	True
protopnet	0.2772917171342636	True
iaia-bl	0.03903080804545258	True
vgg16	0.20331840041602364	True
protopnet	0.2640087925098624	True
iaia-bl	0.029699296632190578	True
vgg16	0.740536372254717	True
protopnet	0.32178942033273733	True
iaia-bl	0.039862403627265085	True
vgg16	0.4874344599710384	True
protopnet	0.4712473983191554	True
iaia-bl	0.04765068614045153	True
vgg16	0.9435036365947994	True
protopnet	0.7096419441196422	True
iaia-bl	0.9987250377074552	True
vgg16	0.9766716623351996	True
protopnet	0.21647496064364732	True
iaia-bl	0.027342123126455238	True
vgg16	0.5788119341743423	True
protopnet	0.1588524901928304	True
iaia-bl	0.03916485218571537	True
vgg16	0.5036641442588883	True
protopnet	0.43800535175130073	True
iaia-bl	0.8004353559008374	True
vgg16	0.6528860807543788	True
protopnet	0.8185547626849567	True
iaia-bl	0.9993544864088076	True
vgg16	0.950857719038412	True
protopnet	0.6432996013565965	True
iaia-bl	0.9902038428358689	True
vgg16	0.3894303097261238	True
protopnet	0.28347719572625635	True
iaia-bl	0.0471456710231739	True
vgg16	0.6813396666351229	True
protopnet	0.15123882113881182	True
iaia-bl	0.4083897618721892	True
vgg16	0.9730562849734044	True
protopnet	0.5128678089107148	True
iaia-bl	0.510918282694454	True
vgg16	0.8930352205697292	True
protopnet	0.736228038647981	True
iaia-bl	0.9989005416637299	True
vgg16	0.9822061036825708	True
protopnet	0.4412865129489517	True
iaia-bl	0.026747178719897957	True
vgg16	0.6445365187098532	True
protopnet	0.28279566442590093	True
iaia-bl	0.08342443461619019	True
vgg16	0.6360469238237658	True
protopnet	0.7391004570944355	True
iaia-bl	0.998931255024141	True
vgg16	0.31693635793766856	True
protopnet	0.10305306136730458	True
iaia-bl	0.033440141316900075	True
vgg16	0.15004501211265284	True
protopnet	0.26578488768939645	True
iaia-bl	0.04208443299218491	True
vgg16	0.5221775835994386	True
protopnet	0.8968094498741114	True
iaia-bl	0.998025966141598	True
vgg16	0.977200273548204	True
protopnet	0.18998851825953217	True
iaia-bl	0.055246060316427426	True
vgg16	0.4711248802806517	True
protopnet	0.6967997172874858	True
iaia-bl	0.9913910456453661	True
vgg16	0.8348211570397358	True
protopnet	0.47779321950895665	True
iaia-bl	0.0566028056515029	True
vgg16	0.7452125045626443	True
protopnet	0.49797200527131963	True
iaia-bl	0.9986493552968748	True
vgg16	0.9862248039111136	True
protopnet	0.18967430040649833	True
iaia-bl	0.037449847507879996	True
vgg16	0.1711462449165275	True
protopnet	0.9390632028145608	True
iaia-bl	0.9980914312513199	True
vgg16	0.8713774411296672	True
protopnet	0.39198853205389894	True
iaia-bl	0.05929972237198527	True
vgg16	0.7560027742159516	True
protopnet	0.5299665667189993	True
iaia-bl	0.13566405507051288	True
vgg16	0.6644430649177704	True
protopnet	0.06818181297283903	True
iaia-bl	0.043691753887120495	True
vgg16	0.06307613980396358	True
protopnet	0.37581501103466225	True
iaia-bl	0.05241864969894808	True
vgg16	0.6324816478860623	True
protopnet	0.8243563845328775	True
iaia-bl	0.9879649589759796	True
vgg16	0.9847720394863334	True
protopnet	0.14890565333423778	True
iaia-bl	0.031055822997464757	True
vgg16	0.040871408691257785	True
protopnet	0.8110056748236584	True
iaia-bl	0.998344528032758	True
vgg16	0.9243005894310854	True
protopnet	0.2810925113891845	True
iaia-bl	0.045199089065526776	True
vgg16	0.1556480041225235	True
protopnet	0.21591170119052372	True
iaia-bl	0.023654324737678326	True
vgg16	0.05061658834352382	True
protopnet	0.888501668266453	True
iaia-bl	0.9934637695923946	True
vgg16	0.9534162014835728	True
protopnet	0.5083157838140685	True
iaia-bl	0.17621714552525133	True
vgg16	0.9398824045591254	True
protopnet	0.38805548282643193	True
iaia-bl	0.025097296968801402	True
vgg16	0.2455735970824309	True
protopnet	0.9276975180577736	True
iaia-bl	0.9683892916108496	True
vgg16	0.5815002128859211	True
protopnet	0.22526747602895442	True
iaia-bl	0.0777079667093099	True
vgg16	0.9178965453580368	True
protopnet	0.3505284121723152	True
iaia-bl	0.7729438947017813	True
vgg16	0.2710646332759155	True
protopnet	0.600586712197987	True
iaia-bl	0.9991428859249549	True
vgg16	0.9529304455786712	True
protopnet	0.2588047430285341	True
iaia-bl	0.08241023946712389	True
vgg16	0.05773765369474134	True
protopnet	0.5297615418392393	True
iaia-bl	0.9866090480844305	True
vgg16	0.971764468780992	True
protopnet	0.5187646478069079	True
iaia-bl	0.059454193227849526	True
vgg16	0.317225368952852	True
protopnet	0.2605710442589385	True
iaia-bl	0.031560861128110386	True
vgg16	0.8004225682761723	True
protopnet	0.7886630448842776	True
iaia-bl	0.9975272308906424	True
vgg16	0.8684040808884589	True
protopnet	0.3714964413530319	True
iaia-bl	0.5019296853439108	True
vgg16	0.12607106789519398	True
protopnet	0.13388508118496956	True
iaia-bl	0.05381554286307875	True
vgg16	0.7269180050426974	True
protopnet	0.9248561458155916	True
iaia-bl	0.9991776111187942	True
vgg16	0.9877402320171752	True
protopnet	0.3657326224586898	True
iaia-bl	0.9886749385240046	True
vgg16	0.9684760396381492	True
protopnet	0.3090614849747873	True
iaia-bl	0.11311018409618381	True
vgg16	0.8780190241253698	True
protopnet	0.11247807299705516	True
iaia-bl	0.025188662525346104	True
vgg16	0.10016507086769044	True
protopnet	0.7803212902352693	True
iaia-bl	0.9983618764962018	True
vgg16	0.9683507830342126	True
protopnet	0.3792941421811302	True
iaia-bl	0.536468585259071	True
vgg16	0.9622642141585036	True
protopnet	0.08539791112138805	True
iaia-bl	0.005907763136642079	True
vgg16	0.6542768854333854	True
protopnet	0.7279148819144148	True
iaia-bl	0.9910199254725137	True
vgg16	0.25141650781398	True
protopnet	0.5850806377428311	True
iaia-bl	0.9975800035763772	True
vgg16	0.8141092560473737	True
protopnet	0.8779714308144837	True
iaia-bl	0.9948471971459792	True
vgg16	0.91973557711611	True
protopnet	0.250479223253736	True
iaia-bl	0.03570234179235331	True
vgg16	0.19033884981413504	True
protopnet	0.6391399885579547	True
iaia-bl	0.9713086485800686	True
vgg16	0.9602468475811624	True
protopnet	0.21235161745219938	True
iaia-bl	0.03275939820731742	True
vgg16	0.1367421835380178	True
protopnet	0.7379940958124239	True
iaia-bl	0.9964092373307246	True
vgg16	0.7960186963372893	True
protopnet	0.6059060151848038	True
iaia-bl	0.5166946240923685	True
vgg16	0.8538847529736641	True
protopnet	0.5811238667216234	True
iaia-bl	0.9973719160737945	True
vgg16	0.4424841686942179	True
protopnet	0.20933122940517093	True
iaia-bl	0.028614915465599935	True
vgg16	0.19978219808490075	True
protopnet	0.7395024443424815	True
iaia-bl	0.9985114917898618	True
vgg16	0.96610584242014	True
protopnet	0.2789309117022219	True
iaia-bl	0.021713963731762608	True
vgg16	0.02996195690784967	True
protopnet	0.2733436421354527	True
iaia-bl	0.029190592134454282	True
vgg16	0.4862927529029412	True
protopnet	0.5939179208979596	True
iaia-bl	0.9796552834242841	True
vgg16	0.9096399508874848	True
protopnet	0.7057829943235036	True
iaia-bl	0.995048990582672	True
vgg16	0.9715482133091374	True
protopnet	0.1567774596842904	True
iaia-bl	0.03224653559477756	True
vgg16	0.14693075318304372	True
protopnet	0.22809437894932919	True
iaia-bl	0.39385379096260553	True
vgg16	0.41062550618080224	True
protopnet	0.5681975785109046	True
iaia-bl	0.9967770690886465	True
vgg16	0.4152204939743164	True
protopnet	0.20018003604228005	True
iaia-bl	0.043687978014006326	True
vgg16	0.028065143184544297	True
protopnet	0.8020358361180562	True
iaia-bl	0.9973843914923776	True
vgg16	0.8384168165223742	True
protopnet	0.6490387017644227	True
iaia-bl	0.998528297101085	True
vgg16	0.9520767971847729	True
protopnet	0.2850083533735214	True
iaia-bl	0.3803779758947849	True
vgg16	0.5035453062408278	True
protopnet	0.31686286012480724	True
iaia-bl	0.040746909164744494	True
vgg16	0.24043531781031036	True
protopnet	0.5737395608505392	True
iaia-bl	0.9980960302575899	True
vgg16	0.969527101319101	True
protopnet	0.8467903143493571	True
iaia-bl	0.9991830428083786	True
vgg16	0.586328475668268	True
protopnet	0.1949790562195217	True
iaia-bl	0.027951398305394698	True
vgg16	0.6893698914210311	True
protopnet	0.14546401678149806	True
iaia-bl	0.02896070964342306	True
vgg16	0.30954412487823835	True
protopnet	0.5115718075426607	True
iaia-bl	0.9963023327985772	True
vgg16	0.13725651385610585	True
protopnet	0.6153077931069965	True
iaia-bl	0.9969091723005917	True
vgg16	0.9001789817034959	True
protopnet	0.3826584051034085	True
iaia-bl	0.9833391929178851	True
vgg16	0.7680761289113041	True
protopnet	0.8243858679424744	True
iaia-bl	0.9970988861145192	True
vgg16	0.976288804601624	True
protopnet	0.2558768808749157	True
iaia-bl	0.0374544766759603	True
vgg16	0.09599521009850917	True
protopnet	0.3697246077630815	True
iaia-bl	0.16756675460967088	True
vgg16	0.4619039027564474	True
protopnet	0.24429841495288246	True
iaia-bl	0.14782565388511165	True
vgg16	0.2447761649510737	True
protopnet	0.6831343004880268	True
iaia-bl	0.2821526300556168	True
vgg16	0.3766651858863113	True
protopnet	0.11534618423975831	True
iaia-bl	0.038875035441734665	True
vgg16	0.05412830412134475	True
protopnet	0.3479765208587903	True
iaia-bl	0.03774247405831313	True
vgg16	0.6728211741462907	True
protopnet	0.5820015887392586	False
iaia-bl	0.9990339355407194	False
vgg16	0.9769185215976596	False
protopnet	0.8526556575278942	True
iaia-bl	0.9993831970221374	True
vgg16	0.9772191453291864	True
protopnet	0.7508952061771604	True
iaia-bl	0.44963600682745075	True
vgg16	0.06027956789684648	True
protopnet	0.5182877960701162	True
iaia-bl	0.9750931902935884	True
vgg16	0.8713055617047807	True
protopnet	0.8303041822319113	True
iaia-bl	0.9988241198121842	True
vgg16	0.9544415892500904	True
protopnet	0.8210849083392072	True
iaia-bl	0.9970435072752232	True
vgg16	0.20420080752390424	True
protopnet	0.5551056327392347	True
iaia-bl	0.9969301921204723	True
vgg16	0.9012065215167804	True
protopnet	0.9133663537148229	True
iaia-bl	0.9943203416084261	True
vgg16	0.9482413285946868	True
protopnet	0.5233787952841199	True
iaia-bl	0.9986466565912522	True
vgg16	0.9743427332243626	True
protopnet	0.4461656537009582	True
iaia-bl	0.2535581004428196	True
vgg16	0.5551397979045449	True
protopnet	0.20640657857644623	True
iaia-bl	0.19727920912424454	True
vgg16	0.3091946159714354	True
protopnet	0.18045308455494335	True
iaia-bl	0.05231364084046433	True
vgg16	0.08775898574039273	True
protopnet	0.09502001129130132	True
iaia-bl	0.9908039559360652	True
vgg16	0.03175406757068565	True
protopnet	0.17968496106450454	True
iaia-bl	0.9668517898418103	True
vgg16	0.2587575536768396	True
protopnet	0.8493393679296419	True
iaia-bl	0.9865972189815554	True
vgg16	0.9730989729339572	True
protopnet	0.312790979833844	True
iaia-bl	0.0409569214004454	True
vgg16	0.7697700104372608	True
protopnet	0.18222098849766274	True
iaia-bl	0.15092858737869724	True
vgg16	0.18464059955702813	True
protopnet	0.9117944497135781	True
iaia-bl	0.9903517404078307	True
vgg16	0.7693483339628667	True
protopnet	0.919846443404207	True
iaia-bl	0.9989797757238336	True
vgg16	0.9792307274899922	True
protopnet	0.256022996636527	True
iaia-bl	0.8975358089213166	True
vgg16	0.8957140965966973	True
protopnet	0.7778790250118468	True
iaia-bl	0.9981958090857291	True
vgg16	0.9712129792871909	True
protopnet	0.6820716800113481	True
iaia-bl	0.9977147567883806	True
vgg16	0.4255209709668103	True
protopnet	0.4085680232392037	True
iaia-bl	0.7188287459974685	True
vgg16	0.5690284916932775	True
protopnet	0.4899035575481743	True
iaia-bl	0.9959371444246486	True
vgg16	0.8163369614895215	True
protopnet	0.3297584854853178	True
iaia-bl	0.02994274751241137	True
vgg16	0.007690685178682036	True
protopnet	0.07906963361085324	True
iaia-bl	0.0011955271574007784	True
vgg16	0.5946027415064568	True
protopnet	0.30867906194006944	True
iaia-bl	0.3120580830166723	True
vgg16	0.8180889021131027	True
protopnet	0.3288431410259629	True
iaia-bl	0.04463652596031204	True
vgg16	0.09185170377941247	True
protopnet	0.3303972115607693	True
iaia-bl	0.08514496367883677	True
vgg16	0.3927601158159919	True
protopnet	0.45796930205894015	True
iaia-bl	0.05161120687893152	True
vgg16	0.9516424320861064	True
protopnet	0.802763680651276	True
iaia-bl	0.9981010426152273	True
vgg16	0.981613816589451	True
protopnet	0.8443660922312314	True
iaia-bl	0.998120703310217	True
vgg16	0.9551404437655988	True
protopnet	0.2092391955142249	True
iaia-bl	0.9361079318422407	True
vgg16	0.6690414903361643	True
protopnet	0.14282483418320918	True
iaia-bl	0.03967784067118991	True
vgg16	0.13681064831292195	True
protopnet	0.09474723679700399	True
iaia-bl	0.016263382985725768	True
vgg16	0.022003802430184648	True
protopnet	0.29040208793042904	True
iaia-bl	0.048335522200914895	True
vgg16	0.8211260041835393	True
protopnet	0.0746909467498096	True
iaia-bl	0.04635776990787162	True
vgg16	0.13509391984165772	True
protopnet	0.5813814382249229	True
iaia-bl	0.8526054955304644	True
vgg16	0.9844778941229476	True
protopnet	0.17787571827028248	True
iaia-bl	0.04708844388835003	True
vgg16	0.4540793534896863	True
protopnet	0.2947322713926871	True
iaia-bl	0.03497247999429412	True
vgg16	0.7053864403160862	True
protopnet	0.3104305165580694	True
iaia-bl	0.03465142488085935	True
vgg16	0.6920860768299986	True
protopnet	0.7635166899367943	True
iaia-bl	0.9958284725203719	True
vgg16	0.8038341824675318	True
protopnet	0.7051385853613517	True
iaia-bl	0.09966124944602145	True
vgg16	0.6481867852998701	True
protopnet	0.34876055119063554	True
iaia-bl	0.09313731940822435	True
vgg16	0.8803241131703902	True
protopnet	0.3968935806983696	True
iaia-bl	0.18891199559045352	True
vgg16	0.6223172103800692	True
protopnet	0.8866690700202166	True
iaia-bl	0.999275983818489	True
vgg16	0.989028997612746	True
