# Supplementary material for: Multi-site validation of an interpretable model to analyze breast masses
Source: PLoS One. 2025 Jun 26;20(6):e0320091. doi: 10.1371/journal.pone.0320091 (PMC12200715; doi:10.1371/journal.pone.0320091)
Supplement: S1 Data — This dataset contains model evaluation metrics (ROC curves, confidence intervals, activation maps), demographic information from four medical imaging sites (Duke, Emory, iCAD, and EMBED Open Data) used in the study, and logits for replication of EMBED Open Data results. (ZIP) [file pone.0320091.s006.zip › data/embed-open-data_mal_ci.csv]

auc	ci_025	ci_975	class_size	group_size	malignancy	model	subgroup_query	subgrouping
0.9714285714285714	0.9057639574159062	1.0370931854412366	14	19	not_malignant	iaia-bl	all	all
0.9714285714285714	0.9057639574159062	1.0370931854412366	5	19	malignant	iaia-bl	all	all
			0	0	not_malignant	iaia-bl	ge	manufacturer
			0	0	malignant	iaia-bl	ge	manufacturer
0.9714285714285714	0.9057639574159062	1.0370931854412366	14	19	not_malignant	iaia-bl	hologic	manufacturer
0.9714285714285714	0.9057639574159062	1.0370931854412366	5	19	malignant	iaia-bl	hologic	manufacturer
			7	7	not_malignant	iaia-bl	<50	age_3_bucket
			0	7	malignant	iaia-bl	<50	age_3_bucket
1.0			5	7	not_malignant	iaia-bl	50-69	age_3_bucket
1.0			2	7	malignant	iaia-bl	50-69	age_3_bucket
1.0			2	5	not_malignant	iaia-bl	>70	age_3_bucket
1.0			3	5	malignant	iaia-bl	>70	age_3_bucket
			9	9	not_malignant	iaia-bl	<=57	age_2_bucket
			0	9	malignant	iaia-bl	<=57	age_2_bucket
0.92	0.7361390807645405	1.1038609192354596	5	10	not_malignant	iaia-bl	>57	age_2_bucket
0.92	0.7361390807645405	1.1038609192354596	5	10	malignant	iaia-bl	>57	age_2_bucket
			7	7	not_malignant	iaia-bl	Black or African American	race
			0	7	malignant	iaia-bl	Black or African American	race
0.9428571428571428	0.8115279148318149	1.0741863708824708	7	12	not_malignant	iaia-bl	Caucasian/White	race
0.9428571428571428	0.8115279148318149	1.0741863708824708	5	12	malignant	iaia-bl	Caucasian/White	race
			0	0	not_malignant	iaia-bl	Other/Unknown	race
			0	0	malignant	iaia-bl	Other/Unknown	race
			0	0	not_malignant	iaia-bl	Hispanic or Latino	ethnicity
			0	0	malignant	iaia-bl	Hispanic or Latino	ethnicity
			0	0	not_malignant	iaia-bl	Not Hispanic or Latino	ethnicity
			0	0	malignant	iaia-bl	Not Hispanic or Latino	ethnicity
0.8285714285714286	0.4904306554000425	1.1667122017428146	14	19	not_malignant	protopnet	all	all
0.8285714285714286	0.4904306554000425	1.1667122017428146	5	19	malignant	protopnet	all	all
			0	0	not_malignant	protopnet	ge	manufacturer
			0	0	malignant	protopnet	ge	manufacturer
0.8285714285714286	0.4904306554000425	1.1667122017428146	14	19	not_malignant	protopnet	hologic	manufacturer
0.8285714285714286	0.4904306554000425	1.1667122017428146	5	19	malignant	protopnet	hologic	manufacturer
			7	7	not_malignant	protopnet	<50	age_3_bucket
			0	7	malignant	protopnet	<50	age_3_bucket
1.0			5	7	not_malignant	protopnet	50-69	age_3_bucket
1.0			2	7	malignant	protopnet	50-69	age_3_bucket
0.6666666666666666	0.013345338486648428	1.3199879948466848	2	5	not_malignant	protopnet	>70	age_3_bucket
0.6666666666666666	0.013345338486648428	1.3199879948466848	3	5	malignant	protopnet	>70	age_3_bucket
			9	9	not_malignant	protopnet	<=57	age_2_bucket
			0	9	malignant	protopnet	<=57	age_2_bucket
0.84	0.5167544587733954	1.1632455412266045	5	10	not_malignant	protopnet	>57	age_2_bucket
0.84	0.5167544587733954	1.1632455412266045	5	10	malignant	protopnet	>57	age_2_bucket
			7	7	not_malignant	protopnet	Black or African American	race
			0	7	malignant	protopnet	Black or African American	race
0.8285714285714286	0.4879429861173076	1.1691998710255496	7	12	not_malignant	protopnet	Caucasian/White	race
0.8285714285714286	0.4879429861173076	1.1691998710255496	5	12	malignant	protopnet	Caucasian/White	race
			0	0	not_malignant	protopnet	Other/Unknown	race
			0	0	malignant	protopnet	Other/Unknown	race
			0	0	not_malignant	protopnet	Hispanic or Latino	ethnicity
			0	0	malignant	protopnet	Hispanic or Latino	ethnicity
			0	0	not_malignant	protopnet	Not Hispanic or Latino	ethnicity
			0	0	malignant	protopnet	Not Hispanic or Latino	ethnicity
1.0			14	19	not_malignant	vgg16	all	all
1.0			5	19	malignant	vgg16	all	all
			0	0	not_malignant	vgg16	ge	manufacturer
			0	0	malignant	vgg16	ge	manufacturer
1.0			14	19	not_malignant	vgg16	hologic	manufacturer
1.0			5	19	malignant	vgg16	hologic	manufacturer
			7	7	not_malignant	vgg16	<50	age_3_bucket
			0	7	malignant	vgg16	<50	age_3_bucket
1.0			5	7	not_malignant	vgg16	50-69	age_3_bucket
1.0			2	7	malignant	vgg16	50-69	age_3_bucket
1.0			2	5	not_malignant	vgg16	>70	age_3_bucket
1.0			3	5	malignant	vgg16	>70	age_3_bucket
			9	9	not_malignant	vgg16	<=57	age_2_bucket
			0	9	malignant	vgg16	<=57	age_2_bucket
1.0			5	10	not_malignant	vgg16	>57	age_2_bucket
1.0			5	10	malignant	vgg16	>57	age_2_bucket
			7	7	not_malignant	vgg16	Black or African American	race
			0	7	malignant	vgg16	Black or African American	race
1.0			7	12	not_malignant	vgg16	Caucasian/White	race
1.0			5	12	malignant	vgg16	Caucasian/White	race
			0	0	not_malignant	vgg16	Other/Unknown	race
			0	0	malignant	vgg16	Other/Unknown	race
			0	0	not_malignant	vgg16	Hispanic or Latino	ethnicity
			0	0	malignant	vgg16	Hispanic or Latino	ethnicity
			0	0	not_malignant	vgg16	Not Hispanic or Latino	ethnicity
			0	0	malignant	vgg16	Not Hispanic or Latino	ethnicity
