# Supplementary material for: Multi-site validation of an interpretable model to analyze breast masses
Source: PLoS One. 2025 Jun 26;20(6):e0320091. doi: 10.1371/journal.pone.0320091 (PMC12200715; doi:10.1371/journal.pone.0320091)
Supplement: S1 Data — This dataset contains model evaluation metrics (ROC curves, confidence intervals, activation maps), demographic information from four medical imaging sites (Duke, Emory, iCAD, and EMBED Open Data) used in the study, and logits for replication of EMBED Open Data results. (ZIP) [file pone.0320091.s006.zip › data/embed-open-data_ap_ci.csv]

ap	ci_025	ci_975	margin	method	model	num_bootstraps
1.0			circumscribed		iaia-bl	100
0.999999995119931	0.9999999815706876	1.0000000086691743	indistinct		iaia-bl	100
1.0			spiculated		iaia-bl	100
0.8846212113257905	0.8339258791821947	0.9353165434693863	circumscribed		protopnet	100
0.6483853144051882	0.3935385756570021	0.9032320531533743	indistinct		protopnet	100
0.7725234648866828	0.23503084369846883	1.3100160860748966	spiculated		protopnet	100
0.7048340584019702	0.5290008163983422	0.8604706726227188	circumscribed	gradcam	vgg16	100
0.5859801877322175	0.39371224794501947	0.8277954062060215	indistinct	gradcam	vgg16	100
1.0	1.0	1.0	spiculated	gradcam	vgg16	100
0.8778177349087701	0.7141445990396466	1.0	circumscribed	gradcam++	vgg16	100
0.8733186244114017	0.6250895317676861	0.9996385590205104	indistinct	gradcam++	vgg16	100
0.7340374463770485			spiculated	gradcam++	vgg16	100
