# Supplementary material for: Multi-site validation of an interpretable model to analyze breast masses
Source: PLoS One. 2025 Jun 26;20(6):e0320091. doi: 10.1371/journal.pone.0320091 (PMC12200715; doi:10.1371/journal.pone.0320091)
Supplement: S1 Data — This dataset contains model evaluation metrics (ROC curves, confidence intervals, activation maps), demographic information from four medical imaging sites (Duke, Emory, iCAD, and EMBED Open Data) used in the study, and logits for replication of EMBED Open Data results. (ZIP) [file pone.0320091.s006.zip › data/icad_summary.csv]

	subgroup	value	count
0	unique_patients	total	207
1	unique_lesions	total	449
2	unique_images	total	425
3	patient_age_range	min	37
4	patient_age_range	max	96
5	age_3_bucket	50-69	263
6	age_3_bucket	<50	47
7	age_3_bucket	>70	139
8	manufacturer	ge	234
9	manufacturer	hologic	124
10	manufacturer	siemens	91
11	age_2_bucket	<=57	126
12	age_2_bucket	>57	323
