# Supplementary material for: Multi-site validation of an interpretable model to analyze breast masses
Source: PLoS One. 2025 Jun 26;20(6):e0320091. doi: 10.1371/journal.pone.0320091 (PMC12200715; doi:10.1371/journal.pone.0320091)
Supplement: S1 Data — This dataset contains model evaluation metrics (ROC curves, confidence intervals, activation maps), demographic information from four medical imaging sites (Duke, Emory, iCAD, and EMBED Open Data) used in the study, and logits for replication of EMBED Open Data results. (ZIP) [file pone.0320091.s006.zip › data/icad_margin_roc.csv]

fpr	tpr	threshold	model	margin
0.0	0.0	2.0	iaia-bl	spiculated
0.08875739644970414	0.26071428571428573	1.0	iaia-bl	spiculated
0.11242603550295859	0.29285714285714287	0.9999995231628418	iaia-bl	spiculated
0.11834319526627218	0.33214285714285713	0.9999990463256836	iaia-bl	spiculated
0.1301775147928994	0.3607142857142857	0.9999980926513672	iaia-bl	spiculated
0.1301775147928994	0.3678571428571429	0.9999976158142091	iaia-bl	spiculated
0.14201183431952663	0.3678571428571429	0.9999971389770508	iaia-bl	spiculated
0.14201183431952663	0.37142857142857144	0.9999966621398926	iaia-bl	spiculated
0.14792899408284024	0.38571428571428573	0.9999961853027344	iaia-bl	spiculated
0.14792899408284024	0.3892857142857143	0.9999957084655762	iaia-bl	spiculated
0.14792899408284024	0.3964285714285714	0.999995231628418	iaia-bl	spiculated
0.15384615384615385	0.4	0.9999947547912598	iaia-bl	spiculated
0.15384615384615385	0.40714285714285714	0.9999938011169434	iaia-bl	spiculated
0.15976331360946747	0.4107142857142857	0.9999923706054688	iaia-bl	spiculated
0.15976331360946747	0.43214285714285716	0.9999876022338868	iaia-bl	spiculated
0.17159763313609466	0.43214285714285716	0.9999818801879884	iaia-bl	spiculated
0.17159763313609466	0.4392857142857143	0.9999771118164062	iaia-bl	spiculated
0.17751479289940827	0.4392857142857143	0.9999752044677734	iaia-bl	spiculated
0.17751479289940827	0.44285714285714284	0.9999737739562988	iaia-bl	spiculated
0.1834319526627219	0.44285714285714284	0.9999732971191406	iaia-bl	spiculated
0.1834319526627219	0.45357142857142857	0.9999623298645021	iaia-bl	spiculated
0.1893491124260355	0.45357142857142857	0.99995756149292	iaia-bl	spiculated
0.1893491124260355	0.4785714285714286	0.9999256134033204	iaia-bl	spiculated
0.1952662721893491	0.4785714285714286	0.9999189376831056	iaia-bl	spiculated
0.1952662721893491	0.5071428571428571	0.9998140335083008	iaia-bl	spiculated
0.20118343195266272	0.5071428571428571	0.9997859001159668	iaia-bl	spiculated
0.20118343195266272	0.5107142857142857	0.9997196793556212	iaia-bl	spiculated
0.20710059171597633	0.5107142857142857	0.9996924996376038	iaia-bl	spiculated
0.20710059171597633	0.5142857142857142	0.9995712041854858	iaia-bl	spiculated
0.21301775147928995	0.5142857142857142	0.999564290046692	iaia-bl	spiculated
0.21301775147928995	0.5214285714285715	0.9995113611221312	iaia-bl	spiculated
0.21893491124260356	0.5214285714285715	0.9993788599967957	iaia-bl	spiculated
0.21893491124260356	0.5285714285714286	0.9991806745529176	iaia-bl	spiculated
0.23076923076923078	0.5285714285714286	0.9989281892776488	iaia-bl	spiculated
0.23076923076923078	0.5321428571428571	0.9988838434219359	iaia-bl	spiculated
0.23668639053254437	0.5321428571428571	0.9987990856170654	iaia-bl	spiculated
0.23668639053254437	0.5464285714285714	0.991571605205536	iaia-bl	spiculated
0.2485207100591716	0.5464285714285714	0.9853159785270692	iaia-bl	spiculated
0.2485207100591716	0.5642857142857143	0.9811858534812928	iaia-bl	spiculated
0.2603550295857988	0.5642857142857143	0.9747070670127868	iaia-bl	spiculated
0.2603550295857988	0.5678571428571428	0.9475892186164856	iaia-bl	spiculated
0.26627218934911245	0.5678571428571428	0.9211806654930116	iaia-bl	spiculated
0.26627218934911245	0.5714285714285714	0.902621865272522	iaia-bl	spiculated
0.27218934911242604	0.5714285714285714	0.8861563801765442	iaia-bl	spiculated
0.27218934911242604	0.5821428571428572	0.7076928615570068	iaia-bl	spiculated
0.28402366863905326	0.5821428571428572	0.6697062253952026	iaia-bl	spiculated
0.28402366863905326	0.6285714285714286	0.28136274218559265	iaia-bl	spiculated
0.2958579881656805	0.6285714285714286	0.2243882119655609	iaia-bl	spiculated
0.2958579881656805	0.6357142857142857	0.19900697469711304	iaia-bl	spiculated
0.30177514792899407	0.6357142857142857	0.1713244915008545	iaia-bl	spiculated
0.30177514792899407	0.6392857142857142	0.1550021469593048	iaia-bl	spiculated
0.3076923076923077	0.6392857142857142	0.14823466539382935	iaia-bl	spiculated
0.3076923076923077	0.6464285714285715	0.12314406037330627	iaia-bl	spiculated
0.3136094674556213	0.6464285714285715	0.1095198541879654	iaia-bl	spiculated
0.3136094674556213	0.65	0.09982062876224518	iaia-bl	spiculated
0.3254437869822485	0.65	0.06279834359884262	iaia-bl	spiculated
0.3254437869822485	0.6607142857142857	0.05619568377733231	iaia-bl	spiculated
0.33136094674556216	0.6607142857142857	0.05320703610777855	iaia-bl	spiculated
0.33136094674556216	0.6678571428571428	0.04602713882923126	iaia-bl	spiculated
0.3431952662721893	0.6678571428571428	0.03053888492286205	iaia-bl	spiculated
0.3431952662721893	0.675	0.022924797609448436	iaia-bl	spiculated
0.34911242603550297	0.675	0.020939454436302185	iaia-bl	spiculated
0.34911242603550297	0.6821428571428572	0.01849356293678284	iaia-bl	spiculated
0.3668639053254438	0.6821428571428572	0.012125257402658464	iaia-bl	spiculated
0.3668639053254438	0.6892857142857143	0.00910420436412096	iaia-bl	spiculated
0.3727810650887574	0.6892857142857143	0.009006280452013016	iaia-bl	spiculated
0.3727810650887574	0.6928571428571428	0.00865214876830578	iaia-bl	spiculated
0.38461538461538464	0.6928571428571428	0.008248068392276764	iaia-bl	spiculated
0.38461538461538464	0.7107142857142857	0.004852568730711937	iaia-bl	spiculated
0.3905325443786982	0.7107142857142857	0.004848659969866276	iaia-bl	spiculated
0.3905325443786982	0.7142857142857143	0.004781370516866446	iaia-bl	spiculated
0.39644970414201186	0.7142857142857143	0.004702833481132984	iaia-bl	spiculated
0.39644970414201186	0.725	0.0044632330536842355	iaia-bl	spiculated
0.4319526627218935	0.725	0.0019455577712506054	iaia-bl	spiculated
0.4319526627218935	0.7285714285714285	0.0017121708951890466	iaia-bl	spiculated
0.4378698224852071	0.7285714285714285	0.0016673246864229439	iaia-bl	spiculated
0.4378698224852071	0.7357142857142858	0.001440506661310792	iaia-bl	spiculated
0.4437869822485207	0.7357142857142858	0.0011595130199566483	iaia-bl	spiculated
0.4437869822485207	0.7392857142857143	0.001030095969326794	iaia-bl	spiculated
0.4556213017751479	0.7392857142857143	0.0009235632023774087	iaia-bl	spiculated
0.4556213017751479	0.75	0.0006617274484597148	iaia-bl	spiculated
0.46745562130177515	0.75	0.0006011090590618551	iaia-bl	spiculated
0.46745562130177515	0.7535714285714286	0.0004731146909762174	iaia-bl	spiculated
0.47337278106508873	0.7535714285714286	0.0004334693076089025	iaia-bl	spiculated
0.47337278106508873	0.7607142857142857	0.0003984439244959504	iaia-bl	spiculated
0.5029585798816568	0.7607142857142857	0.0002162842283723876	iaia-bl	spiculated
0.5029585798816568	0.7642857142857142	0.00018695736071094868	iaia-bl	spiculated
0.514792899408284	0.7642857142857142	0.0001444618683308363	iaia-bl	spiculated
0.514792899408284	0.7714285714285715	0.0001331342791672796	iaia-bl	spiculated
0.5207100591715976	0.7714285714285715	0.00012164792860858142	iaia-bl	spiculated
0.5207100591715976	0.775	0.00011591089423745869	iaia-bl	spiculated
0.5266272189349113	0.775	0.00010464628576301038	iaia-bl	spiculated
0.5266272189349113	0.7785714285714286	0.00010221932461718096	iaia-bl	spiculated
0.5384615384615384	0.7785714285714286	9.54983988776803e-05	iaia-bl	spiculated
0.5384615384615384	0.7892857142857143	7.490324060199781e-05	iaia-bl	spiculated
0.5443786982248521	0.7892857142857143	6.846312317065895e-05	iaia-bl	spiculated
0.5443786982248521	0.7964285714285714	6.138581375125796e-05	iaia-bl	spiculated
0.5502958579881657	0.7964285714285714	6.121329352026805e-05	iaia-bl	spiculated
0.5502958579881657	0.8	5.5268021242227405e-05	iaia-bl	spiculated
0.5621301775147929	0.8	5.209964729147032e-05	iaia-bl	spiculated
0.5621301775147929	0.8035714285714286	5.090649938210845e-05	iaia-bl	spiculated
0.5798816568047337	0.8035714285714286	4.890235868515447e-05	iaia-bl	spiculated
0.5798816568047337	0.8071428571428572	4.495654138736427e-05	iaia-bl	spiculated
0.591715976331361	0.8071428571428572	4.346782952779904e-05	iaia-bl	spiculated
0.591715976331361	0.8178571428571428	4.068203270435333e-05	iaia-bl	spiculated
0.6035502958579881	0.8178571428571428	3.135525548714213e-05	iaia-bl	spiculated
0.6035502958579881	0.8214285714285714	3.112276317551732e-05	iaia-bl	spiculated
0.6331360946745562	0.8214285714285714	2.6113288186024874e-05	iaia-bl	spiculated
0.6331360946745562	0.8285714285714286	2.6034016627818343e-05	iaia-bl	spiculated
0.6627218934911243	0.8285714285714286	2.1019448467995968e-05	iaia-bl	spiculated
0.6627218934911243	0.8321428571428572	1.8894110326073126e-05	iaia-bl	spiculated
0.6686390532544378	0.8321428571428572	1.8094011466018852e-05	iaia-bl	spiculated
0.6686390532544378	0.8357142857142857	1.8080954760080207e-05	iaia-bl	spiculated
0.6923076923076923	0.8357142857142857	1.4296093468146866e-05	iaia-bl	spiculated
0.6923076923076923	0.85	1.231866826856276e-05	iaia-bl	spiculated
0.7041420118343196	0.85	9.661078365752472e-06	iaia-bl	spiculated
0.7041420118343196	0.8571428571428571	9.488520845479798e-06	iaia-bl	spiculated
0.7218934911242604	0.8571428571428571	8.859258741722442e-06	iaia-bl	spiculated
0.7218934911242604	0.8607142857142858	8.765360689722003e-06	iaia-bl	spiculated
0.727810650887574	0.8607142857142858	8.753414476814214e-06	iaia-bl	spiculated
0.727810650887574	0.8642857142857143	8.284832802019082e-06	iaia-bl	spiculated
0.7337278106508875	0.8642857142857143	7.850432666600682e-06	iaia-bl	spiculated
0.7337278106508875	0.8714285714285714	7.5490461313165724e-06	iaia-bl	spiculated
0.7514792899408284	0.8714285714285714	6.7335108724364545e-06	iaia-bl	spiculated
0.7514792899408284	0.8785714285714286	6.554491847055032e-06	iaia-bl	spiculated
0.7633136094674556	0.8785714285714286	6.3203860918292776e-06	iaia-bl	spiculated
0.7633136094674556	0.8821428571428571	6.266017408051994e-06	iaia-bl	spiculated
0.7692307692307693	0.8821428571428571	6.1223599914228535e-06	iaia-bl	spiculated
0.7692307692307693	0.8928571428571429	5.262650574877625e-06	iaia-bl	spiculated
0.7751479289940828	0.8928571428571429	5.2537498049787246e-06	iaia-bl	spiculated
0.7751479289940828	0.8964285714285715	5.067305664852029e-06	iaia-bl	spiculated
0.7810650887573964	0.8964285714285715	5.026375674788142e-06	iaia-bl	spiculated
0.7810650887573964	0.9	4.77061848869198e-06	iaia-bl	spiculated
0.7869822485207101	0.9	4.623899258149322e-06	iaia-bl	spiculated
0.7869822485207101	0.9071428571428571	4.296368388168048e-06	iaia-bl	spiculated
0.7928994082840237	0.9071428571428571	4.2163323996646795e-06	iaia-bl	spiculated
0.7928994082840237	0.9142857142857143	3.915803517884342e-06	iaia-bl	spiculated
0.7988165680473372	0.9142857142857143	3.877893504977692e-06	iaia-bl	spiculated
0.7988165680473372	0.9178571428571428	3.5819361983158164e-06	iaia-bl	spiculated
0.8047337278106509	0.9178571428571428	3.499538024698268e-06	iaia-bl	spiculated
0.8047337278106509	0.9285714285714286	3.4498596050980272e-06	iaia-bl	spiculated
0.8106508875739645	0.9285714285714286	3.325087391203852e-06	iaia-bl	spiculated
0.8106508875739645	0.9321428571428572	3.163080236845417e-06	iaia-bl	spiculated
0.8165680473372781	0.9321428571428572	3.1039216992212464e-06	iaia-bl	spiculated
0.8165680473372781	0.9464285714285714	2.592810460555484e-06	iaia-bl	spiculated
0.8224852071005917	0.9464285714285714	2.4873443180695176e-06	iaia-bl	spiculated
0.8224852071005917	0.9571428571428572	2.1386638309195405e-06	iaia-bl	spiculated
0.834319526627219	0.9571428571428572	1.898278014778043e-06	iaia-bl	spiculated
0.834319526627219	0.9607142857142857	1.8729963358055104e-06	iaia-bl	spiculated
0.8461538461538461	0.9607142857142857	1.7604336335352855e-06	iaia-bl	spiculated
0.8461538461538461	0.9642857142857143	1.7114761021730376e-06	iaia-bl	spiculated
0.8757396449704142	0.9642857142857143	1.556255256218719e-06	iaia-bl	spiculated
0.8757396449704142	0.9678571428571429	1.4803555359321763e-06	iaia-bl	spiculated
0.893491124260355	0.9678571428571429	1.4284365761341178e-06	iaia-bl	spiculated
0.893491124260355	0.9714285714285714	1.4150770084597755e-06	iaia-bl	spiculated
0.8994082840236687	0.9714285714285714	1.390750185237266e-06	iaia-bl	spiculated
0.8994082840236687	0.975	1.278097442991566e-06	iaia-bl	spiculated
0.9349112426035503	0.975	1.0404552313048043e-06	iaia-bl	spiculated
0.9349112426035503	0.9821428571428571	9.389265187564888e-07	iaia-bl	spiculated
0.9467455621301775	0.9821428571428571	8.586609396843414e-07	iaia-bl	spiculated
0.9467455621301775	0.9857142857142858	8.545877108190325e-07	iaia-bl	spiculated
0.9704142011834319	0.9857142857142858	6.968844559196441e-07	iaia-bl	spiculated
0.9704142011834319	0.9928571428571429	5.301940859681055e-07	iaia-bl	spiculated
0.9763313609467456	0.9928571428571429	5.190821070755192e-07	iaia-bl	spiculated
0.9763313609467456	1.0	4.272862952348077e-07	iaia-bl	spiculated
1.0	1.0	5.769052791038121e-08	iaia-bl	spiculated
0.0	0.0	2.0	protopnet	spiculated
0.011834319526627219	0.03214285714285714	1.0	protopnet	spiculated
0.011834319526627219	0.04642857142857143	0.9999997615814208	protopnet	spiculated
0.011834319526627219	0.05357142857142857	0.9999995231628418	protopnet	spiculated
0.01775147928994083	0.05714285714285714	0.9999992847442628	protopnet	spiculated
0.01775147928994083	0.07142857142857142	0.9999988079071044	protopnet	spiculated
0.01775147928994083	0.07857142857142857	0.9999984502792358	protopnet	spiculated
0.01775147928994083	0.08571428571428572	0.9999983310699464	protopnet	spiculated
0.01775147928994083	0.08928571428571429	0.999997854232788	protopnet	spiculated
0.01775147928994083	0.09642857142857143	0.9999964237213136	protopnet	spiculated
0.01775147928994083	0.10357142857142858	0.9999957084655762	protopnet	spiculated
0.023668639053254437	0.10357142857142858	0.9999954700469972	protopnet	spiculated
0.023668639053254437	0.13214285714285715	0.9999858140945436	protopnet	spiculated
0.029585798816568046	0.13214285714285715	0.9999854564666748	protopnet	spiculated
0.029585798816568046	0.15	0.9999808073043824	protopnet	spiculated
0.03550295857988166	0.15	0.9999804496765136	protopnet	spiculated
0.03550295857988166	0.15357142857142858	0.9999788999557496	protopnet	spiculated
0.047337278106508875	0.15357142857142858	0.9999786615371704	protopnet	spiculated
0.05325443786982249	0.15357142857142858	0.9999785423278807	protopnet	spiculated
0.05325443786982249	0.15714285714285714	0.9999768733978271	protopnet	spiculated
0.05917159763313609	0.15714285714285714	0.9999747276306152	protopnet	spiculated
0.05917159763313609	0.21071428571428572	0.9999064207077026	protopnet	spiculated
0.0650887573964497	0.21071428571428572	0.9999037981033324	protopnet	spiculated
0.0650887573964497	0.21428571428571427	0.9998915195465088	protopnet	spiculated
0.07100591715976332	0.21428571428571427	0.9998565912246704	protopnet	spiculated
0.07100591715976332	0.22142857142857142	0.999847650527954	protopnet	spiculated
0.07100591715976332	0.25357142857142856	0.9995454549789428	protopnet	spiculated
0.08284023668639054	0.25357142857142856	0.9995266199111938	protopnet	spiculated
0.08284023668639054	0.275	0.9991803169250488	protopnet	spiculated
0.08875739644970414	0.275	0.9991790056228638	protopnet	spiculated
0.08875739644970414	0.28214285714285714	0.998898148536682	protopnet	spiculated
0.09467455621301775	0.28214285714285714	0.9988692998886108	protopnet	spiculated
0.09467455621301775	0.2892857142857143	0.9988566637039183	protopnet	spiculated
0.10059171597633136	0.2892857142857143	0.9988448619842528	protopnet	spiculated
0.10059171597633136	0.29285714285714287	0.9987921714782716	protopnet	spiculated
0.10650887573964497	0.29285714285714287	0.998788356781006	protopnet	spiculated
0.10650887573964497	0.325	0.9973361492156982	protopnet	spiculated
0.11242603550295859	0.325	0.9972673058509828	protopnet	spiculated
0.11242603550295859	0.34285714285714286	0.995474100112915	protopnet	spiculated
0.11834319526627218	0.34285714285714286	0.9952213764190674	protopnet	spiculated
0.11834319526627218	0.3892857142857143	0.988540768623352	protopnet	spiculated
0.1242603550295858	0.3892857142857143	0.9884636998176576	protopnet	spiculated
0.1242603550295858	0.4142857142857143	0.979576289653778	protopnet	spiculated
0.1301775147928994	0.4142857142857143	0.9792893528938292	protopnet	spiculated
0.1301775147928994	0.41785714285714287	0.9792113304138184	protopnet	spiculated
0.14201183431952663	0.41785714285714287	0.9731684327125548	protopnet	spiculated
0.14201183431952663	0.44285714285714284	0.9660965204238892	protopnet	spiculated
0.14792899408284024	0.44285714285714284	0.9633642435073853	protopnet	spiculated
0.14792899408284024	0.475	0.942112684249878	protopnet	spiculated
0.15976331360946747	0.475	0.934585452079773	protopnet	spiculated
0.15976331360946747	0.4857142857142857	0.9227399230003356	protopnet	spiculated
0.16568047337278108	0.4857142857142857	0.91764634847641	protopnet	spiculated
0.16568047337278108	0.48928571428571427	0.9022425413131714	protopnet	spiculated
0.17159763313609466	0.48928571428571427	0.9000470042228699	protopnet	spiculated
0.17159763313609466	0.49642857142857144	0.8848683834075928	protopnet	spiculated
0.1893491124260355	0.49642857142857144	0.8667758703231812	protopnet	spiculated
0.1893491124260355	0.5071428571428571	0.8462679386138916	protopnet	spiculated
0.1952662721893491	0.5071428571428571	0.8420093655586243	protopnet	spiculated
0.1952662721893491	0.5214285714285715	0.8049007654190063	protopnet	spiculated
0.20118343195266272	0.5214285714285715	0.7382672429084778	protopnet	spiculated
0.20118343195266272	0.5285714285714286	0.7218611240386963	protopnet	spiculated
0.20710059171597633	0.5285714285714286	0.7201436758041382	protopnet	spiculated
0.20710059171597633	0.5321428571428571	0.7116317749023438	protopnet	spiculated
0.21301775147928995	0.5321428571428571	0.6788116693496704	protopnet	spiculated
0.21301775147928995	0.5392857142857143	0.6729804277420044	protopnet	spiculated
0.21893491124260356	0.5392857142857143	0.6705189943313599	protopnet	spiculated
0.21893491124260356	0.5428571428571428	0.668799638748169	protopnet	spiculated
0.22485207100591717	0.5428571428571428	0.6665291786193848	protopnet	spiculated
0.22485207100591717	0.5464285714285714	0.6512088775634766	protopnet	spiculated
0.23076923076923078	0.5464285714285714	0.6452910304069519	protopnet	spiculated
0.23076923076923078	0.5714285714285714	0.5179959535598755	protopnet	spiculated
0.23668639053254437	0.5714285714285714	0.5109081268310547	protopnet	spiculated
0.23668639053254437	0.5785714285714286	0.4667197465896606	protopnet	spiculated
0.28994082840236685	0.5785714285714286	0.3966211676597595	protopnet	spiculated
0.28994082840236685	0.5821428571428572	0.379725992679596	protopnet	spiculated
0.2958579881656805	0.5821428571428572	0.3674427270889282	protopnet	spiculated
0.2958579881656805	0.5857142857142857	0.358402818441391	protopnet	spiculated
0.3076923076923077	0.5857142857142857	0.3480684757232666	protopnet	spiculated
0.3076923076923077	0.5892857142857143	0.3461290597915649	protopnet	spiculated
0.31952662721893493	0.5892857142857143	0.302924245595932	protopnet	spiculated
0.31952662721893493	0.5928571428571429	0.3003460168838501	protopnet	spiculated
0.3254437869822485	0.5928571428571429	0.2777605652809143	protopnet	spiculated
0.3254437869822485	0.6035714285714285	0.26568979024887085	protopnet	spiculated
0.33727810650887574	0.6035714285714285	0.25233301520347595	protopnet	spiculated
0.33727810650887574	0.6107142857142858	0.24892958998680115	protopnet	spiculated
0.3431952662721893	0.6107142857142858	0.2324570119380951	protopnet	spiculated
0.3431952662721893	0.6357142857142857	0.16440579295158386	protopnet	spiculated
0.34911242603550297	0.6357142857142857	0.1643909364938736	protopnet	spiculated
0.34911242603550297	0.6428571428571429	0.14950717985630035	protopnet	spiculated
0.35502958579881655	0.6428571428571429	0.14166739583015442	protopnet	spiculated
0.35502958579881655	0.6857142857142857	0.08179769665002823	protopnet	spiculated
0.3609467455621302	0.6857142857142857	0.08033336699008943	protopnet	spiculated
0.3609467455621302	0.6964285714285714	0.07687290012836456	protopnet	spiculated
0.3727810650887574	0.6964285714285714	0.06809473782777786	protopnet	spiculated
0.3727810650887574	0.7107142857142857	0.06293301284313202	protopnet	spiculated
0.3905325443786982	0.7107142857142857	0.052650470286607735	protopnet	spiculated
0.3905325443786982	0.7285714285714285	0.0465439148247242	protopnet	spiculated
0.40236686390532544	0.7285714285714285	0.0402076356112957	protopnet	spiculated
0.40236686390532544	0.7321428571428571	0.039244119077920914	protopnet	spiculated
0.40828402366863903	0.7321428571428571	0.03790726140141487	protopnet	spiculated
0.40828402366863903	0.7357142857142858	0.03248446434736252	protopnet	spiculated
0.42011834319526625	0.7357142857142858	0.030275303870439533	protopnet	spiculated
0.42011834319526625	0.7392857142857143	0.03003571182489395	protopnet	spiculated
0.4437869822485207	0.7392857142857143	0.025226064026355743	protopnet	spiculated
0.4437869822485207	0.7428571428571429	0.02477873116731644	protopnet	spiculated
0.44970414201183434	0.7428571428571429	0.02402487955987453	protopnet	spiculated
0.44970414201183434	0.7535714285714286	0.02116512879729271	protopnet	spiculated
0.46745562130177515	0.7535714285714286	0.01976834423840046	protopnet	spiculated
0.46745562130177515	0.7571428571428571	0.01907225139439106	protopnet	spiculated
0.4911242603550296	0.7571428571428571	0.017964500933885574	protopnet	spiculated
0.4911242603550296	0.7607142857142857	0.017054267227649692	protopnet	spiculated
0.5029585798816568	0.7607142857142857	0.01597362942993641	protopnet	spiculated
0.5029585798816568	0.7642857142857142	0.015049275010824203	protopnet	spiculated
0.514792899408284	0.7642857142857142	0.014294792897999287	protopnet	spiculated
0.514792899408284	0.7678571428571429	0.014163963496685028	protopnet	spiculated
0.5207100591715976	0.7678571428571429	0.01402065996080637	protopnet	spiculated
0.5207100591715976	0.7714285714285715	0.014017103239893913	protopnet	spiculated
0.5266272189349113	0.7714285714285715	0.013780350796878338	protopnet	spiculated
0.5266272189349113	0.775	0.012939467094838621	protopnet	spiculated
0.5325443786982249	0.775	0.012810971587896349	protopnet	spiculated
0.5325443786982249	0.7892857142857143	0.011507667601108551	protopnet	spiculated
0.5562130177514792	0.7892857142857143	0.009212637320160866	protopnet	spiculated
0.5562130177514792	0.7964285714285714	0.008653477765619755	protopnet	spiculated
0.5621301775147929	0.7964285714285714	0.008539869450032711	protopnet	spiculated
0.5621301775147929	0.8	0.008413129486143589	protopnet	spiculated
0.5680473372781065	0.8	0.0074912463314831266	protopnet	spiculated
0.5680473372781065	0.8035714285714286	0.006775171495974064	protopnet	spiculated
0.5739644970414202	0.8035714285714286	0.006529636215418577	protopnet	spiculated
0.5739644970414202	0.8107142857142857	0.006422083359211682	protopnet	spiculated
0.6035502958579881	0.8107142857142857	0.0051930793561041355	protopnet	spiculated
0.6035502958579881	0.8178571428571428	0.004854554310441017	protopnet	spiculated
0.6094674556213018	0.8178571428571428	0.004508580081164837	protopnet	spiculated
0.6094674556213018	0.8214285714285714	0.004013478755950928	protopnet	spiculated
0.6153846153846154	0.8214285714285714	0.0039097475819289676	protopnet	spiculated
0.6153846153846154	0.8285714285714286	0.0036681441124528646	protopnet	spiculated
0.621301775147929	0.8285714285714286	0.003663370385766029	protopnet	spiculated
0.621301775147929	0.8428571428571429	0.0031807629857212305	protopnet	spiculated
0.6331360946745562	0.8428571428571429	0.0028656392823904753	protopnet	spiculated
0.6331360946745562	0.85	0.0026963702403008942	protopnet	spiculated
0.6390532544378699	0.85	0.0026670389343053107	protopnet	spiculated
0.6390532544378699	0.8535714285714285	0.0024390523321926594	protopnet	spiculated
0.650887573964497	0.8535714285714285	0.0024298885837197304	protopnet	spiculated
0.650887573964497	0.8571428571428571	0.002371659968048334	protopnet	spiculated
0.6804733727810651	0.8571428571428571	0.002196639310568571	protopnet	spiculated
0.6804733727810651	0.8607142857142858	0.0021181195043027397	protopnet	spiculated
0.6863905325443787	0.8607142857142858	0.001952693797647953	protopnet	spiculated
0.6863905325443787	0.8678571428571429	0.001746617374010384	protopnet	spiculated
0.6923076923076923	0.8678571428571429	0.0017342468490824106	protopnet	spiculated
0.6923076923076923	0.8714285714285714	0.0017334193689748645	protopnet	spiculated
0.7159763313609467	0.8714285714285714	0.0014849220169708133	protopnet	spiculated
0.7159763313609467	0.8785714285714286	0.001186869223602116	protopnet	spiculated
0.7218934911242604	0.8785714285714286	0.0011835669865831733	protopnet	spiculated
0.7218934911242604	0.8857142857142857	0.0011116849491372702	protopnet	spiculated
0.7396449704142012	0.8857142857142857	0.0010142249520868065	protopnet	spiculated
0.7396449704142012	0.8928571428571429	0.000930986599996686	protopnet	spiculated
0.7455621301775148	0.8928571428571429	0.0009004012681543828	protopnet	spiculated
0.7455621301775148	0.8964285714285715	0.0008962629362940787	protopnet	spiculated
0.7633136094674556	0.8964285714285715	0.0008292389684356749	protopnet	spiculated
0.7633136094674556	0.9	0.0007656542002223433	protopnet	spiculated
0.7692307692307693	0.9	0.0007326510385610162	protopnet	spiculated
0.7692307692307693	0.9035714285714286	0.0007075011380948126	protopnet	spiculated
0.7751479289940828	0.9035714285714286	0.0007060657953843473	protopnet	spiculated
0.7751479289940828	0.9142857142857143	0.0006803102442063391	protopnet	spiculated
0.7869822485207101	0.9142857142857143	0.0006641352665610611	protopnet	spiculated
0.7869822485207101	0.9178571428571428	0.0006580735789611937	protopnet	spiculated
0.7988165680473372	0.9178571428571428	0.0006169037078507245	protopnet	spiculated
0.7988165680473372	0.9285714285714286	0.0005258932942524551	protopnet	spiculated
0.8106508875739645	0.9285714285714286	0.0005158450803719461	protopnet	spiculated
0.8106508875739645	0.9392857142857143	0.0005050632171332836	protopnet	spiculated
0.8165680473372781	0.9392857142857143	0.000494085717946291	protopnet	spiculated
0.8165680473372781	0.9428571428571428	0.000408508611144498	protopnet	spiculated
0.8224852071005917	0.9428571428571428	0.0003801376442424953	protopnet	spiculated
0.8224852071005917	0.9571428571428572	0.00033961900044232607	protopnet	spiculated
0.9171597633136095	0.9571428571428572	0.00011023207480320708	protopnet	spiculated
0.9171597633136095	0.9607142857142857	8.519179391441867e-05	protopnet	spiculated
0.9289940828402367	0.9607142857142857	6.356398080242798e-05	protopnet	spiculated
0.9289940828402367	0.9642857142857143	6.31934672128409e-05	protopnet	spiculated
0.9408284023668639	0.9642857142857143	5.813416282762773e-05	protopnet	spiculated
0.9408284023668639	0.9785714285714285	4.065356552018784e-05	protopnet	spiculated
0.9467455621301775	0.9785714285714285	3.862246740027331e-05	protopnet	spiculated
0.9467455621301775	0.9821428571428571	3.681296220747754e-05	protopnet	spiculated
0.9644970414201184	0.9821428571428571	2.028892959060613e-05	protopnet	spiculated
0.9644970414201184	0.9892857142857143	1.043387055688072e-05	protopnet	spiculated
0.9881656804733728	0.9892857142857143	5.492676791618578e-06	protopnet	spiculated
0.9881656804733728	0.9964285714285714	2.459078586980468e-06	protopnet	spiculated
1.0	0.9964285714285714	1.013865130516933e-06	protopnet	spiculated
1.0	1.0	1.1331249538670819e-07	protopnet	spiculated
0.0	0.0	1.9887394740510471	vgg16	spiculated
0.0	0.0035714285714285713	0.9887394740510472	vgg16	spiculated
0.0	0.11428571428571428	0.9589314548578368	vgg16	spiculated
0.005917159763313609	0.11428571428571428	0.9563238568630932	vgg16	spiculated
0.005917159763313609	0.12857142857142856	0.9501811406030112	vgg16	spiculated
0.011834319526627219	0.12857142857142856	0.9488239984084778	vgg16	spiculated
0.011834319526627219	0.1392857142857143	0.944724097647378	vgg16	spiculated
0.01775147928994083	0.1392857142857143	0.9415582631701552	vgg16	spiculated
0.01775147928994083	0.14285714285714285	0.9398266089439024	vgg16	spiculated
0.023668639053254437	0.14285714285714285	0.9393640138914492	vgg16	spiculated
0.023668639053254437	0.15357142857142858	0.9375042864841016	vgg16	spiculated
0.029585798816568046	0.15357142857142858	0.9370166960886837	vgg16	spiculated
0.029585798816568046	0.16428571428571428	0.9357747335132948	vgg16	spiculated
0.03550295857988166	0.16428571428571428	0.9340819987775646	vgg16	spiculated
0.03550295857988166	0.19642857142857142	0.9136781010839792	vgg16	spiculated
0.04142011834319527	0.19642857142857142	0.9126942220268404	vgg16	spiculated
0.04142011834319527	0.22142857142857142	0.8935206949308085	vgg16	spiculated
0.05325443786982249	0.22142857142857142	0.8929293010478654	vgg16	spiculated
0.05325443786982249	0.26785714285714285	0.8641744709947083	vgg16	spiculated
0.05917159763313609	0.26785714285714285	0.8601044844069572	vgg16	spiculated
0.05917159763313609	0.3	0.8474214350145272	vgg16	spiculated
0.0650887573964497	0.3	0.8465787371395901	vgg16	spiculated
0.0650887573964497	0.30357142857142855	0.8444271356530109	vgg16	spiculated
0.07692307692307693	0.30357142857142855	0.8345980167717094	vgg16	spiculated
0.07692307692307693	0.30714285714285716	0.8332081799216391	vgg16	spiculated
0.08284023668639054	0.30714285714285716	0.8197369077821303	vgg16	spiculated
0.08284023668639054	0.3357142857142857	0.7953765310874112	vgg16	spiculated
0.08875739644970414	0.3357142857142857	0.7933529806617686	vgg16	spiculated
0.08875739644970414	0.3607142857142857	0.7754139279524173	vgg16	spiculated
0.09467455621301775	0.3607142857142857	0.7747044325236838	vgg16	spiculated
0.09467455621301775	0.375	0.7524029999783196	vgg16	spiculated
0.10059171597633136	0.375	0.7519042904878388	vgg16	spiculated
0.10059171597633136	0.40714285714285714	0.7160039397145341	vgg16	spiculated
0.10650887573964497	0.40714285714285714	0.7138957250692057	vgg16	spiculated
0.10650887573964497	0.42857142857142855	0.6876915970854408	vgg16	spiculated
0.11242603550295859	0.42857142857142855	0.6858441398703271	vgg16	spiculated
0.11242603550295859	0.45357142857142857	0.6565140551190614	vgg16	spiculated
0.11834319526627218	0.45357142857142857	0.6560419885481832	vgg16	spiculated
0.11834319526627218	0.4607142857142857	0.6488078109243758	vgg16	spiculated
0.1301775147928994	0.4607142857142857	0.6404117809289355	vgg16	spiculated
0.1301775147928994	0.475	0.6259537086430199	vgg16	spiculated
0.14201183431952663	0.475	0.614993934538033	vgg16	spiculated
0.14201183431952663	0.48214285714285715	0.6109073237674676	vgg16	spiculated
0.15384615384615385	0.48214285714285715	0.6082146416152239	vgg16	spiculated
0.15384615384615385	0.4857142857142857	0.6081393137564173	vgg16	spiculated
0.15976331360946747	0.4857142857142857	0.6020450614026103	vgg16	spiculated
0.15976331360946747	0.48928571428571427	0.592738174005165	vgg16	spiculated
0.16568047337278108	0.48928571428571427	0.5827794670233543	vgg16	spiculated
0.16568047337278108	0.4928571428571429	0.5800804337242544	vgg16	spiculated
0.17159763313609466	0.4928571428571429	0.5791922477384601	vgg16	spiculated
0.17159763313609466	0.5	0.577528858879314	vgg16	spiculated
0.17751479289940827	0.5	0.5733833617854034	vgg16	spiculated
0.17751479289940827	0.5035714285714286	0.570962106981773	vgg16	spiculated
0.1834319526627219	0.5035714285714286	0.5674124873357772	vgg16	spiculated
0.1834319526627219	0.5071428571428571	0.5659706638802489	vgg16	spiculated
0.1952662721893491	0.5071428571428571	0.5539332994535995	vgg16	spiculated
0.1952662721893491	0.5107142857142857	0.5500109329093152	vgg16	spiculated
0.20118343195266272	0.5107142857142857	0.5497841854405773	vgg16	spiculated
0.20118343195266272	0.5285714285714286	0.5444325356648313	vgg16	spiculated
0.20710059171597633	0.5285714285714286	0.54141993540459	vgg16	spiculated
0.20710059171597633	0.5321428571428571	0.5320707748250486	vgg16	spiculated
0.21301775147928995	0.5321428571428571	0.530300476012128	vgg16	spiculated
0.21301775147928995	0.5392857142857143	0.5202925018920842	vgg16	spiculated
0.21893491124260356	0.5392857142857143	0.5197127484874284	vgg16	spiculated
0.21893491124260356	0.5428571428571428	0.5194822665893771	vgg16	spiculated
0.22485207100591717	0.5428571428571428	0.5067174632101719	vgg16	spiculated
0.22485207100591717	0.5464285714285714	0.5021255953278096	vgg16	spiculated
0.23076923076923078	0.5464285714285714	0.5017690578641718	vgg16	spiculated
0.23076923076923078	0.5571428571428572	0.4909323368744691	vgg16	spiculated
0.23668639053254437	0.5571428571428572	0.4885294598289283	vgg16	spiculated
0.23668639053254437	0.5607142857142857	0.4819288296006794	vgg16	spiculated
0.2603550295857988	0.5607142857142857	0.4746375056658961	vgg16	spiculated
0.2603550295857988	0.5678571428571428	0.4683079424119028	vgg16	spiculated
0.26627218934911245	0.5678571428571428	0.4680610024964424	vgg16	spiculated
0.26627218934911245	0.5928571428571429	0.4456835184556823	vgg16	spiculated
0.28994082840236685	0.5928571428571429	0.4221851053604562	vgg16	spiculated
0.28994082840236685	0.6178571428571429	0.4040069274120651	vgg16	spiculated
0.2958579881656805	0.6178571428571429	0.4028310721008757	vgg16	spiculated
0.2958579881656805	0.6285714285714286	0.3953280422769271	vgg16	spiculated
0.3136094674556213	0.6285714285714286	0.3751239885480481	vgg16	spiculated
0.3136094674556213	0.6321428571428571	0.3741954915495575	vgg16	spiculated
0.3254437869822485	0.6321428571428571	0.36948809394310855	vgg16	spiculated
0.3254437869822485	0.6392857142857142	0.3665692977874213	vgg16	spiculated
0.3431952662721893	0.6392857142857142	0.3610686657075264	vgg16	spiculated
0.3431952662721893	0.6464285714285715	0.3539544333961628	vgg16	spiculated
0.34911242603550297	0.6464285714285715	0.34957619302458826	vgg16	spiculated
0.34911242603550297	0.6607142857142857	0.3462098063591469	vgg16	spiculated
0.35502958579881655	0.6607142857142857	0.34399343317086634	vgg16	spiculated
0.35502958579881655	0.6642857142857143	0.3418121514729811	vgg16	spiculated
0.3668639053254438	0.6642857142857143	0.3206344990428806	vgg16	spiculated
0.3668639053254438	0.6678571428571428	0.31858888038457783	vgg16	spiculated
0.3727810650887574	0.6678571428571428	0.3163860537755015	vgg16	spiculated
0.3727810650887574	0.6821428571428572	0.3059267397186539	vgg16	spiculated
0.378698224852071	0.6821428571428572	0.3033657762894487	vgg16	spiculated
0.378698224852071	0.6857142857142857	0.3020404116786181	vgg16	spiculated
0.38461538461538464	0.6857142857142857	0.3004148451462833	vgg16	spiculated
0.38461538461538464	0.6892857142857143	0.2983872253309063	vgg16	spiculated
0.3905325443786982	0.6892857142857143	0.2970077618290681	vgg16	spiculated
0.3905325443786982	0.7035714285714286	0.2817598886656777	vgg16	spiculated
0.39644970414201186	0.7035714285714286	0.27942890962357736	vgg16	spiculated
0.39644970414201186	0.7071428571428572	0.27601090813569645	vgg16	spiculated
0.40236686390532544	0.7071428571428572	0.27286198978016524	vgg16	spiculated
0.40236686390532544	0.7107142857142857	0.2685701468457889	vgg16	spiculated
0.40828402366863903	0.7107142857142857	0.2684898625785063	vgg16	spiculated
0.40828402366863903	0.7178571428571429	0.2653929902201717	vgg16	spiculated
0.42011834319526625	0.7178571428571429	0.2591424931324937	vgg16	spiculated
0.42011834319526625	0.7214285714285714	0.2575046586214935	vgg16	spiculated
0.4319526627218935	0.7214285714285714	0.25627426556022725	vgg16	spiculated
0.4319526627218935	0.725	0.255500832844028	vgg16	spiculated
0.4378698224852071	0.725	0.2535856248404545	vgg16	spiculated
0.4378698224852071	0.7357142857142858	0.2485187588378893	vgg16	spiculated
0.4556213017751479	0.7357142857142858	0.2328028870346932	vgg16	spiculated
0.4556213017751479	0.7392857142857143	0.23235342946675974	vgg16	spiculated
0.46745562130177515	0.7392857142857143	0.2319154279952547	vgg16	spiculated
0.46745562130177515	0.7428571428571429	0.23165793356280115	vgg16	spiculated
0.47928994082840237	0.7428571428571429	0.2243374801543961	vgg16	spiculated
0.47928994082840237	0.75	0.22212225946281505	vgg16	spiculated
0.4911242603550296	0.75	0.21983148385171256	vgg16	spiculated
0.4911242603550296	0.7535714285714286	0.217283320198504	vgg16	spiculated
0.4970414201183432	0.7535714285714286	0.2056960733430443	vgg16	spiculated
0.4970414201183432	0.7571428571428571	0.20543305900410366	vgg16	spiculated
0.5029585798816568	0.7571428571428571	0.2042853913448784	vgg16	spiculated
0.5029585798816568	0.7607142857142857	0.2015173183105365	vgg16	spiculated
0.514792899408284	0.7607142857142857	0.19956394945162245	vgg16	spiculated
0.514792899408284	0.7642857142857142	0.1994985617953152	vgg16	spiculated
0.5325443786982249	0.7642857142857142	0.18987784578154074	vgg16	spiculated
0.5325443786982249	0.7678571428571429	0.1887927481322181	vgg16	spiculated
0.5443786982248521	0.7678571428571429	0.1867144687499468	vgg16	spiculated
0.5443786982248521	0.7714285714285715	0.1853620029050388	vgg16	spiculated
0.5502958579881657	0.7714285714285715	0.18431824587330334	vgg16	spiculated
0.5502958579881657	0.7821428571428571	0.1749270465880216	vgg16	spiculated
0.5562130177514792	0.7821428571428571	0.17069837071637364	vgg16	spiculated
0.5562130177514792	0.7928571428571428	0.16830420659813358	vgg16	spiculated
0.5621301775147929	0.7928571428571428	0.16782009159804173	vgg16	spiculated
0.5621301775147929	0.8	0.16304227808121485	vgg16	spiculated
0.5680473372781065	0.8	0.16240948247898573	vgg16	spiculated
0.5680473372781065	0.8071428571428572	0.15444314866006995	vgg16	spiculated
0.5739644970414202	0.8071428571428572	0.15322328809862915	vgg16	spiculated
0.5739644970414202	0.8214285714285714	0.14453261083852226	vgg16	spiculated
0.6153846153846154	0.8214285714285714	0.13246072187113195	vgg16	spiculated
0.6153846153846154	0.825	0.13025326563671247	vgg16	spiculated
0.6272189349112426	0.825	0.12685224270000928	vgg16	spiculated
0.6272189349112426	0.8321428571428572	0.12415487389994175	vgg16	spiculated
0.6331360946745562	0.8321428571428572	0.11922658885361301	vgg16	spiculated
0.6331360946745562	0.8464285714285714	0.10591563276111536	vgg16	spiculated
0.6568047337278107	0.8464285714285714	0.100117797223308	vgg16	spiculated
0.6568047337278107	0.8642857142857143	0.09509215074280344	vgg16	spiculated
0.6686390532544378	0.8642857142857143	0.09370653690685338	vgg16	spiculated
0.6686390532544378	0.8785714285714286	0.08790211358093103	vgg16	spiculated
0.6804733727810651	0.8785714285714286	0.08537349533629751	vgg16	spiculated
0.6804733727810651	0.8821428571428571	0.08507549567352198	vgg16	spiculated
0.6863905325443787	0.8821428571428571	0.08428227489736745	vgg16	spiculated
0.6863905325443787	0.8857142857142857	0.08125082298593972	vgg16	spiculated
0.6982248520710059	0.8857142857142857	0.07803278048705695	vgg16	spiculated
0.6982248520710059	0.8964285714285715	0.07625856327342001	vgg16	spiculated
0.7041420118343196	0.8964285714285715	0.07546628701799431	vgg16	spiculated
0.7041420118343196	0.9	0.07498199440220367	vgg16	spiculated
0.7218934911242604	0.9	0.07307474558920332	vgg16	spiculated
0.7218934911242604	0.9071428571428571	0.07250152712286348	vgg16	spiculated
0.727810650887574	0.9071428571428571	0.0723922428758293	vgg16	spiculated
0.727810650887574	0.9107142857142857	0.07172917900264772	vgg16	spiculated
0.7337278106508875	0.9107142857142857	0.07146835947562394	vgg16	spiculated
0.7337278106508875	0.9142857142857143	0.0712860664683071	vgg16	spiculated
0.757396449704142	0.9142857142857143	0.06784650450855574	vgg16	spiculated
0.757396449704142	0.925	0.06661372365932253	vgg16	spiculated
0.7633136094674556	0.925	0.06621346707745993	vgg16	spiculated
0.7633136094674556	0.9321428571428572	0.06428007033959973	vgg16	spiculated
0.7869822485207101	0.9321428571428572	0.05741361261221008	vgg16	spiculated
0.7869822485207101	0.9357142857142857	0.05685829142323395	vgg16	spiculated
0.7988165680473372	0.9357142857142857	0.05641089399188413	vgg16	spiculated
0.7988165680473372	0.9428571428571428	0.05563765633325598	vgg16	spiculated
0.834319526627219	0.9428571428571428	0.05254746174316255	vgg16	spiculated
0.834319526627219	0.9464285714285714	0.051751058825092185	vgg16	spiculated
0.8461538461538461	0.9464285714285714	0.051142580261648564	vgg16	spiculated
0.8461538461538461	0.9535714285714286	0.04861434569604672	vgg16	spiculated
0.863905325443787	0.9535714285714286	0.045288149860428055	vgg16	spiculated
0.863905325443787	0.9642857142857143	0.041717290740145935	vgg16	spiculated
0.8875739644970414	0.9642857142857143	0.03688256240429528	vgg16	spiculated
0.8875739644970414	0.9678571428571429	0.034990279848764336	vgg16	spiculated
0.9289940828402367	0.9678571428571429	0.0298044868147808	vgg16	spiculated
0.9289940828402367	0.9785714285714285	0.026267085403643864	vgg16	spiculated
0.9349112426035503	0.9785714285714285	0.02503504733803399	vgg16	spiculated
0.9349112426035503	0.9857142857142858	0.02352831755372519	vgg16	spiculated
0.9467455621301775	0.9857142857142858	0.021382786123852242	vgg16	spiculated
0.9467455621301775	0.9892857142857143	0.02014945155803589	vgg16	spiculated
0.9644970414201184	0.9892857142857143	0.01782526879406	vgg16	spiculated
0.9644970414201184	0.9928571428571429	0.016786230359616097	vgg16	spiculated
0.9763313609467456	0.9928571428571429	0.009944241466298605	vgg16	spiculated
0.9763313609467456	0.9964285714285714	0.009802047054735093	vgg16	spiculated
0.9822485207100592	0.9964285714285714	0.008968011588886859	vgg16	spiculated
0.9822485207100592	1.0	0.005247533412473427	vgg16	spiculated
1.0	1.0	0.0009154902583938877	vgg16	spiculated
