# Supplementary material for: Multi-site validation of an interpretable model to analyze breast masses
Source: PLoS One. 2025 Jun 26;20(6):e0320091. doi: 10.1371/journal.pone.0320091 (PMC12200715; doi:10.1371/journal.pone.0320091)
Supplement: S1 Data — This dataset contains model evaluation metrics (ROC curves, confidence intervals, activation maps), demographic information from four medical imaging sites (Duke, Emory, iCAD, and EMBED Open Data) used in the study, and logits for replication of EMBED Open Data results. (ZIP) [file pone.0320091.s006.zip › data/icad_ap_ci.csv]

ap	ci_025	ci_975	margin	method	model	num_bootstraps
0.8681892058532158	0.8622464433213494	0.8741319683850822	not_spiculated		iaia-bl	100
0.918710790028521	0.9169353736970375	0.9204862063600044	spiculated		iaia-bl	100
0.38839445059664623	0.3280306996390934	0.44875820155419904	not_spiculated		protopnet	100
0.5522425301472188	0.15432120461228382	0.9501638556821538	spiculated		protopnet	100
0.31813650075034244	0.28363136384027343	0.34768141297459	not_spiculated	gradcam	vgg16	100
0.1605504685060591	0.13672381765994462	0.1814385569083295	spiculated	gradcam	vgg16	100
0.40384736187010306	0.36371807446060544	0.44908900097483617	not_spiculated	gradcam++	vgg16	100
0.43460643810319544	0.3988521998943828	0.4683899000656398	spiculated	gradcam++	vgg16	100
