# Supplementary material for: Multi-site validation of an interpretable model to analyze breast masses
Source: PLoS One. 2025 Jun 26;20(6):e0320091. doi: 10.1371/journal.pone.0320091 (PMC12200715; doi:10.1371/journal.pone.0320091)
Supplement: S1 Data — This dataset contains model evaluation metrics (ROC curves, confidence intervals, activation maps), demographic information from four medical imaging sites (Duke, Emory, iCAD, and EMBED Open Data) used in the study, and logits for replication of EMBED Open Data results. (ZIP) [file pone.0320091.s006.zip › data/README.md]

# Data Directory Structure

This directory contains the data files necessary to reproduce the figures and tables in the paper. The data is organized by site (Duke, Emory, iCAD, and EMBED Open Data) and type of analysis.

## File Naming Convention

Files are named using the pattern: `{site}_{analysis_type}.csv`

Where:
- `site` is one of: `duke`, `emory`, `icad`, or `embed-open-data`
- `analysis_type` indicates the type of data contained in the file

## Data Files

### Core Analysis Files

For each site, the following files should be present:

1. `{site}_margin_roc.csv`
   - Contains ROC curve data for margin classification
   - Used for generating ROC curves in Figure 4
   - Includes columns: fpr, tpr, model, margin

2. `{site}_margin_ci.csv`
   - Contains confidence intervals for margin classification performance
   - Used in Tables 3 and 4
   - Includes columns: auc, ci_025, ci_975, site, model, group_size, class_size

3. `{site}_ap_ci.csv`
   - Contains activation precision metrics and confidence intervals
   - Used in Figure 5 and related tables
   - Includes metrics for different analysis methods (GradCAM, GradCAM++)

4. `{site}_summary.csv`
   - Contains demographic and dataset statistics
   - Used in Table 1
   - Includes patient age, manufacturer, and race information

5. `{site}_mal_dist.csv`
   - Contains malignancy score distributions
   - Used in Figure 7
   - Includes columns: model_name, malignancy_label, mal_pos_prob

6. `{site}_mal_roc.csv`
   - Contains ROC curve data for malignancy prediction
   - Used in Figure 6
   - Includes columns: fpr, tpr, model, malignancy

7. `{site}_mal_ci.csv`
   - Contains confidence intervals for malignancy prediction
   - Used in Tables 5 and 6
   - Includes subgroup analysis results

## Additional Files

- `embed-open-data_logits.csv`: Contains model logits for the EMBED Open Data analysis

## Data Format Notes

1. All confidence intervals use the 2.5th and 97.5th percentiles (95% CI)
2. ROC curve data is provided in a format suitable for scikit-learn's ROC curve plotting functions
3. All CSV files use standard CSV formatting with headers

## Subgroup Definitions

The following subgroups are used in the analysis:

- Age buckets: '<50', '50-69', '>70'
- Race categories: 'Black or African American', 'Caucasian/White', 'Other/Unknown'
- Manufacturers: 'GE', 'Hologic'
- Margins: 'Circumscribed', 'Indistinct', 'Spiculated'

## Models

Analysis includes results from three models:
- IAIA-BL
- ProtoPNet
- VGG16 (with GradCAM and GradCAM++ for some analyses)
