# Supplementary material for: Multi-site validation of an interpretable model to analyze breast masses
Source: PLoS One. 2025 Jun 26;20(6):e0320091. doi: 10.1371/journal.pone.0320091 (PMC12200715; doi:10.1371/journal.pone.0320091)
Supplement: S1 Data — This dataset contains model evaluation metrics (ROC curves, confidence intervals, activation maps), demographic information from four medical imaging sites (Duke, Emory, iCAD, and EMBED Open Data) used in the study, and logits for replication of EMBED Open Data results. (ZIP) [file pone.0320091.s006.zip › data/emory_summary.csv]

	subgroup	value	count
0	unique_patients	total	58.0
1	unique_lesions	total	103.0
2	unique_images	total	103.0
3	patient_age_range	min	28.0
4	patient_age_range	max	85.0
5	age_3_bucket	50-69	47.0
6	age_3_bucket	<50	31.0
7	age_3_bucket	>70	25.0
8	age_2_bucket	<=57	54.0
9	age_2_bucket	>57	49.0
10	ethnicity	Hispanic or Latino	10.0
11	ethnicity	Non-Hispanic or Latino	86.0
12	ethnicity	Unreported, Unknown, Unavailable	7.0
13	race	Black or African American	49.0
14	race	Caucasian/White	47.0
15	race	Other/Unknown	7.0
16	manufacturer	hologic	103.0
