# Supplementary material for: Multi-site validation of an interpretable model to analyze breast masses
Source: PLoS One. 2025 Jun 26;20(6):e0320091. doi: 10.1371/journal.pone.0320091 (PMC12200715; doi:10.1371/journal.pone.0320091)
Supplement: S1 Data — This dataset contains model evaluation metrics (ROC curves, confidence intervals, activation maps), demographic information from four medical imaging sites (Duke, Emory, iCAD, and EMBED Open Data) used in the study, and logits for replication of EMBED Open Data results. (ZIP) [file pone.0320091.s006.zip › data/emory_margin_ci.csv]

auc	ci_025	ci_975	class_size	group_size	margin	model	subgroup_query	subgrouping
0.6616641337386018	0.5561193940514886	0.767208873425715	47	103	circumscribed	iaia-bl	all	all
0.5032051282051282	0.38801966174089003	0.6183905946693663	39	103	indistinct	iaia-bl	all	all
0.7253761969904241	0.5891583114227118	0.8615940825581364	17	103	spiculated	iaia-bl	all	all
			0	0	circumscribed	iaia-bl	ge	manufacturer
			0	0	indistinct	iaia-bl	ge	manufacturer
			0	0	spiculated	iaia-bl	ge	manufacturer
0.6616641337386018	0.5561193940514886	0.767208873425715	47	103	circumscribed	iaia-bl	hologic	manufacturer
0.5032051282051282	0.38801966174089003	0.6183905946693663	39	103	indistinct	iaia-bl	hologic	manufacturer
0.7253761969904241	0.5891583114227118	0.8615940825581364	17	103	spiculated	iaia-bl	hologic	manufacturer
0.7772727272727272	0.5903840821031193	0.964161372442335	20	31	circumscribed	iaia-bl	<50	age_3_bucket
0.5429292929292929	0.27750970907952344	0.8083488767790623	9	31	indistinct	iaia-bl	<50	age_3_bucket
0.45689655172413796	-0.3735400160371051	1.287333119485381	2	31	spiculated	iaia-bl	<50	age_3_bucket
0.6603260869565217	0.5009699516550332	0.8196822222580102	24	47	circumscribed	iaia-bl	50-69	age_3_bucket
0.546875	0.37092376173419545	0.7228262382658045	15	47	indistinct	iaia-bl	50-69	age_3_bucket
0.8413461538461539	0.7215823747343394	0.9611099329579683	8	47	spiculated	iaia-bl	50-69	age_3_bucket
0.6212121212121212	0.23347621428281773	1.0089480281414247	3	25	circumscribed	iaia-bl	>70	age_3_bucket
0.46	0.2142724239911057	0.7057275760088944	15	25	indistinct	iaia-bl	>70	age_3_bucket
0.5634920634920635	0.2714705640989174	0.8555135628852095	7	25	spiculated	iaia-bl	>70	age_3_bucket
0.7272727272727273	0.5869254220495197	0.8676200324959349	33	54	circumscribed	iaia-bl	<=57	age_2_bucket
0.5776785714285714	0.39147006704759924	0.7638870758095435	14	54	indistinct	iaia-bl	<=57	age_2_bucket
0.7720364741641338	0.5265240988621481	1.0175488494661193	7	54	spiculated	iaia-bl	<=57	age_2_bucket
0.6969387755102041	0.5226996225008594	0.8711779285195488	14	49	circumscribed	iaia-bl	>57	age_2_bucket
0.5016666666666667	0.33404296871525424	0.6692903646180791	25	49	indistinct	iaia-bl	>57	age_2_bucket
0.658974358974359	0.47268425335438313	0.8452644645943348	10	49	spiculated	iaia-bl	>57	age_2_bucket
0.6522108843537415	0.48995099688878974	0.8144707718186933	28	49	circumscribed	iaia-bl	Black or African American	race
0.4704081632653061	0.2922859023088674	0.6485304242217448	14	49	indistinct	iaia-bl	Black or African American	race
0.7687074829931972	0.5271794381362639	1.0102355278501305	7	49	spiculated	iaia-bl	Black or African American	race
0.6645021645021645	0.4806739313452639	0.848330397659065	14	47	circumscribed	iaia-bl	Caucasian/White	race
0.58	0.4122845228431783	0.7477154771568216	25	47	indistinct	iaia-bl	Caucasian/White	race
0.6266025641025641	0.42114648296225976	0.8320586452428684	8	47	spiculated	iaia-bl	Caucasian/White	race
1.0			5	7	circumscribed	iaia-bl	Other/Unknown	race
			0	7	indistinct	iaia-bl	Other/Unknown	race
1.0			2	7	spiculated	iaia-bl	Other/Unknown	race
0.6504934210526315	0.532815076712185	0.7681717653930781	38	86	circumscribed	iaia-bl	Non-Hispanic or Latino	ethnicity
0.4866666666666667	0.36272942677607	0.6106039065572634	36	86	indistinct	iaia-bl	Non-Hispanic or Latino	ethnicity
0.7173423423423423	0.5667564729862161	0.8679282116984685	12	86	spiculated	iaia-bl	Non-Hispanic or Latino	ethnicity
0.5833333333333334	0.05829977302698697	1.1083668936396798	3	7	circumscribed	iaia-bl	Unreported, Unknown, Unavailable	ethnicity
0.75	0.23350413974619866	1.2664958602538012	3	7	indistinct	iaia-bl	Unreported, Unknown, Unavailable	ethnicity
1.0			1	7	spiculated	iaia-bl	Unreported, Unknown, Unavailable	ethnicity
0.875	0.6459489835145921	1.1040510164854078	6	10	circumscribed	iaia-bl	Hispanic or Latino	ethnicity
			0	10	indistinct	iaia-bl	Hispanic or Latino	ethnicity
0.6458333333333334	0.1755194897219478	1.1161471769447189	4	10	spiculated	iaia-bl	Hispanic or Latino	ethnicity
0.6838905775075987	0.5819480216175336	0.7858331333976639	47	103	circumscribed	protopnet	all	all
0.4931891025641026	0.3771087564852472	0.609269448642958	39	103	indistinct	protopnet	all	all
0.7698358413132695	0.6456877168557165	0.8939839657708226	17	103	spiculated	protopnet	all	all
			0	0	circumscribed	protopnet	ge	manufacturer
			0	0	indistinct	protopnet	ge	manufacturer
			0	0	spiculated	protopnet	ge	manufacturer
0.6838905775075987	0.5819480216175336	0.7858331333976639	47	103	circumscribed	protopnet	hologic	manufacturer
0.4931891025641026	0.3771087564852472	0.609269448642958	39	103	indistinct	protopnet	hologic	manufacturer
0.7698358413132695	0.6456877168557165	0.8939839657708226	17	103	spiculated	protopnet	hologic	manufacturer
0.6318181818181818	0.3924679518662606	0.8711684117701031	20	31	circumscribed	protopnet	<50	age_3_bucket
0.398989898989899	0.15667120362156467	0.6413085943582333	9	31	indistinct	protopnet	<50	age_3_bucket
0.5	-0.21627765371818475	1.2162776537181847	2	31	spiculated	protopnet	<50	age_3_bucket
0.7572463768115942	0.6186302095453106	0.8958625440778778	24	47	circumscribed	protopnet	50-69	age_3_bucket
0.5333333333333333	0.3533892175306074	0.7132774491360592	15	47	indistinct	protopnet	50-69	age_3_bucket
0.8814102564102564	0.7728783428832275	0.9899421699372852	8	47	spiculated	protopnet	50-69	age_3_bucket
0.6212121212121212	0.3981356924274886	0.8442885499967537	3	25	circumscribed	protopnet	>70	age_3_bucket
0.52	0.27464215925993446	0.7653578407400655	15	25	indistinct	protopnet	>70	age_3_bucket
0.7301587301587301	0.5222829132944035	0.9380345470230567	7	25	spiculated	protopnet	>70	age_3_bucket
0.7056277056277056	0.5512846020267693	0.8599708092286419	33	54	circumscribed	protopnet	<=57	age_2_bucket
0.44107142857142856	0.2518274422132296	0.6303154149296274	14	54	indistinct	protopnet	<=57	age_2_bucket
0.7492401215805471	0.5123103572620944	0.9861698858989998	7	54	spiculated	protopnet	<=57	age_2_bucket
0.7306122448979592	0.5827094039828288	0.8785150858130895	14	49	circumscribed	protopnet	>57	age_2_bucket
0.5266666666666666	0.3609198781620707	0.6924134551712624	25	49	indistinct	protopnet	>57	age_2_bucket
0.7794871794871795	0.6339531522909143	0.9250212066834447	10	49	spiculated	protopnet	>57	age_2_bucket
0.6717687074829932	0.5075911302074039	0.8359462847585826	28	49	circumscribed	protopnet	Black or African American	race
0.42857142857142855	0.2465201353589347	0.6106227217839224	14	49	indistinct	protopnet	Black or African American	race
0.7568027210884354	0.5257745636723362	0.9878308785045344	7	49	spiculated	protopnet	Black or African American	race
0.6341991341991342	0.4467006076684479	0.8216976607298205	14	47	circumscribed	protopnet	Caucasian/White	race
0.5454545454545454	0.3752857068775888	0.715623384031502	25	47	indistinct	protopnet	Caucasian/White	race
0.6955128205128205	0.5310807796229389	0.8599448614027021	8	47	spiculated	protopnet	Caucasian/White	race
1.0			5	7	circumscribed	protopnet	Other/Unknown	race
			0	7	indistinct	protopnet	Other/Unknown	race
1.0			2	7	spiculated	protopnet	Other/Unknown	race
0.6485745614035088	0.5329268074532163	0.7642223153538011	38	86	circumscribed	protopnet	Non-Hispanic or Latino	ethnicity
0.4627777777777778	0.3380181918300614	0.5875373637254941	36	86	indistinct	protopnet	Non-Hispanic or Latino	ethnicity
0.7561936936936937	0.6386863631722476	0.8737010242151397	12	86	spiculated	protopnet	Non-Hispanic or Latino	ethnicity
1.0			3	7	circumscribed	protopnet	Unreported, Unknown, Unavailable	ethnicity
0.75	0.23350413974619866	1.2664958602538012	3	7	indistinct	protopnet	Unreported, Unknown, Unavailable	ethnicity
1.0			1	7	spiculated	protopnet	Unreported, Unknown, Unavailable	ethnicity
0.9583333333333334	0.8428413479708613	1.0738253186958056	6	10	circumscribed	protopnet	Hispanic or Latino	ethnicity
			0	10	indistinct	protopnet	Hispanic or Latino	ethnicity
0.8333333333333334	0.4907287384865944	1.1759379281800724	4	10	spiculated	protopnet	Hispanic or Latino	ethnicity
0.7594984802431611	0.665979925500717	0.8530170349856052	47	103	circumscribed	vgg16	all	all
0.4511217948717949	0.3372498141402591	0.5649937756033306	39	103	indistinct	vgg16	all	all
0.8173734610123119	0.7198180348063231	0.9149288872183007	17	103	spiculated	vgg16	all	all
			0	0	circumscribed	vgg16	ge	manufacturer
			0	0	indistinct	vgg16	ge	manufacturer
			0	0	spiculated	vgg16	ge	manufacturer
0.7594984802431611	0.665979925500717	0.8530170349856052	47	103	circumscribed	vgg16	hologic	manufacturer
0.4511217948717949	0.3372498141402591	0.5649937756033306	39	103	indistinct	vgg16	hologic	manufacturer
0.8173734610123119	0.7198180348063231	0.9149288872183007	17	103	spiculated	vgg16	hologic	manufacturer
0.5727272727272728	0.3450936076709768	0.8003609377835686	20	31	circumscribed	vgg16	<50	age_3_bucket
0.5505050505050505	0.28224396186280193	0.8187661391472989	9	31	indistinct	vgg16	<50	age_3_bucket
0.6551724137931034	0.103442035156322	1.2069027924298847	2	31	spiculated	vgg16	<50	age_3_bucket
0.7554347826086957	0.6072660022082773	0.903603563009114	24	47	circumscribed	vgg16	50-69	age_3_bucket
0.45208333333333334	0.28298675046439664	0.62117991620227	15	47	indistinct	vgg16	50-69	age_3_bucket
0.8846153846153846	0.7821354983254513	0.9870952709053179	8	47	spiculated	vgg16	50-69	age_3_bucket
0.9242424242424242	0.8118135774820954	1.036671271002753	3	25	circumscribed	vgg16	>70	age_3_bucket
0.47333333333333333	0.22407441774450731	0.7225922489221592	15	25	indistinct	vgg16	>70	age_3_bucket
0.6507936507936508	0.42263583146572425	0.8789514701215774	7	25	spiculated	vgg16	>70	age_3_bucket
0.6176046176046176	0.4519924405577671	0.7832167946514681	33	54	circumscribed	vgg16	<=57	age_2_bucket
0.4928571428571429	0.3110227853315937	0.674691500382692	14	54	indistinct	vgg16	<=57	age_2_bucket
0.8358662613981763	0.6439890073188652	1.0277435154774874	7	54	spiculated	vgg16	<=57	age_2_bucket
0.8877551020408163	0.797934001000392	0.9775762030812405	14	49	circumscribed	vgg16	>57	age_2_bucket
0.5066666666666667	0.33720954351388477	0.6761237898194485	25	49	indistinct	vgg16	>57	age_2_bucket
0.7666666666666667	0.6324015429609519	0.9009317903723815	10	49	spiculated	vgg16	>57	age_2_bucket
0.7125850340136054	0.5591042993403963	0.8660657686868145	28	49	circumscribed	vgg16	Black or African American	race
0.5061224489795918	0.3201627013498831	0.6920821966093005	14	49	indistinct	vgg16	Black or African American	race
0.8401360544217688	0.6403846807573204	1.0398874280862171	7	49	spiculated	vgg16	Black or African American	race
0.7835497835497836	0.6517291678454531	0.915370399254114	14	47	circumscribed	vgg16	Caucasian/White	race
0.4690909090909091	0.29709509850902993	0.6410867196727883	25	47	indistinct	vgg16	Caucasian/White	race
0.6858974358974359	0.5085827123653042	0.8632121594295676	8	47	spiculated	vgg16	Caucasian/White	race
1.0			5	7	circumscribed	vgg16	Other/Unknown	race
			0	7	indistinct	vgg16	Other/Unknown	race
1.0			2	7	spiculated	vgg16	Other/Unknown	race
0.7785087719298246	0.6792661273000056	0.8777514165596436	38	86	circumscribed	vgg16	Non-Hispanic or Latino	ethnicity
0.44722222222222224	0.32267110861947246	0.571773335824972	36	86	indistinct	vgg16	Non-Hispanic or Latino	ethnicity
0.8130630630630631	0.7158907751608607	0.9102353509652654	12	86	spiculated	vgg16	Non-Hispanic or Latino	ethnicity
0.25	-0.23999099613501362	0.7399909961350135	3	7	circumscribed	vgg16	Unreported, Unknown, Unavailable	ethnicity
0.25	-0.23999099613501362	0.7399909961350135	3	7	indistinct	vgg16	Unreported, Unknown, Unavailable	ethnicity
1.0			1	7	spiculated	vgg16	Unreported, Unknown, Unavailable	ethnicity
0.8333333333333334	0.4907287384865944	1.1759379281800724	6	10	circumscribed	vgg16	Hispanic or Latino	ethnicity
			0	10	indistinct	vgg16	Hispanic or Latino	ethnicity
0.8333333333333334	0.4907287384865944	1.1759379281800724	4	10	spiculated	vgg16	Hispanic or Latino	ethnicity
