# Supplementary material for: Multi-site validation of an interpretable model to analyze breast masses
Source: PLoS One. 2025 Jun 26;20(6):e0320091. doi: 10.1371/journal.pone.0320091 (PMC12200715; doi:10.1371/journal.pone.0320091)
Supplement: S1 Data — This dataset contains model evaluation metrics (ROC curves, confidence intervals, activation maps), demographic information from four medical imaging sites (Duke, Emory, iCAD, and EMBED Open Data) used in the study, and logits for replication of EMBED Open Data results. (ZIP) [file pone.0320091.s006.zip › data/duke_mal_ci.csv]

auc	ci_025	ci_975	class_size	group_size	malignancy	model	subgroup_query	subgrouping
0.8412698412698413	0.7438774379287688	0.9386622446109137	42	78	not_malignant	iaia-bl	all	all
0.8412698412698413	0.7438774379287688	0.9386622446109137	36	78	malignant	iaia-bl	all	all
0.8209876543209876	0.6998228722316795	0.9421524364102958	36	63	not_malignant	iaia-bl	ge	manufacturer
0.8209876543209876	0.6998228722316795	0.9421524364102958	27	63	malignant	iaia-bl	ge	manufacturer
0.9259259259259259	0.7930621072756074	1.0587897445762444	6	15	not_malignant	iaia-bl	hologic	manufacturer
0.9259259259259259	0.7930621072756074	1.0587897445762444	9	15	malignant	iaia-bl	hologic	manufacturer
			13	13	not_malignant	iaia-bl	<50	age_3_bucket
			0	13	malignant	iaia-bl	<50	age_3_bucket
0.8508771929824561	0.7305637572171165	0.9711906287477956	24	43	not_malignant	iaia-bl	50-69	age_3_bucket
0.8508771929824561	0.7305637572171165	0.9711906287477956	19	43	malignant	iaia-bl	50-69	age_3_bucket
0.8352941176470589	0.6637064642588113	1.0068817710353064	5	22	not_malignant	iaia-bl	>70	age_3_bucket
0.8352941176470589	0.6637064642588113	1.0068817710353064	17	22	malignant	iaia-bl	>70	age_3_bucket
0.67	0.33180718246082214	1.0081928175391779	20	25	not_malignant	iaia-bl	<=57	age_2_bucket
0.67	0.33180718246082214	1.0081928175391779	5	25	malignant	iaia-bl	<=57	age_2_bucket
0.8709677419354839	0.7694315861989547	0.9725038976720131	22	53	not_malignant	iaia-bl	>57	age_2_bucket
0.8709677419354839	0.7694315861989547	0.9725038976720131	31	53	malignant	iaia-bl	>57	age_2_bucket
0.7206477732793523	0.5111390355774114	0.930156510981293	19	32	not_malignant	iaia-bl	Black or African American	race
0.7206477732793523	0.5111390355774114	0.930156510981293	13	32	malignant	iaia-bl	Black or African American	race
0.9256198347107438	0.8320002067313609	1.0192394626901267	22	44	not_malignant	iaia-bl	Caucasian/White	race
0.9256198347107438	0.8320002067313609	1.0192394626901267	22	44	malignant	iaia-bl	Caucasian/White	race
1.0			1	2	not_malignant	iaia-bl	Other/Unknown	race
1.0			1	2	malignant	iaia-bl	Other/Unknown	race
0.8716931216931217	0.7784791855711177	0.9649070578151256	42	78	not_malignant	protopnet	all	all
0.8716931216931217	0.7784791855711177	0.9649070578151256	36	78	malignant	protopnet	all	all
0.8395061728395061	0.7185466699229113	0.9604656757561009	36	63	not_malignant	protopnet	ge	manufacturer
0.8395061728395061	0.7185466699229113	0.9604656757561009	27	63	malignant	protopnet	ge	manufacturer
1.0			6	15	not_malignant	protopnet	hologic	manufacturer
1.0			9	15	malignant	protopnet	hologic	manufacturer
			13	13	not_malignant	protopnet	<50	age_3_bucket
			0	13	malignant	protopnet	<50	age_3_bucket
0.8399122807017544	0.7044981982767698	0.9753263631267388	24	43	not_malignant	protopnet	50-69	age_3_bucket
0.8399122807017544	0.7044981982767698	0.9753263631267388	19	43	malignant	protopnet	50-69	age_3_bucket
0.9058823529411765	0.7714299328296197	1.0403347730527333	5	22	not_malignant	protopnet	>70	age_3_bucket
0.9058823529411765	0.7714299328296197	1.0403347730527333	17	22	malignant	protopnet	>70	age_3_bucket
0.57	0.1528452510429204	0.9871547489570793	20	25	not_malignant	protopnet	<=57	age_2_bucket
0.57	0.1528452510429204	0.9871547489570793	5	25	malignant	protopnet	<=57	age_2_bucket
0.9178885630498533	0.8390886242730266	0.9966885018266801	22	53	not_malignant	protopnet	>57	age_2_bucket
0.9178885630498533	0.8390886242730266	0.9966885018266801	31	53	malignant	protopnet	>57	age_2_bucket
0.7530364372469636	0.5397138501261234	0.9663590243678037	19	32	not_malignant	protopnet	Black or African American	race
0.7530364372469636	0.5397138501261234	0.9663590243678037	13	32	malignant	protopnet	Black or African American	race
0.9318181818181818	0.8473820224794117	1.0162543411569518	22	44	not_malignant	protopnet	Caucasian/White	race
0.9318181818181818	0.8473820224794117	1.0162543411569518	22	44	malignant	protopnet	Caucasian/White	race
1.0			1	2	not_malignant	protopnet	Other/Unknown	race
1.0			1	2	malignant	protopnet	Other/Unknown	race
0.8802910052910053	0.8016233782879377	0.958958632294073	42	78	not_malignant	vgg16	all	all
0.8802910052910053	0.8016233782879377	0.958958632294073	36	78	malignant	vgg16	all	all
0.8508230452674898	0.7524039540997529	0.9492421364352265	36	63	not_malignant	vgg16	ge	manufacturer
0.8508230452674898	0.7524039540997529	0.9492421364352265	27	63	malignant	vgg16	ge	manufacturer
1.0			6	15	not_malignant	vgg16	hologic	manufacturer
1.0			9	15	malignant	vgg16	hologic	manufacturer
			13	13	not_malignant	vgg16	<50	age_3_bucket
			0	13	malignant	vgg16	<50	age_3_bucket
0.9320175438596491	0.8567164690802138	1.0073186186390843	24	43	not_malignant	vgg16	50-69	age_3_bucket
0.9320175438596491	0.8567164690802138	1.0073186186390843	19	43	malignant	vgg16	50-69	age_3_bucket
0.8588235294117647	0.6999044757926991	1.0177425830308302	5	22	not_malignant	vgg16	>70	age_3_bucket
0.8588235294117647	0.6999044757926991	1.0177425830308302	17	22	malignant	vgg16	>70	age_3_bucket
0.73	0.4704483542868907	0.9895516457131093	20	25	not_malignant	vgg16	<=57	age_2_bucket
0.73	0.4704483542868907	0.9895516457131093	5	25	malignant	vgg16	<=57	age_2_bucket
0.9178885630498533	0.8414791092048187	0.994298016894888	22	53	not_malignant	vgg16	>57	age_2_bucket
0.9178885630498533	0.8414791092048187	0.994298016894888	31	53	malignant	vgg16	>57	age_2_bucket
0.8137651821862348	0.6502328501202312	0.9772975142522384	19	32	not_malignant	vgg16	Black or African American	race
0.8137651821862348	0.6502328501202312	0.9772975142522384	13	32	malignant	vgg16	Black or African American	race
0.9214876033057852	0.8329081704727042	1.0100670361388662	22	44	not_malignant	vgg16	Caucasian/White	race
0.9214876033057852	0.8329081704727042	1.0100670361388662	22	44	malignant	vgg16	Caucasian/White	race
1.0			1	2	not_malignant	vgg16	Other/Unknown	race
1.0			1	2	malignant	vgg16	Other/Unknown	race
