# Supplementary material for: Multi-site validation of an interpretable model to analyze breast masses
Source: PLoS One. 2025 Jun 26;20(6):e0320091. doi: 10.1371/journal.pone.0320091 (PMC12200715; doi:10.1371/journal.pone.0320091)
Supplement: S1 Data — This dataset contains model evaluation metrics (ROC curves, confidence intervals, activation maps), demographic information from four medical imaging sites (Duke, Emory, iCAD, and EMBED Open Data) used in the study, and logits for replication of EMBED Open Data results. (ZIP) [file pone.0320091.s006.zip › data/icad_margin_ci.csv]

auc	ci_025	ci_975	class_size	group_size	margin	model	subgroup_query	subgrouping
0.6955832628909552	0.6458488563384553	0.745317669443455	280	449	spiculated	iaia-bl	all	all
0.6872014925373134	0.6191882259584316	0.7552147591161953	134	234	spiculated	iaia-bl	ge	manufacturer
0.6258522727272727	0.5246398266779398	0.7270647187766056	80	124	spiculated	iaia-bl	hologic	manufacturer
0.7739393939393939	0.6559689362985225	0.8919098515802653	66	91	spiculated	iaia-bl	siemens	manufacturer
0.7266081871345029	0.5502142233917108	0.903002150877295	38	47	spiculated	iaia-bl	<50	age_3_bucket
0.7004033736707004	0.636002188302807	0.7648045590385938	162	263	spiculated	iaia-bl	50-69	age_3_bucket
0.6734110169491525	0.583481997456814	0.7633400364414911	80	139	spiculated	iaia-bl	>70	age_3_bucket
0.6722360469249911	0.5643211868141988	0.7801509070357833	97	126	spiculated	iaia-bl	<=57	age_2_bucket
0.7072209211553474	0.6505259741298637	0.7639158681808311	183	323	spiculated	iaia-bl	>57	age_2_bucket
0.7032861369399831	0.6542251549441431	0.752347118935823	280	449	spiculated	protopnet	all	all
0.6953731343283582	0.6281713093535729	0.7625749593031436	134	234	spiculated	protopnet	ge	manufacturer
0.6411931818181819	0.5390475902028774	0.7433387734334862	80	124	spiculated	protopnet	hologic	manufacturer
0.7618181818181818	0.6518515743010032	0.8717847893353605	66	91	spiculated	protopnet	siemens	manufacturer
0.716374269005848	0.5626402400585668	0.8701082979531292	38	47	spiculated	protopnet	<50	age_3_bucket
0.6999449944994499	0.6349130013552187	0.764976987643681	162	263	spiculated	protopnet	50-69	age_3_bucket
0.7002118644067796	0.6126002027694402	0.7878235260441191	80	139	spiculated	protopnet	>70	age_3_bucket
0.6843227870600782	0.5794092882765736	0.7892362858435827	97	126	spiculated	protopnet	<=57	age_2_bucket
0.7064793130366901	0.6495705359842622	0.763388090089118	183	323	spiculated	protopnet	>57	age_2_bucket
0.7168005071851226	0.6694567158506429	0.7641442985196022	280	449	spiculated	vgg16	all	all
0.6902985074626866	0.6232335600315587	0.7573634548938145	134	234	spiculated	vgg16	ge	manufacturer
0.6573863636363636	0.5591743327806767	0.7555983944920505	80	124	spiculated	vgg16	hologic	manufacturer
0.8272727272727273	0.7355502206218956	0.918995233923559	66	91	spiculated	vgg16	siemens	manufacturer
0.6608187134502924	0.47927950458977053	0.8423579223108143	38	47	spiculated	vgg16	<50	age_3_bucket
0.7137880454712138	0.6512750891888253	0.7763010017536022	162	263	spiculated	vgg16	50-69	age_3_bucket
0.7258474576271187	0.6421927351822722	0.8095021800719652	80	139	spiculated	vgg16	>70	age_3_bucket
0.6747244934233914	0.5698661646158176	0.7795828222309651	97	126	spiculated	vgg16	<=57	age_2_bucket
0.7260733801717408	0.6712708435671425	0.7808759167763392	183	323	spiculated	vgg16	>57	age_2_bucket
