# Supplementary material for: Multi-site validation of an interpretable model to analyze breast masses
Source: PLoS One. 2025 Jun 26;20(6):e0320091. doi: 10.1371/journal.pone.0320091 (PMC12200715; doi:10.1371/journal.pone.0320091)
Supplement: S1 Data — This dataset contains model evaluation metrics (ROC curves, confidence intervals, activation maps), demographic information from four medical imaging sites (Duke, Emory, iCAD, and EMBED Open Data) used in the study, and logits for replication of EMBED Open Data results. (ZIP) [file pone.0320091.s006.zip › data/embed-open-data_summary.csv]

	subgroup	value	count
0	unique_patients	total	10.0
1	unique_lesions	total	19.0
2	unique_images	total	19.0
3	patient_age_range	min	39.38479229552969
4	patient_age_range	max	77.8085792316064
5	age_2_bucket	<=57	9.0
6	age_2_bucket	>57	10.0
7	age_3_bucket	50-69	7.0
8	age_3_bucket	<50	7.0
9	age_3_bucket	>70	5.0
10	race	Black or African American	7.0
11	race	Caucasian/White	12.0
12	ethnicity	Non-Hispanic or Latino	19.0
13	manufacturer	hologic	19.0
