# Supplementary material for: Multi-site validation of an interpretable model to analyze breast masses
Source: PLoS One. 2025 Jun 26;20(6):e0320091. doi: 10.1371/journal.pone.0320091 (PMC12200715; doi:10.1371/journal.pone.0320091)
Supplement: S1 Data — This dataset contains model evaluation metrics (ROC curves, confidence intervals, activation maps), demographic information from four medical imaging sites (Duke, Emory, iCAD, and EMBED Open Data) used in the study, and logits for replication of EMBED Open Data results. (ZIP) [file pone.0320091.s006.zip › data/icad_mal_ci.csv]

auc	ci_025	ci_975	class_size	group_size	malignancy	model	subgroup_query	subgrouping
0.12304250559284116	-0.01946417422557395	0.26554918541125627	2	449	not_malignant	iaia-bl	all	all
0.12304250559284116	-0.01946417422557395	0.26554918541125627	447	449	malignant	iaia-bl	all	all
			0	234	not_malignant	iaia-bl	ge	manufacturer
			234	234	malignant	iaia-bl	ge	manufacturer
			0	124	not_malignant	iaia-bl	hologic	manufacturer
			124	124	malignant	iaia-bl	hologic	manufacturer
0.16853932584269662	-0.05985065992525132	0.3969293116106445	2	91	not_malignant	iaia-bl	siemens	manufacturer
0.16853932584269662	-0.05985065992525132	0.3969293116106445	89	91	malignant	iaia-bl	siemens	manufacturer
			0	47	not_malignant	iaia-bl	<50	age_3_bucket
			47	47	malignant	iaia-bl	<50	age_3_bucket
0.1111111111111111	-0.0203243147498694	0.24254653697209158	2	263	not_malignant	iaia-bl	50-69	age_3_bucket
0.1111111111111111	-0.0203243147498694	0.24254653697209158	261	263	malignant	iaia-bl	50-69	age_3_bucket
			0	139	not_malignant	iaia-bl	>70	age_3_bucket
			139	139	malignant	iaia-bl	>70	age_3_bucket
0.0967741935483871	-0.03631172076882816	0.22986010786560232	2	126	not_malignant	iaia-bl	<=57	age_2_bucket
0.0967741935483871	-0.03631172076882816	0.22986010786560232	124	126	malignant	iaia-bl	<=57	age_2_bucket
			0	323	not_malignant	iaia-bl	>57	age_2_bucket
			323	323	malignant	iaia-bl	>57	age_2_bucket
0.3680089485458613	0.2606802793652456	0.475337617726477	2	449	not_malignant	protopnet	all	all
0.3680089485458613	0.2606802793652456	0.475337617726477	447	449	malignant	protopnet	all	all
			0	234	not_malignant	protopnet	ge	manufacturer
			234	234	malignant	protopnet	ge	manufacturer
			0	124	not_malignant	protopnet	hologic	manufacturer
			124	124	malignant	protopnet	hologic	manufacturer
0.4887640449438202	0.29811237633135323	0.6794157135562872	2	91	not_malignant	protopnet	siemens	manufacturer
0.4887640449438202	0.29811237633135323	0.6794157135562872	89	91	malignant	protopnet	siemens	manufacturer
			0	47	not_malignant	protopnet	<50	age_3_bucket
			47	47	malignant	protopnet	<50	age_3_bucket
0.3390804597701149	0.2176018338960574	0.4605590856441724	2	263	not_malignant	protopnet	50-69	age_3_bucket
0.3390804597701149	0.2176018338960574	0.4605590856441724	261	263	malignant	protopnet	50-69	age_3_bucket
			0	139	not_malignant	protopnet	>70	age_3_bucket
			139	139	malignant	protopnet	>70	age_3_bucket
0.42338709677419356	0.27939669469501865	0.5673774988533684	2	126	not_malignant	protopnet	<=57	age_2_bucket
0.42338709677419356	0.27939669469501865	0.5673774988533684	124	126	malignant	protopnet	<=57	age_2_bucket
			0	323	not_malignant	protopnet	>57	age_2_bucket
			323	323	malignant	protopnet	>57	age_2_bucket
0.07046979865771812	0.03741257293155117	0.10352702438388506	2	449	not_malignant	vgg16	all	all
0.07046979865771812	0.03741257293155117	0.10352702438388506	447	449	malignant	vgg16	all	all
			0	234	not_malignant	vgg16	ge	manufacturer
			234	234	malignant	vgg16	ge	manufacturer
			0	124	not_malignant	vgg16	hologic	manufacturer
			124	124	malignant	vgg16	hologic	manufacturer
0.11797752808988764	0.034548261927672075	0.20140679425210317	2	91	not_malignant	vgg16	siemens	manufacturer
0.11797752808988764	0.034548261927672075	0.20140679425210317	89	91	malignant	vgg16	siemens	manufacturer
			0	47	not_malignant	vgg16	<50	age_3_bucket
			47	47	malignant	vgg16	<50	age_3_bucket
0.05363984674329502	0.019396278444300148	0.08788341504228989	2	263	not_malignant	vgg16	50-69	age_3_bucket
0.05363984674329502	0.019396278444300148	0.08788341504228989	261	263	malignant	vgg16	50-69	age_3_bucket
			0	139	not_malignant	vgg16	>70	age_3_bucket
			139	139	malignant	vgg16	>70	age_3_bucket
0.020161290322580645	-0.011306131372696367	0.05162871201785765	2	126	not_malignant	vgg16	<=57	age_2_bucket
0.020161290322580645	-0.011306131372696367	0.05162871201785765	124	126	malignant	vgg16	<=57	age_2_bucket
			0	323	not_malignant	vgg16	>57	age_2_bucket
			323	323	malignant	vgg16	>57	age_2_bucket
