# Supplementary material for: Multi-site validation of an interpretable model to analyze breast masses
Source: PLoS One. 2025 Jun 26;20(6):e0320091. doi: 10.1371/journal.pone.0320091 (PMC12200715; doi:10.1371/journal.pone.0320091)
Supplement: S1 Data — This dataset contains model evaluation metrics (ROC curves, confidence intervals, activation maps), demographic information from four medical imaging sites (Duke, Emory, iCAD, and EMBED Open Data) used in the study, and logits for replication of EMBED Open Data results. (ZIP) [file pone.0320091.s006.zip › data/embed-open-data_logits.csv]

model_name	image	mal_pos_prob	malignancy_pred	malignancy_label	circ_logit	circ_prob	indst_logit	indst_prob	spic_logit	spic_prob	context_size	margin	margin_label
iaia-bl	1.2.826.0.1.3680043.8.498.10093274451287205105397682181269434149.dcm.png	0.0008059356226732996	False	False	7.8609137535095215	1.0	-9.30788803100586	3.496905520705696e-08	-8.915708541870117	5.176131523398909e-08	100	circumscribed	0
iaia-bl	1.2.826.0.1.3680043.8.498.10761033670449944220504557693421581767.dcm.png	0.12285974048864906	False	False	-3.4545395374298096	0.017108667641878128	0.4778802394866944	0.8730605244636536	-1.595183253288269	0.109830841422081	100	circumscribed	0
iaia-bl	1.2.826.0.1.3680043.8.498.12173593006071682875146540994369588063.dcm.png	0.027827186718160406	False	False	-10.088918685913086	4.898137451192497e-09	9.045490264892578	0.9999990463256836	-4.665635108947754	1.110026914830087e-06	100	indistinct	1
iaia-bl	1.2.826.0.1.3680043.8.498.13182046893179777036559672007393609433.dcm.png	0.9984936303612054	True	True	-13.389921188354492	2.5768806533044137e-10	-7.126358509063722	1.3530853948395816e-07	8.689350128173826	1.0	100	indistinct	1
iaia-bl	1.2.826.0.1.3680043.8.498.13356020679573913879409044934337772427.dcm.png	0.17581611863204102	False	False	-6.2978248596191415	8.317135507240891e-05	3.0832886695861816	0.9865966439247132	-1.2216787338256836	0.01332036219537258	100	indistinct	1
iaia-bl	1.2.826.0.1.3680043.8.498.26310411707660872670193265488235706110.dcm.png	0.046585512318833455	False	False	-8.931767463684082	5.084106646791042e-08	7.862784385681152	0.9999899864196776	-3.6358604431152335	1.0143724466615822e-05	100	circumscribed	0
iaia-bl	1.2.826.0.1.3680043.8.498.28354116783075941866626356189140171890.dcm.png	0.04957174423926589	False	False	-9.126972198486328	2.8350475744787215e-08	8.251642227172853	0.9999923706054688	-3.5112621784210205	7.7881140896352e-06	100	circumscribed	0
iaia-bl	1.2.826.0.1.3680043.8.498.35086967959064398345151925536672882456.dcm.png	0.04281079038804463	False	False	-8.666770935058594	7.628480602761557e-08	7.722010612487793	0.9999895095825196	-3.7366578578948975	1.0557445421000013e-05	100	indistinct	1
iaia-bl	1.2.826.0.1.3680043.8.498.35584453310483906991644598633591879098.dcm.png	0.9988182977919329	True	True	-13.828107833862305	1.295561435910031e-10	-7.3611741065979	8.337039503203414e-08	8.938798904418945	1.0	100	indistinct	1
iaia-bl	1.2.826.0.1.3680043.8.498.38771793226028347060762372129899580879.dcm.png	0.5334299947488649	True	True	-4.90524435043335	0.004870852921158075	-6.12567663192749	0.0014374011661857367	0.4129135608673096	0.9936918020248412	100	indistinct	1
iaia-bl	1.2.826.0.1.3680043.8.498.38999928269847639800690461488180581990.dcm.png	0.9974456941003988	True	False	-12.892714500427244	1.1292079493685494e-09	-8.369379043579103	1.0404785655282467e-07	7.7090349197387695	1.0	100	circumscribed	0
iaia-bl	1.2.826.0.1.3680043.8.498.44068333165955177765251885508131442296.dcm.png	0.9984302621387404	True	True	-13.429545402526855	2.6700783251065735e-10	-7.090177536010742	1.5124355456919147e-07	8.61419677734375	1.0	100	indistinct	1
iaia-bl	1.2.826.0.1.3680043.8.498.46466915575536134608714448084070269946.dcm.png	0.032747698831676324	False	False	-9.514460563659668	1.6036070249469958e-08	8.433960914611816	0.9999971389770508	-4.325031280517578	2.8763308819179656e-06	100	circumscribed	0
iaia-bl	1.2.826.0.1.3680043.8.498.49613043988363468418637957386666827493.dcm.png	0.24418546396440563	False	False	-4.8859710693359375	0.006694268435239792	-0.44363510608673096	0.5688333511352539	-0.7363755702972412	0.4244724214076996	100	circumscribed	0
iaia-bl	1.2.826.0.1.3680043.8.498.50003052663038348729626632152010801318.dcm.png	0.05775117350903189	False	False	-8.181020736694336	1.7944215358056678e-07	7.3523640632629395	0.9999718666076659	-3.127638339996338	2.809187753882725e-05	100	circumscribed	0
iaia-bl	1.2.826.0.1.3680043.8.498.69018458004868713295123830615030421854.dcm.png	0.05223192472297877	False	False	-6.927330017089844	2.621392923174426e-06	5.92436408996582	0.9998893737792968	-3.206446886062622	0.00010826578363776208	100	indistinct	1
iaia-bl	1.2.826.0.1.3680043.8.498.71402622381341788228828497166315095302.dcm.png	0.048754625754399865	False	False	-9.61583423614502	2.2413559008782613e-08	7.997757434844972	0.9999918937683104	-3.723565101623535	8.118779987853486e-06	100	circumscribed	0
iaia-bl	1.2.826.0.1.3680043.8.498.75128353779097001475536884528240962686.dcm.png	0.32117031348000497	False	False	-4.101073265075684	0.008328668773174286	-0.24196383357048035	0.3949713408946991	0.17063739895820618	0.5966999530792236	100	indistinct	1
iaia-bl	1.2.826.0.1.3680043.8.498.96659188332139861480578818416648924723.dcm.png	0.9969601713622134	True	True	-13.253499031066895	8.284641861422415e-10	-6.390273094177246	7.923825364741788e-07	7.657947540283202	0.9999990463256836	100	spiculated	2
protopnet	1.2.826.0.1.3680043.8.498.10093274451287205105397682181269434149.dcm.png	0.15772475146236561	False	False	-4.771848201751709	0.8880373239517212	-6.8825745582580575	0.10758566111326218	-10.084480285644533	0.004377079196274281	100	circumscribed	0
protopnet	1.2.826.0.1.3680043.8.498.10761033670449944220504557693421581767.dcm.png	0.25140017428926936	False	False	-9.649518013000488	0.0014362768270075321	-3.1193783283233643	0.9845593571662904	-7.372200489044189	0.014004409313201904	100	circumscribed	0
protopnet	1.2.826.0.1.3680043.8.498.12173593006071682875146540994369588063.dcm.png	0.2823281384398527	False	False	-7.88091230392456	0.0028088504914194345	-2.0149943828582764	0.9909786581993104	-7.087117671966553	0.006212540902197361	100	indistinct	1
protopnet	1.2.826.0.1.3680043.8.498.13182046893179777036559672007393609433.dcm.png	0.8514736059010968	True	True	-13.750574111938475	2.1142444950328354e-07	-9.535989761352539	1.4306254342955071e-05	1.6188097000122068	0.9999854564666748	100	indistinct	1
protopnet	1.2.826.0.1.3680043.8.498.13356020679573913879409044934337772427.dcm.png	0.3353615741558817	False	False	-7.8028926849365225	0.015176763758063316	-3.693488597869873	0.9244229197502136	-6.4216628074646	0.06040038168430328	100	indistinct	1
protopnet	1.2.826.0.1.3680043.8.498.26310411707660872670193265488235706110.dcm.png	0.32256984829137575	False	False	-9.16140365600586	0.002579009160399437	-3.246415376663208	0.9556514620780944	-6.376643657684326	0.04176944121718407	100	circumscribed	0
protopnet	1.2.826.0.1.3680043.8.498.28354116783075941866626356189140171890.dcm.png	0.2999852884654298	False	False	-7.925090789794923	0.002935805590823293	-2.106168031692505	0.9882193207740784	-6.8222270011901855	0.00884494185447693	100	circumscribed	0
protopnet	1.2.826.0.1.3680043.8.498.35086967959064398345151925536672882456.dcm.png	0.3751985989480899	False	False	-8.624533653259277	0.0076686623506248	-3.9046924114227295	0.8600441217422485	-5.776700019836426	0.13228729367256165	100	indistinct	1
protopnet	1.2.826.0.1.3680043.8.498.35584453310483906991644598633591879098.dcm.png	0.6434376349123665	True	True	-11.895573616027832	5.308579420670867e-05	-6.737429141998291	0.009228514507412909	-2.061296939849853	0.9907183051109314	100	indistinct	1
protopnet	1.2.826.0.1.3680043.8.498.38771793226028347060762372129899580879.dcm.png	0.1614592463074169	False	True	-3.8632965087890634	0.9975173473358154	-10.821733474731444	0.0009482212481088935	-10.340492248535156	0.001534299342893064	100	indistinct	1
protopnet	1.2.826.0.1.3680043.8.498.38999928269847639800690461488180581990.dcm.png	0.6424308284737195	True	False	-6.626944541931152	0.031896382570266724	-13.64622688293457	2.853026126103941e-05	-3.214127540588379	0.9680750370025636	100	circumscribed	0
protopnet	1.2.826.0.1.3680043.8.498.44068333165955177765251885508131442296.dcm.png	0.7048445854632617	True	True	-11.518438339233398	3.594692316255532e-05	-7.349546909332275	0.0023237427230924372	-1.2873334884643557	0.9976403117179872	100	indistinct	1
protopnet	1.2.826.0.1.3680043.8.498.46466915575536134608714448084070269946.dcm.png	0.24334047612359064	False	False	-8.377704620361326	0.0015401170821860433	-1.9066181182861328	0.9952009916305542	-7.628195762634277	0.0032588269095867872	100	circumscribed	0
protopnet	1.2.826.0.1.3680043.8.498.49613043988363468418637957386666827493.dcm.png	0.21919992658921025	False	False	-8.745466232299805	0.0022043955978006124	-2.634896755218506	0.9932898879051208	-8.030586242675781	0.004505655262619257	100	circumscribed	0
protopnet	1.2.826.0.1.3680043.8.498.50003052663038348729626632152010801318.dcm.png	0.14585120933496679	False	False	-9.12187385559082	0.000348082889104262	-1.1594088077545166	0.9993953108787536	-9.42657470703125	0.00025665681459940965	100	circumscribed	0
protopnet	1.2.826.0.1.3680043.8.498.69018458004868713295123830615030421854.dcm.png	0.23439748152471454	False	False	-6.680453300476074	0.1415971666574478	-4.915582180023193	0.8270434737205505	-8.18792724609375	0.03135934099555016	100	indistinct	1
protopnet	1.2.826.0.1.3680043.8.498.71402622381341788228828497166315095302.dcm.png	0.25886037281997304	False	False	-8.323365211486816	0.0011594158131629226	-1.5677194595336914	0.9958155751228333	-7.364357948303223	0.003025037469342351	100	circumscribed	0
protopnet	1.2.826.0.1.3680043.8.498.75128353779097001475536884528240962686.dcm.png	0.16404133559498776	False	False	-5.6451053619384775	0.2285457402467728	-4.4338035583496085	0.7674230337142944	-9.682822227478027	0.00403102021664381	100	indistinct	1
protopnet	1.2.826.0.1.3680043.8.498.96659188332139861480578818416648924723.dcm.png	0.6786848192553085	True	True	-11.546850204467773	5.0333190301898874e-05	-7.220440864562987	0.00380881573073566	-1.6538705825805664	0.9961408972740172	100	spiculated	2
vgg16	1.2.826.0.1.3680043.8.498.10093274451287205105397682181269434149.dcm.png	0.007925583303371501	False	False		0.9779880724597604		0.0214379007150327		0.000574106249314154	100	circumscribed	0
vgg16	1.2.826.0.1.3680043.8.498.10761033670449944220504557693421581767.dcm.png	0.011918520421128112	False	False		0.8116542190297399		0.15606022188133992		0.032285642621101715	100	circumscribed	0
vgg16	1.2.826.0.1.3680043.8.498.12173593006071682875146540994369588063.dcm.png	0.6114363956915859	True	False		0.2795682822826223		0.6568271800642963		0.0636045841968981	100	indistinct	1
vgg16	1.2.826.0.1.3680043.8.498.13182046893179777036559672007393609433.dcm.png	0.9879491387231883	True	True		0.002633509619745092		0.02583570696118783		0.9715308408286192	100	indistinct	1
vgg16	1.2.826.0.1.3680043.8.498.13356020679573913879409044934337772427.dcm.png	0.07563950200560639	False	False		0.6181947962938209		0.3583449590036453		0.02346018696757984	100	indistinct	1
vgg16	1.2.826.0.1.3680043.8.498.26310411707660872670193265488235706110.dcm.png	0.30589508599587617	False	False		0.18215512951209806		0.6595955356471545		0.1582492902371713	100	circumscribed	0
vgg16	1.2.826.0.1.3680043.8.498.28354116783075941866626356189140171890.dcm.png	0.8815292610429014	True	False		0.1680330473836543		0.6486369807027142		0.18333001316493425	100	circumscribed	0
vgg16	1.2.826.0.1.3680043.8.498.35086967959064398345151925536672882456.dcm.png	0.758696910455521	True	False		0.051757339458859054		0.5327428039079092		0.4154998811825453	100	indistinct	1
vgg16	1.2.826.0.1.3680043.8.498.35584453310483906991644598633591879098.dcm.png	0.9890580017932856	True	True		0.0038679215812716353		0.03376827044394085		0.9623637883133964	100	indistinct	1
vgg16	1.2.826.0.1.3680043.8.498.38771793226028347060762372129899580879.dcm.png	0.9494835377613179	True	True		0.8416883035645064		0.1224502797534102		0.035861511282713025	100	indistinct	1
vgg16	1.2.826.0.1.3680043.8.498.38999928269847639800690461488180581990.dcm.png	0.18766051175785511	False	False		0.2738172395651305		0.261874971835351		0.4643078377461322	100	circumscribed	0
vgg16	1.2.826.0.1.3680043.8.498.44068333165955177765251885508131442296.dcm.png	0.9747146025771918	True	True		0.02417635568395018		0.16581170890175811		0.8100118893710108	100	indistinct	1
vgg16	1.2.826.0.1.3680043.8.498.46466915575536134608714448084070269946.dcm.png	0.05145661672098357	False	False		0.6368626162838559		0.33909963359040185		0.024037805002090674	100	circumscribed	0
vgg16	1.2.826.0.1.3680043.8.498.49613043988363468418637957386666827493.dcm.png	0.9120681746574072	True	False		0.5436758571686614		0.32433828516744073		0.13198590045319833	100	circumscribed	0
vgg16	1.2.826.0.1.3680043.8.498.50003052663038348729626632152010801318.dcm.png	0.588107606210901	True	False		0.390280558341694		0.5407012826293762		0.06901814357860134	100	circumscribed	0
vgg16	1.2.826.0.1.3680043.8.498.69018458004868713295123830615030421854.dcm.png	0.1289714920583324	False	False		0.04345932555958035		0.2735288075657595		0.6830118226330801	100	indistinct	1
vgg16	1.2.826.0.1.3680043.8.498.71402622381341788228828497166315095302.dcm.png	0.27177192586054544	False	False		0.31943502933256057		0.6360831681079055		0.044481735134431516	100	circumscribed	0
vgg16	1.2.826.0.1.3680043.8.498.75128353779097001475536884528240962686.dcm.png	0.7622288840175946	True	False		0.7767918081654372		0.1622380177239386		0.06097010445158538	100	indistinct	1
vgg16	1.2.826.0.1.3680043.8.498.96659188332139861480578818416648924723.dcm.png	0.9671974526233874	True	True		0.0063236396029692716		0.053708918234522764		0.9399675608790272	100	spiculated	2
