# Supplementary material for: Multi-site validation of an interpretable model to analyze breast masses
Source: PLoS One. 2025 Jun 26;20(6):e0320091. doi: 10.1371/journal.pone.0320091 (PMC12200715; doi:10.1371/journal.pone.0320091)
Supplement: S1 Data — This dataset contains model evaluation metrics (ROC curves, confidence intervals, activation maps), demographic information from four medical imaging sites (Duke, Emory, iCAD, and EMBED Open Data) used in the study, and logits for replication of EMBED Open Data results. (ZIP) [file pone.0320091.s006.zip › data/duke_ap_ci.csv]

ap	ci_025	ci_975	margin	method	model	num_bootstraps
0.962563318046248	0.9586665959583862	0.9664600401341097	circumscribed		iaia-bl	100
0.882626871396802	0.872846381851975	0.8924073609416289	indistinct		iaia-bl	100
0.9894356072623431	0.9837460467431387	0.9951251677815476	spiculated		iaia-bl	100
0.7913164848648484	0.7335304506983497	0.8491025190313471	circumscribed		protopnet	100
0.20219302236576828	0.10131777521914222	0.30306826951239435	indistinct		protopnet	100
0.6964524497982116	0.1894462331741409	1.2034586664222824	spiculated		protopnet	100
0.7627056415571283	0.6602104653145714	0.8670746086696546	circumscribed	gradcam	vgg16	100
0.22698881492005177	0.13343097212459484	0.33241612061120945	indistinct	gradcam	vgg16	100
0.9229901477915535	0.8086894253122605	0.9879752955720047	spiculated	gradcam	vgg16	100
0.8298582409752719	0.7281413957398116	0.9101238954653061	circumscribed	gradcam++	vgg16	100
0.4206265349086168	0.3343787396751128	0.538798250741654	indistinct	gradcam++	vgg16	100
0.8509587418199606	0.7423613676921484	0.9576045276488547	spiculated	gradcam++	vgg16	100
