# Supplementary material for: Multi-site validation of an interpretable model to analyze breast masses
Source: PLoS One. 2025 Jun 26;20(6):e0320091. doi: 10.1371/journal.pone.0320091 (PMC12200715; doi:10.1371/journal.pone.0320091)
Supplement: S1 Data — This dataset contains model evaluation metrics (ROC curves, confidence intervals, activation maps), demographic information from four medical imaging sites (Duke, Emory, iCAD, and EMBED Open Data) used in the study, and logits for replication of EMBED Open Data results. (ZIP) [file pone.0320091.s006.zip › data/icad_mal_roc.csv]

fpr	tpr	threshold	model	malignancy
0.0	0.0	1.9992140741823041	iaia-bl	not_malignant
0.0022371364653243847	0.0	0.9992140741823041	iaia-bl	not_malignant
0.8053691275167785	0.0	0.0024727691093575643	iaia-bl	not_malignant
0.8053691275167785	0.5	0.002439365789295711	iaia-bl	not_malignant
0.9485458612975392	0.5	0.001020224276166437	iaia-bl	not_malignant
0.9485458612975392	1.0	0.0009660644592806023	iaia-bl	not_malignant
1.0	1.0	0.0004166392647031447	iaia-bl	not_malignant
0.0	0.0	1.9995833607352969	iaia-bl	malignant
0.0	0.0022371364653243847	0.9995833607352969	iaia-bl	malignant
0.0	0.05145413870246085	0.9990412182725273	iaia-bl	malignant
0.5	0.05145413870246085	0.9990339355407194	iaia-bl	malignant
0.5	0.19463087248322147	0.997570320944087	iaia-bl	malignant
1.0	0.19463087248322147	0.9975606342107043	iaia-bl	malignant
1.0	1.0	0.0007859258176958503	iaia-bl	malignant
0.0	0.0	1.9580279080515008	protopnet	not_malignant
0.0022371364653243847	0.0	0.9580279080515008	protopnet	not_malignant
0.5816554809843401	0.0	0.5285838500059745	protopnet	not_malignant
0.5816554809843401	0.5	0.5249967035356922	protopnet	not_malignant
0.6823266219239373	0.5	0.41861856177507706	protopnet	not_malignant
0.6823266219239373	1.0	0.41799841126074144	protopnet	not_malignant
1.0	1.0	0.019961649944456816	protopnet	not_malignant
0.0	0.0	1.9800383500555432	protopnet	malignant
0.0	0.0022371364653243847	0.9800383500555432	protopnet	malignant
0.0	0.31767337807606266	0.5850806377428311	protopnet	malignant
0.5	0.31767337807606266	0.5820015887392586	protopnet	malignant
0.5	0.41834451901565994	0.4755776917990936	protopnet	malignant
1.0	0.41834451901565994	0.4750032964643079	protopnet	malignant
1.0	1.0	0.04197209194849918	protopnet	malignant
0.0	0.0	1.9923092558538642	vgg16	not_malignant
0.0022371364653243847	0.0	0.9923092558538642	vgg16	not_malignant
0.9172259507829977	0.0	0.02887102250971056	vgg16	not_malignant
0.9172259507829977	0.5	0.028816797979181668	vgg16	not_malignant
0.941834451901566	0.5	0.023328354482483025	vgg16	not_malignant
0.941834451901566	1.0	0.02308142576971309	vgg16	not_malignant
1.0	1.0	0.0018778255018055668	vgg16	not_malignant
0.0	0.0	1.9981220734371352	vgg16	malignant
0.0	0.0022371364653243847	0.9981220734371352	vgg16	malignant
0.0	0.058165548098434	0.977200273548204	vgg16	malignant
0.5	0.058165548098434	0.9769185215976596	vgg16	malignant
0.5	0.08277404921700224	0.9712129792871909	vgg16	malignant
1.0	0.08277404921700224	0.9711832248974019	vgg16	malignant
1.0	1.0	0.007690685178682036	vgg16	malignant
