# Supplementary material for: Multi-site validation of an interpretable model to analyze breast masses
Source: PLoS One. 2025 Jun 26;20(6):e0320091. doi: 10.1371/journal.pone.0320091 (PMC12200715; doi:10.1371/journal.pone.0320091)
Supplement: S1 Data — This dataset contains model evaluation metrics (ROC curves, confidence intervals, activation maps), demographic information from four medical imaging sites (Duke, Emory, iCAD, and EMBED Open Data) used in the study, and logits for replication of EMBED Open Data results. (ZIP) [file pone.0320091.s006.zip › data/embed-open-data_margin_roc.csv]

fpr	tpr	threshold	model	margin
0.0	0.0	2.0	iaia-bl	circumscribed
0.0	0.1111111111111111	1.0	iaia-bl	circumscribed
0.0	0.2222222222222222	0.017108667641878128	iaia-bl	circumscribed
0.1	0.2222222222222222	0.008328668773174286	iaia-bl	circumscribed
0.1	0.3333333333333333	0.006694268435239792	iaia-bl	circumscribed
0.4	0.3333333333333333	2.621392923174426e-06	iaia-bl	circumscribed
0.4	0.4444444444444444	1.7944215358056678e-07	iaia-bl	circumscribed
0.5	0.4444444444444444	7.628480602761557e-08	iaia-bl	circumscribed
0.5	0.8888888888888888	1.6036070249469958e-08	iaia-bl	circumscribed
0.6	0.8888888888888888	4.898137451192497e-09	iaia-bl	circumscribed
0.6	1.0	1.1292079493685494e-09	iaia-bl	circumscribed
1.0	1.0	1.295561435910031e-10	iaia-bl	circumscribed
0.0	0.0	1.9999990463256836	iaia-bl	indistinct
0.0	0.1111111111111111	0.9999990463256836	iaia-bl	indistinct
0.4	0.1111111111111111	0.9999899864196776	iaia-bl	indistinct
0.4	0.2222222222222222	0.9999895095825196	iaia-bl	indistinct
0.5	0.2222222222222222	0.9999718666076659	iaia-bl	indistinct
0.5	0.4444444444444444	0.9865966439247132	iaia-bl	indistinct
0.7	0.4444444444444444	0.5688333511352539	iaia-bl	indistinct
0.7	0.6666666666666666	0.0014374011661857367	iaia-bl	indistinct
0.8	0.6666666666666666	7.923825364741788e-07	iaia-bl	indistinct
0.8	0.8888888888888888	1.3530853948395816e-07	iaia-bl	indistinct
0.9	0.8888888888888888	1.0404785655282467e-07	iaia-bl	indistinct
0.9	1.0	8.337039503203414e-08	iaia-bl	indistinct
1.0	1.0	3.496905520705696e-08	iaia-bl	indistinct
0.0	0.0	2.0	iaia-bl	spiculated
0.2222222222222222	0.0	1.0	iaia-bl	spiculated
0.2222222222222222	1.0	0.9999990463256836	iaia-bl	spiculated
1.0	1.0	5.176131523398909e-08	iaia-bl	spiculated
0.0	0.0	1.9975173473358154	protopnet	circumscribed
0.1	0.0	0.9975173473358154	protopnet	circumscribed
0.1	0.1111111111111111	0.8880373239517212	protopnet	circumscribed
0.3	0.1111111111111111	0.1415971666574478	protopnet	circumscribed
0.3	0.2222222222222222	0.031896382570266724	protopnet	circumscribed
0.5	0.2222222222222222	0.0076686623506248	protopnet	circumscribed
0.5	0.3333333333333333	0.002935805590823293	protopnet	circumscribed
0.6	0.3333333333333333	0.0028088504914194345	protopnet	circumscribed
0.6	1.0	0.000348082889104262	protopnet	circumscribed
1.0	1.0	2.1142444950328354e-07	protopnet	circumscribed
0.0	0.0	1.9993953108787537	protopnet	indistinct
0.1	0.0	0.9993953108787536	protopnet	indistinct
0.4	0.0	0.9932898879051208	protopnet	indistinct
0.4	0.1111111111111111	0.9909786581993104	protopnet	indistinct
0.7	0.1111111111111111	0.9556514620780944	protopnet	indistinct
0.7	0.5555555555555556	0.7674230337142944	protopnet	indistinct
0.8	0.5555555555555556	0.10758566111326218	protopnet	indistinct
0.8	0.6666666666666666	0.009228514507412909	protopnet	indistinct
0.9	0.6666666666666666	0.00380881573073566	protopnet	indistinct
0.9	0.8888888888888888	0.0009482212481088935	protopnet	indistinct
1.0	0.8888888888888888	2.853026126103941e-05	protopnet	indistinct
1.0	1.0	1.4306254342955071e-05	protopnet	indistinct
0.0	0.0	1.9999854564666748	protopnet	spiculated
0.05555555555555555	0.0	0.9999854564666748	protopnet	spiculated
0.1111111111111111	0.0	0.9976403117179872	protopnet	spiculated
0.1111111111111111	1.0	0.9961408972740172	protopnet	spiculated
1.0	1.0	0.00025665681459940965	protopnet	spiculated
0.0	0.0	1.9779880724597603	vgg16	circumscribed
0.0	0.1111111111111111	0.9779880724597604	vgg16	circumscribed
0.1	0.1111111111111111	0.8416883035645064	vgg16	circumscribed
0.1	0.2222222222222222	0.8116542190297399	vgg16	circumscribed
0.2	0.2222222222222222	0.7767918081654372	vgg16	circumscribed
0.2	0.3333333333333333	0.6368626162838559	vgg16	circumscribed
0.3	0.3333333333333333	0.6181947962938209	vgg16	circumscribed
0.3	0.6666666666666666	0.31943502933256057	vgg16	circumscribed
0.4	0.6666666666666666	0.2795682822826223	vgg16	circumscribed
0.4	1.0	0.1680330473836543	vgg16	circumscribed
1.0	1.0	0.002633509619745092	vgg16	circumscribed
0.0	0.0	1.6595955356471546	vgg16	indistinct
0.1	0.0	0.6595955356471545	vgg16	indistinct
0.1	0.1111111111111111	0.6568271800642963	vgg16	indistinct
0.4	0.1111111111111111	0.5407012826293762	vgg16	indistinct
0.4	0.3333333333333333	0.3583449590036453	vgg16	indistinct
0.6	0.3333333333333333	0.32433828516744073	vgg16	indistinct
0.6	0.4444444444444444	0.2735288075657595	vgg16	indistinct
0.7	0.4444444444444444	0.261874971835351	vgg16	indistinct
0.7	0.6666666666666666	0.1622380177239386	vgg16	indistinct
0.8	0.6666666666666666	0.15606022188133992	vgg16	indistinct
0.8	0.7777777777777778	0.1224502797534102	vgg16	indistinct
0.9	0.7777777777777778	0.053708918234522764	vgg16	indistinct
0.9	1.0	0.02583570696118783	vgg16	indistinct
1.0	1.0	0.0214379007150327	vgg16	indistinct
0.0	0.0	1.9715308408286192	vgg16	spiculated
0.05555555555555555	0.0	0.9715308408286192	vgg16	spiculated
0.1111111111111111	0.0	0.9623637883133964	vgg16	spiculated
0.1111111111111111	1.0	0.9399675608790272	vgg16	spiculated
1.0	1.0	0.000574106249314154	vgg16	spiculated
