# Supplementary material for: Multi-site validation of an interpretable model to analyze breast masses
Source: PLoS One. 2025 Jun 26;20(6):e0320091. doi: 10.1371/journal.pone.0320091 (PMC12200715; doi:10.1371/journal.pone.0320091)
Supplement: S1 Data — This dataset contains model evaluation metrics (ROC curves, confidence intervals, activation maps), demographic information from four medical imaging sites (Duke, Emory, iCAD, and EMBED Open Data) used in the study, and logits for replication of EMBED Open Data results. (ZIP) [file pone.0320091.s006.zip › data/emory_ap_ci.csv]

ap	ci_025	ci_975	margin	method	model	num_bootstraps
0.9966438790205476	0.9963127705819805	0.9969749874591147	circumscribed		iaia-bl	100
0.9999999988659092	0.9999999957171682	1.0000000020146502	indistinct		iaia-bl	100
0.9934644852659567	0.9883573231565318	0.9985716473753815	spiculated		iaia-bl	100
0.8804104736556913	0.8658859706170188	0.8949349766943637	circumscribed		protopnet	100
0.7308414383650381	0.4967233138573451	0.9649595628727312	indistinct		protopnet	100
0.7110984450603546	0.2358707189890522	1.186326171131657	spiculated		protopnet	100
0.6491350803316251	0.5697141814327971	0.7284935413896199	circumscribed	gradcam	vgg16	100
0.6636759059574683	0.5757300270705947	0.7595639292561187	indistinct	gradcam	vgg16	100
0.8360538476082745	0.7145777809401033	0.9340780516780529	spiculated	gradcam	vgg16	100
0.8526770259659965	0.8000134558390934	0.8988026599074305	circumscribed	gradcam++	vgg16	100
0.8250076411648796	0.7307648033456016	0.9103062589507357	indistinct	gradcam++	vgg16	100
0.7978074838003509	0.6520281962811947	0.9305988979028842	spiculated	gradcam++	vgg16	100
