# Supplementary material for: Multi-site validation of an interpretable model to analyze breast masses
Source: PLoS One. 2025 Jun 26;20(6):e0320091. doi: 10.1371/journal.pone.0320091 (PMC12200715; doi:10.1371/journal.pone.0320091)
Supplement: S1 Data — This dataset contains model evaluation metrics (ROC curves, confidence intervals, activation maps), demographic information from four medical imaging sites (Duke, Emory, iCAD, and EMBED Open Data) used in the study, and logits for replication of EMBED Open Data results. (ZIP) [file pone.0320091.s006.zip › data/embed-open-data_margin_ci.csv]

auc	ci_025	ci_975	class_size	group_size	margin	model	subgroup_query	subgrouping
0.6555555555555556	0.3901255412386973	0.9209855698724138	9	19	circumscribed	iaia-bl	all	all
0.4111111111111111	0.13397787788258975	0.6882443443396324	9	19	indistinct	iaia-bl	all	all
0.7777777777777778			1	19	spiculated	iaia-bl	all	all
			0	0	circumscribed	iaia-bl	ge	manufacturer
			0	0	indistinct	iaia-bl	ge	manufacturer
			0	0	spiculated	iaia-bl	ge	manufacturer
0.6555555555555556	0.3901255412386973	0.9209855698724138	9	19	circumscribed	iaia-bl	hologic	manufacturer
0.4111111111111111	0.13397787788258975	0.6882443443396324	9	19	indistinct	iaia-bl	hologic	manufacturer
0.7777777777777778			1	19	spiculated	iaia-bl	hologic	manufacturer
0.0			6	7	circumscribed	iaia-bl	<50	age_3_bucket
0.0			1	7	indistinct	iaia-bl	<50	age_3_bucket
			0	7	spiculated	iaia-bl	<50	age_3_bucket
0.8333333333333334	0.45613808864127614	1.2105285780253905	3	7	circumscribed	iaia-bl	50-69	age_3_bucket
0.75	0.3282828960394466	1.1717171039605532	4	7	indistinct	iaia-bl	50-69	age_3_bucket
			0	7	spiculated	iaia-bl	50-69	age_3_bucket
			0	5	circumscribed	iaia-bl	>70	age_3_bucket
0.75			4	5	indistinct	iaia-bl	>70	age_3_bucket
0.75			1	5	spiculated	iaia-bl	>70	age_3_bucket
0.4444444444444444	-0.14796427408678148	1.03685316297567	6	9	circumscribed	iaia-bl	<=57	age_2_bucket
0.4444444444444444	-0.14796427408678148	1.03685316297567	3	9	indistinct	iaia-bl	<=57	age_2_bucket
			0	9	spiculated	iaia-bl	<=57	age_2_bucket
0.8571428571428571	0.5475968981271764	1.1666888161585378	3	10	circumscribed	iaia-bl	>57	age_2_bucket
0.6666666666666666	0.28246410018449514	1.050869233148838	6	10	indistinct	iaia-bl	>57	age_2_bucket
0.5555555555555556			1	10	spiculated	iaia-bl	>57	age_2_bucket
0.0			6	7	circumscribed	iaia-bl	Black or African American	race
0.0			1	7	indistinct	iaia-bl	Black or African American	race
			0	7	spiculated	iaia-bl	Black or African American	race
0.8148148148148148	0.4341430427628821	1.1954865868667472	3	12	circumscribed	iaia-bl	Caucasian/White	race
0.75	0.44521742274331766	1.0547825772566823	8	12	indistinct	iaia-bl	Caucasian/White	race
0.6363636363636364			1	12	spiculated	iaia-bl	Caucasian/White	race
			0	0	circumscribed	iaia-bl	Other/Unknown	race
			0	0	indistinct	iaia-bl	Other/Unknown	race
			0	0	spiculated	iaia-bl	Other/Unknown	race
			0	0	circumscribed	iaia-bl	Hispanic or Latino	ethnicity
			0	0	indistinct	iaia-bl	Hispanic or Latino	ethnicity
			0	0	spiculated	iaia-bl	Hispanic or Latino	ethnicity
			0	0	circumscribed	iaia-bl	Not Hispanic or Latino	ethnicity
			0	0	indistinct	iaia-bl	Not Hispanic or Latino	ethnicity
			0	0	spiculated	iaia-bl	Not Hispanic or Latino	ethnicity
0.5	0.20350669332988636	0.7964933066701136	9	19	circumscribed	protopnet	all	all
0.24444444444444444	0.01020402660903777	0.4786848622798511	9	19	indistinct	protopnet	all	all
0.8888888888888888			1	19	spiculated	protopnet	all	all
			0	0	circumscribed	protopnet	ge	manufacturer
			0	0	indistinct	protopnet	ge	manufacturer
			0	0	spiculated	protopnet	ge	manufacturer
0.5	0.20350669332988636	0.7964933066701136	9	19	circumscribed	protopnet	hologic	manufacturer
0.24444444444444444	0.01020402660903777	0.4786848622798511	9	19	indistinct	protopnet	hologic	manufacturer
0.8888888888888888			1	19	spiculated	protopnet	hologic	manufacturer
0.0			6	7	circumscribed	protopnet	<50	age_3_bucket
0.0			1	7	indistinct	protopnet	<50	age_3_bucket
			0	7	spiculated	protopnet	<50	age_3_bucket
0.8333333333333334	0.45613808864127614	1.2105285780253905	3	7	circumscribed	protopnet	50-69	age_3_bucket
0.5	-0.00781463928353876	1.0078146392835388	4	7	indistinct	protopnet	50-69	age_3_bucket
			0	7	spiculated	protopnet	50-69	age_3_bucket
			0	5	circumscribed	protopnet	>70	age_3_bucket
0.5			4	5	indistinct	protopnet	>70	age_3_bucket
0.75			1	5	spiculated	protopnet	>70	age_3_bucket
0.05555555555555555	-0.09843375826107534	0.20954486937218642	6	9	circumscribed	protopnet	<=57	age_2_bucket
0.1111111111111111	-0.1465622956564619	0.36878451787868405	3	9	indistinct	protopnet	<=57	age_2_bucket
			0	9	spiculated	protopnet	<=57	age_2_bucket
0.7142857142857143	0.37348682976816094	1.0550845988032675	3	10	circumscribed	protopnet	>57	age_2_bucket
0.4166666666666667	-0.0008119668673366442	0.83414530020067	6	10	indistinct	protopnet	>57	age_2_bucket
0.7777777777777778			1	10	spiculated	protopnet	>57	age_2_bucket
0.0			6	7	circumscribed	protopnet	Black or African American	race
0.0			1	7	indistinct	protopnet	Black or African American	race
			0	7	spiculated	protopnet	Black or African American	race
0.7037037037037037	0.35556825697723005	1.0518391504301774	3	12	circumscribed	protopnet	Caucasian/White	race
0.53125	0.14526405521066993	0.9172359447893299	8	12	indistinct	protopnet	Caucasian/White	race
0.8181818181818182			1	12	spiculated	protopnet	Caucasian/White	race
			0	0	circumscribed	protopnet	Other/Unknown	race
			0	0	indistinct	protopnet	Other/Unknown	race
			0	0	spiculated	protopnet	Other/Unknown	race
			0	0	circumscribed	protopnet	Hispanic or Latino	ethnicity
			0	0	indistinct	protopnet	Hispanic or Latino	ethnicity
			0	0	spiculated	protopnet	Hispanic or Latino	ethnicity
			0	0	circumscribed	protopnet	Not Hispanic or Latino	ethnicity
			0	0	indistinct	protopnet	Not Hispanic or Latino	ethnicity
			0	0	spiculated	protopnet	Not Hispanic or Latino	ethnicity
0.7333333333333333	0.48545783400402215	0.9812088326626444	9	19	circumscribed	vgg16	all	all
0.3888888888888889	0.11912664455354438	0.6586511332242333	9	19	indistinct	vgg16	all	all
0.8888888888888888			1	19	spiculated	vgg16	all	all
			0	0	circumscribed	vgg16	ge	manufacturer
			0	0	indistinct	vgg16	ge	manufacturer
			0	0	spiculated	vgg16	ge	manufacturer
0.7333333333333333	0.48545783400402215	0.9812088326626444	9	19	circumscribed	vgg16	hologic	manufacturer
0.3888888888888889	0.11912664455354438	0.6586511332242333	9	19	indistinct	vgg16	hologic	manufacturer
0.8888888888888888			1	19	spiculated	vgg16	hologic	manufacturer
0.0			6	7	circumscribed	vgg16	<50	age_3_bucket
0.0			1	7	indistinct	vgg16	<50	age_3_bucket
			0	7	spiculated	vgg16	<50	age_3_bucket
0.9166666666666666	0.6856826959417195	1.1476506373916138	3	7	circumscribed	vgg16	50-69	age_3_bucket
0.6666666666666666	0.16768426008099663	1.1656490732523366	4	7	indistinct	vgg16	50-69	age_3_bucket
			0	7	spiculated	vgg16	50-69	age_3_bucket
			0	5	circumscribed	vgg16	>70	age_3_bucket
1.0			4	5	indistinct	vgg16	>70	age_3_bucket
1.0			1	5	spiculated	vgg16	>70	age_3_bucket
0.5555555555555556	-0.036853162975670095	1.1479642740867813	6	9	circumscribed	vgg16	<=57	age_2_bucket
0.3888888888888889	-0.1264579246462571	0.9042357024240348	3	9	indistinct	vgg16	<=57	age_2_bucket
			0	9	spiculated	vgg16	<=57	age_2_bucket
0.8571428571428571	0.6043996399665598	1.1098860743191543	3	10	circumscribed	vgg16	>57	age_2_bucket
0.625	0.23278042100943253	1.0172195789905674	6	10	indistinct	vgg16	>57	age_2_bucket
0.7777777777777778			1	10	spiculated	vgg16	>57	age_2_bucket
0.0			6	7	circumscribed	vgg16	Black or African American	race
0.0			1	7	indistinct	vgg16	Black or African American	race
			0	7	spiculated	vgg16	Black or African American	race
0.8518518518518519	0.6030215535697707	1.100682150133933	3	12	circumscribed	vgg16	Caucasian/White	race
0.71875	0.40416113415476657	1.0333388658452334	8	12	indistinct	vgg16	Caucasian/White	race
0.8181818181818182			1	12	spiculated	vgg16	Caucasian/White	race
			0	0	circumscribed	vgg16	Other/Unknown	race
			0	0	indistinct	vgg16	Other/Unknown	race
			0	0	spiculated	vgg16	Other/Unknown	race
			0	0	circumscribed	vgg16	Hispanic or Latino	ethnicity
			0	0	indistinct	vgg16	Hispanic or Latino	ethnicity
			0	0	spiculated	vgg16	Hispanic or Latino	ethnicity
			0	0	circumscribed	vgg16	Not Hispanic or Latino	ethnicity
			0	0	indistinct	vgg16	Not Hispanic or Latino	ethnicity
			0	0	spiculated	vgg16	Not Hispanic or Latino	ethnicity
