# Supplementary material for: Multi-site validation of an interpretable model to analyze breast masses
Source: PLoS One. 2025 Jun 26;20(6):e0320091. doi: 10.1371/journal.pone.0320091 (PMC12200715; doi:10.1371/journal.pone.0320091)
Supplement: S1 Data — This dataset contains model evaluation metrics (ROC curves, confidence intervals, activation maps), demographic information from four medical imaging sites (Duke, Emory, iCAD, and EMBED Open Data) used in the study, and logits for replication of EMBED Open Data results. (ZIP) [file pone.0320091.s006.zip › data/duke_summary.csv]

	subgroup	value	count
0	unique_patients	total	49
1	unique_lesions	total	77
2	unique_images	total	78
3	patient_age_range	min	35
4	patient_age_range	max	78
5	race	Black or African American	32
6	race	Caucasian/White	44
7	race	Other/Unknown	2
8	age_2_bucket	<=57	25
9	age_2_bucket	>57	53
10	manufacturer	ge	63
11	manufacturer	hologic	15
12	age_3_bucket	50-69	43
13	age_3_bucket	<50	13
14	age_3_bucket	>70	22
