# Supplementary material for: Multi-site validation of an interpretable model to analyze breast masses
Source: PLoS One. 2025 Jun 26;20(6):e0320091. doi: 10.1371/journal.pone.0320091 (PMC12200715; doi:10.1371/journal.pone.0320091)
Supplement: S1 Source Code — Based off of https://github.com/alinajadebarnett/iaiabl. (ZIP) [file pone.0320091.s007.zip]

Archive with 61 entries (60 files):
- S1_Source_Code/
- __MACOSX/._S1_Source_Code
- S1_Source_Code/save.py
- S1_Source_Code/ICADDataset.ipynb
- S1_Source_Code/dataHandling.py
- S1_Source_Code/local_analysis.py
- S1_Source_Code/.DS_Store
- __MACOSX/S1_Source_Code/._.DS_Store
- S1_Source_Code/train.sh
- S1_Source_Code/vgg_features.py
- S1_Source_Code/vis_protos.py
- S1_Source_Code/preprocess.py
- S1_Source_Code/EMBEDDataset.ipynb
- S1_Source_Code/log.py
- S1_Source_Code/local_analysis_vis.py
- S1_Source_Code/gradcam_APs.py
- S1_Source_Code/our_vgg.py
- S1_Source_Code/DukeEvaluation.ipynb
- S1_Source_Code/last_layer.py
- S1_Source_Code/Baseline-Logits.ipynb
- S1_Source_Code/run_gradCAM.sh
- S1_Source_Code/delong_2.py
- S1_Source_Code/run_pruning.py
- S1_Source_Code/EMBEDOpenDataEvaluation.ipynb
- S1_Source_Code/delong.py
- S1_Source_Code/see_explanations.sh
- S1_Source_Code/.env-sample
- S1_Source_Code/EMBEDOpenDataDataset.ipynb
- S1_Source_Code/graphing.py
- S1_Source_Code/model.py
- S1_Source_Code/README.md
- S1_Source_Code/train_vanilla_malignancy.sh
- S1_Source_Code/see_prototype_grid.sh
- S1_Source_Code/find_nearest.py
- S1_Source_Code/train_and_test.py
- S1_Source_Code/.gitignore
- S1_Source_Code/load_run.py
- S1_Source_Code/IAIA-BL.LICENSE
- S1_Source_Code/ICADEvaluation.ipynb
- S1_Source_Code/conda-env.yaml
- S1_Source_Code/prune.py
- S1_Source_Code/settings.py
- S1_Source_Code/run_global_analysis.sh
- S1_Source_Code/gradcam_utils.py
- S1_Source_Code/densenet_features.py
- S1_Source_Code/EMBEDEvaluation.ipynb
- S1_Source_Code/highlighting_precision.py
- S1_Source_Code/dataHelper.py
- S1_Source_Code/gradcam.py
- S1_Source_Code/vanilla_vgg.py
- S1_Source_Code/main.py
- S1_Source_Code/receptive_field.py
- S1_Source_Code/resnet_features.py
- S1_Source_Code/external.py
- S1_Source_Code/helpers.py
- S1_Source_Code/external-requirements.txt
- S1_Source_Code/global_analysis.py
- S1_Source_Code/extract_rois_embed.py
- S1_Source_Code/plot_graph.sh
- S1_Source_Code/push.py
- S1_Source_Code/IAIA-BL_README.md
