# Supplementary material for: Multi-site validation of an interpretable model to analyze breast masses
Source: PLoS One. 2025 Jun 26;20(6):e0320091. doi: 10.1371/journal.pone.0320091 (PMC12200715; doi:10.1371/journal.pone.0320091)
Supplement: S1 Source Code — Based off of https://github.com/alinajadebarnett/iaiabl. (ZIP) [file pone.0320091.s007.zip › S1_Source_Code/save.py]

import os
import torch

def save_model_w_condition(model, model_dir, model_name, accu, target_accu, log=print):
    '''
    model: this is not the multigpu model
    '''
    if accu > target_accu:
        log('\tabove {0:.2f}%'.format(target_accu * 100))
        # torch.save(obj=model.state_dict(), f=os.path.join(model_dir, (model_name + '{0:.4f}.pth').format(accu)))
        torch.save(obj=model, f=os.path.join(model_dir, (model_name + '{0:.4f}.pth').format(accu)))
