# Supplementary material for: Multi-site validation of an interpretable model to analyze breast masses
Source: PLoS One. 2025 Jun 26;20(6):e0320091. doi: 10.1371/journal.pone.0320091 (PMC12200715; doi:10.1371/journal.pone.0320091)
Supplement: S1 Source Code — Based off of https://github.com/alinajadebarnett/iaiabl. (ZIP) [file pone.0320091.s007.zip › S1_Source_Code/local_analysis.py]

import torch
import torch.utils.data
import torchvision.transforms as transforms
import torchvision.datasets as datasets
from torch.autograd import Variable
import numpy as np
import matplotlib.pyplot as plt
import cv2
from PIL import Image
from dataHelper import DatasetFolder
import re
import numpy as np
import os
import copy
from skimage.transform import resize
from helpers import makedir, find_high_activation_crop, silent_print
import model
import push
import train_and_test as tnt
import save
from log import create_logger
from preprocess import mean, std, preprocess_input_function, undo_preprocess_input_function
import argparse
import pandas as pd
import ast
import png

k=3
# specify the test image to be analyzed
#parser = argparse.ArgumentParser()
#parser.add_argument('-test_img_name', nargs=1, type=str, default='0')
#parser.add_argument('-test_img_dir', nargs=1, type=str, default='0')
#parser.add_argument('-test_img_label', nargs=1, type=int, default='-1')
#parser.add_argument('-test_model_dir', nargs=1, type=str, default='0')
#parser.add_argument('-test_model_name', nargs=1, type=str, default='0')
#args = parser.parse_args()

def main(test_image_dir, test_image_name, test_image_label, 
         load_model_dir, load_model_name, k=3):

    #test_image_dir = args.test_img_dir[0]
    #test_image_name =  args.test_img_name[0]
    #test_image_label = args.test_img_label[0]

    test_image_path = os.path.join(test_image_dir, test_image_name)

    ##### MODEL AND DATA LOADING
    # load the model
    check_test_accu = False

    #load_model_dir = args.test_model_dir[0]
    #load_model_name = args.test_model_name[0]

    model_base_architecture = load_model_dir.split('/')[-3]
    experiment_run = load_model_dir.split('/')[-2]

    save_analysis_path = os.path.join(load_model_dir, test_image_name)
    makedir(save_analysis_path)
    print(save_analysis_path)

    log, logclose = create_logger(log_filename=os.path.join(save_analysis_path, 'local_analysis.log'))

    load_model_path = os.path.join(load_model_dir, load_model_name)
    epoch_number_str = re.search(r'\d+', load_model_name).group(0)
    start_epoch_number = int(epoch_number_str)

    log('load model from ' + load_model_path)
    log('model base architecture: ' + model_base_architecture)
    log('experiment run: ' + experiment_run)

    ppnet = torch.load(load_model_path)
    ppnet = ppnet.cuda()
    ppnet_multi = torch.nn.DataParallel(ppnet)

    img_size = ppnet_multi.module.img_size
    prototype_shape = ppnet.prototype_shape
    max_dist = prototype_shape[1] * prototype_shape[2] * prototype_shape[3]

    class_specific = True

    normalize = transforms.Normalize(mean=mean,
                                     std=std)

    # load the test data and check test accuracy
    from settings import test_dir
    if check_test_accu:
        test_batch_size = 100

        test_dataset = DatasetFolder(
            test_dir,
            augmentation=False,
            loader=np.load,
            extensions=("npy",),
            transform=transforms.Compose([
                torch.from_numpy,
            ])
            )
        test_loader = torch.utils.data.DataLoader(
            test_dataset, batch_size=test_batch_size, shuffle=True,
            num_workers=4, pin_memory=False)
        log('test set size: {0}'.format(len(test_loader.dataset)))

        accu = tnt.test(model=ppnet_multi, dataloader=test_loader,
                        class_specific=class_specific, log=silent_print)

    ##### SANITY CHECK
    # confirm prototype class identity
    load_img_dir = os.path.join(load_model_dir, 'img')

    prototype_info = np.load(os.path.join(load_img_dir, 'epoch-'+epoch_number_str, 'bb'+epoch_number_str+'.npy'))
    prototype_img_identity = prototype_info[:, -1]

    num_classes = len(set(prototype_img_identity))

    log('Prototypes are chosen from ' + str(len(set(prototype_img_identity))) + ' number of classes.')
    log('Their class identities are: ' + str(prototype_img_identity))

    # confirm prototype connects most strongly to its own class
    prototype_max_connection = torch.argmax(ppnet.last_layer.weight, dim=0)
    prototype_max_connection = prototype_max_connection.cpu().numpy()
    if np.sum(prototype_max_connection == prototype_img_identity) == ppnet.num_prototypes:
        log('All prototypes connect most strongly to their respective classes.')
    else:
        log('WARNING: Not all prototypes connect most strongly to their respective classes.')

    # load the test image and forward it through the network
    preprocess = transforms.Compose([
       transforms.Resize((img_size,img_size)),
       transforms.ToTensor(),
       normalize
    ])

    #img_pil = Image.open(test_image_path)

    # np load
    img_pil = np.load(test_image_path)
    img_pil = img_pil.astype(np.float32)
    # Checking if we have a fine annotation, which will break things
    if len(img_pil.shape) == 3:
        img_pil = img_pil[0]
    print("img_pil.shape", img_pil.shape)
    sample = resize(img_pil, (224,224))
    print("sample.shape", sample.shape)

    temp = []
    for i in range(3):
        # sample = random_rotation(sample)
        temp.append(sample)
        #        temp = [sample, sample, sample]
    img_pil = np.stack(temp)
    img_tensor = torch.from_numpy(img_pil)
    #img_tensor = preprocess(img_pil)

    img_variable = Variable(img_tensor.unsqueeze(0)).float()

    images_test = img_variable.cuda()
    labels_test = torch.tensor([test_image_label])
    print("images_test.shape", images_test.shape)

    logits, min_distances, _ = ppnet_multi(images_test)
    conv_output, distances = ppnet.push_forward(images_test)
    prototype_activations = ppnet.distance_2_similarity(min_distances)
    prototype_activation_patterns = ppnet.distance_2_similarity(distances)
    if ppnet.prototype_activation_function == 'linear':
        prototype_activations = prototype_activations + max_dist
        prototype_activation_patterns = prototype_activation_patterns + max_dist

    tables = []
    for i in range(logits.size(0)):
        tables.append((torch.argmax(logits, dim=1)[i].item(), labels_test[i].item()))
        log(str(i) + ' ' + str(tables[-1]))
        
    ##### HELPER FUNCTIONS FOR PLOTTING
    def save_preprocessed_img(fname, preprocessed_imgs, index=0):
        img_copy = copy.deepcopy(preprocessed_imgs[index:index+1])
        undo_preprocessed_img = undo_preprocess_input_function(img_copy)
        print('image index {0} in batch'.format(index))
        undo_preprocessed_img = undo_preprocessed_img[0]
        undo_preprocessed_img = undo_preprocessed_img.detach().cpu().numpy()
        undo_preprocessed_img = np.transpose(undo_preprocessed_img, [1,2,0])
        
        og_img = np.load(test_image_path)
        if len(og_img.shape) == 3:
            og_img = og_img[0]
        plt.imsave(fname, resize(og_img, (224,224)), cmap="gray")
        # return undo_preprocessed_img
        test_image_path_channel = resize(og_img, (224,224))
        test_image = np.stack([test_image_path_channel, test_image_path_channel, test_image_path_channel])
        return np.transpose(test_image, [1,2,0])


    def save_prototype(fname, epoch, index):
        p_img = plt.imread(os.path.join(load_img_dir, 'epoch-'+str(epoch), 'prototype-img'+str(index)+'.png'))
        #plt.axis('off')
        plt.imsave(fname, p_img)

    def save_prototype_self_activation(fname, epoch, index):
        p_img = plt.imread(os.path.join(load_img_dir, 'epoch-'+str(epoch),
                                        'prototype-img-original_with_self_act'+str(index)+'.png'))
        #plt.axis('off')
        plt.imsave(fname, p_img)

    def save_prototype_original_img_with_bbox(fname, epoch, index,
                                              bbox_height_start, bbox_height_end,
                                              bbox_width_start, bbox_width_end, color=(0, 255, 255)):
        p_img_bgr = cv2.imread(os.path.join(load_img_dir, 'epoch-'+str(epoch), 'prototype-img-original'+str(index)+'.png'))
        cv2.rectangle(p_img_bgr, (bbox_width_start, bbox_height_start), (bbox_width_end-1, bbox_height_end-1),
                      color, thickness=2)
        p_img_rgb = p_img_bgr[...,::-1]
        p_img_rgb = np.float32(p_img_rgb) / 255
        #plt.imshow(p_img_rgb)
        #plt.axis('off')
        plt.imsave(fname, p_img_rgb)

    def save_prototype_full_size(fname, epoch, index,
                                color=(0, 255, 255)):
        p_img_bgr = cv2.imread(os.path.join(load_img_dir, 'epoch-'+str(epoch), 'prototype-img-original'+str(index)+'.png'))
        print(load_img_dir)
        p_img_rgb = p_img_bgr[...,::-1]
        p_img_rgb = np.float32(p_img_rgb) / 255
        #plt.imshow(p_img_rgb)
        #plt.axis('off')
        plt.imsave(fname, p_img_rgb)

    def imsave_with_bbox(fname, img_rgb, bbox_height_start, bbox_height_end,
                         bbox_width_start, bbox_width_end, color=(0, 255, 255)):
        img_bgr_uint8 = cv2.cvtColor(np.uint8(255*img_rgb), cv2.COLOR_RGB2BGR)
        cv2.rectangle(img_bgr_uint8, (bbox_width_start, bbox_height_start), (bbox_width_end-1, bbox_height_end-1),
                      color, thickness=2)
        img_rgb_uint8 = img_bgr_uint8[...,::-1]
        img_rgb_float = np.float32(img_rgb_uint8) / 255
        #plt.imshow(img_rgb_float)
        #plt.axis('off')
        plt.imsave(fname, img_rgb_float)

    idx = 0
    predicted_cls = tables[idx][0]
    correct_cls = tables[idx][1]
    log('Predicted: ' + str(predicted_cls))
    log('Actual: ' + str(correct_cls))
    original_img = save_preprocessed_img(os.path.join(save_analysis_path, 'original_img.png'),
                                         images_test, idx)

    ##### MOST ACTIVATED (NEAREST) 5 PROTOTYPES OF THIS IMAGE
    makedir(os.path.join(save_analysis_path, 'most_activated_prototypes'))
    max_act = 0
    log('Most activated 5 prototypes of this image:')
    array_act, sorted_indices_act = torch.sort(prototype_activations[idx])
    for i in range(1,6):
        log('top {0} activated prototype for this image:'.format(i))
        save_prototype(os.path.join(save_analysis_path, 'most_activated_prototypes',
                                    'top-%d_activated_prototype.png' % i),
                                    start_epoch_number, sorted_indices_act[-i].item())
        save_prototype_full_size(fname=os.path.join(save_analysis_path, 'most_activated_prototypes',
                                'top-%d_activated_prototype_full_size.png' % i),
                                epoch=start_epoch_number,
                                index=sorted_indices_act[-i].item(),
                                color=(0, 255, 255))
        save_prototype_original_img_with_bbox(fname=os.path.join(save_analysis_path, 'most_activated_prototypes',
                                            'top-%d_activated_prototype_in_original_pimg.png' % i),
                                            epoch=start_epoch_number,
                                            index=sorted_indices_act[-i].item(),
                                            bbox_height_start=prototype_info[sorted_indices_act[-i].item()][1],
                                            bbox_height_end=prototype_info[sorted_indices_act[-i].item()][2],
                                            bbox_width_start=prototype_info[sorted_indices_act[-i].item()][3],
                                            bbox_width_end=prototype_info[sorted_indices_act[-i].item()][4],
                                            color=(0, 255, 255))
        save_prototype_self_activation(os.path.join(save_analysis_path, 'most_activated_prototypes',
                                                    'top-%d_activated_prototype_self_act.png' % i),
                                       start_epoch_number, sorted_indices_act[-i].item())
        log('prototype index: {0}'.format(sorted_indices_act[-i].item()))
        log('prototype class identity: {0}'.format(prototype_img_identity[sorted_indices_act[-i].item()]))
        if prototype_max_connection[sorted_indices_act[-i].item()] != prototype_img_identity[sorted_indices_act[-i].item()]:
            log('prototype connection identity: {0}'.format(prototype_max_connection[sorted_indices_act[-i].item()]))
        log('activation value (similarity score): {0}'.format(array_act[-i]))

        f = open(save_analysis_path + '/most_activated_prototypes/' + 'top-' + str(i) + '_activated_prototype.txt', "w")
        f.write('similarity: {0:.3f}\n'.format(array_act[-i].item()))
        f.write('last layer connection with predicted class: {0} \n'.format(ppnet.last_layer.weight[predicted_cls][sorted_indices_act[-i].item()]))
        f.write('proto index:')
        f.write(str(sorted_indices_act[-i].item()) + '\n')
        for class_id_ in range(num_classes):
            f.write(f'proto connection to class {class_id_}:')
            f.write(str(ppnet.last_layer.weight[class_id_][sorted_indices_act[-i].item()]) + '\n')
        f.close()

        log('last layer connection with predicted class: {0}'.format(ppnet.last_layer.weight[predicted_cls][sorted_indices_act[-i].item()]))

        activation_pattern = prototype_activation_patterns[idx][sorted_indices_act[-i].item()].detach().cpu().numpy()
        upsampled_activation_pattern = cv2.resize(activation_pattern, dsize=(img_size, img_size),
                                                  interpolation=cv2.INTER_CUBIC)

        # show the most highly activated patch of the image by this prototype
        high_act_patch_indices = find_high_activation_crop(upsampled_activation_pattern)
        high_act_patch = original_img[high_act_patch_indices[0]:high_act_patch_indices[1],
                                      high_act_patch_indices[2]:high_act_patch_indices[3], :]
        log('most highly activated patch of the chosen image by this prototype:')
        #plt.axis('off')
        plt.imsave(os.path.join(save_analysis_path, 'most_activated_prototypes',
                                'most_highly_activated_patch_by_top-%d_prototype.png' % i),
                   high_act_patch)
        log('most highly activated patch by this prototype shown in the original image:')
        imsave_with_bbox(fname=os.path.join(save_analysis_path, 'most_activated_prototypes',
                                'most_highly_activated_patch_in_original_img_by_top-%d_prototype.png' % i),
                         img_rgb=original_img,
                         bbox_height_start=high_act_patch_indices[0],
                         bbox_height_end=high_act_patch_indices[1],
                         bbox_width_start=high_act_patch_indices[2],
                         bbox_width_end=high_act_patch_indices[3], color=(0, 255, 255))

        # show the image overlayed with prototype activation map
        rescaled_activation_pattern = upsampled_activation_pattern - np.amin(upsampled_activation_pattern)
        rescaled_activation_pattern = rescaled_activation_pattern / np.amax(rescaled_activation_pattern)
        heatmap = cv2.applyColorMap(np.uint8(255*rescaled_activation_pattern), cv2.COLORMAP_JET)
        heatmap = np.float32(heatmap) / 255
        heatmap = heatmap[...,::-1]
        overlayed_img = 0.5 * original_img + 0.3 * heatmap
        log('prototype activation map of the chosen image:')
        #plt.axis('off')
        plt.imsave(os.path.join(save_analysis_path, 'most_activated_prototypes',
                                'prototype_activation_map_by_top-%d_prototype.png' % i),
                   overlayed_img)

        # show the image overlayed with different normalized prototype activation map
        rescaled_activation_pattern = upsampled_activation_pattern - np.amin(upsampled_activation_pattern)

        # get the max activation of any proto on this image (works because we start with highest act, must be on rescale)
        if np.amax(rescaled_activation_pattern) > max_act:
            max_act = np.amax(rescaled_activation_pattern)

        rescaled_activation_pattern = rescaled_activation_pattern / max_act
        heatmap = cv2.applyColorMap(np.uint8(255*rescaled_activation_pattern), cv2.COLORMAP_JET)
        heatmap = np.float32(heatmap) / 255
        heatmap = heatmap[...,::-1]
        overlayed_img = 0.5 * original_img + 0.3 * heatmap
        #plt.axis('off')
        plt.imsave(os.path.join(save_analysis_path, 'most_activated_prototypes',
                                'prototype_activation_map_by_top-%d_prototype_normed.png' % i),
                   overlayed_img)
        log('--------------------------------------------------------------')
    log('***************************************************************')
    log('***************************************************************')
    ##### PROTOTYPES FROM TOP-k CLASSES

    log('Prototypes from top-%d classes:' % k)
    topk_logits, topk_classes = torch.topk(logits[idx], k=k)
    for i,c in enumerate(topk_classes.detach().cpu().numpy()):
        proto_act_normed_maps = []
        makedir(os.path.join(save_analysis_path, 'top-%d_class_prototypes' % (i+1)))

        log('top %d predicted class: %d' % (i+1, c))
        log('logit of the class: %f' % topk_logits[i])
        class_prototype_indices = np.nonzero(ppnet.prototype_class_identity.detach().cpu().numpy()[:, c])[0]
        class_prototype_activations = prototype_activations[idx][class_prototype_indices]
        _, sorted_indices_cls_act = torch.sort(class_prototype_activations)

        prototype_cnt = 1
        for j in reversed(sorted_indices_cls_act.detach().cpu().numpy()):
            prototype_index = class_prototype_indices[j]
            save_prototype(os.path.join(save_analysis_path, 'top-%d_class_prototypes' % (i+1),
                                        'top-%d_activated_prototype.png' % prototype_cnt),
                                        start_epoch_number, 
                                        prototype_index)
            save_prototype_full_size(fname=os.path.join(save_analysis_path, 'top-%d_class_prototypes' % (i+1),
                                                'top-%d_activated_prototype_full_size.png' % prototype_cnt),
                                                epoch=start_epoch_number,
                                                index=prototype_index,
                                                color=(0, 255, 255))
            save_prototype_original_img_with_bbox(fname=os.path.join(save_analysis_path, 'top-%d_class_prototypes' % (i+1),
                                                'top-%d_activated_prototype_in_original_pimg.png' % prototype_cnt),
                                                epoch=start_epoch_number,
                                                index=prototype_index,
                                                bbox_height_start=prototype_info[prototype_index][1],
                                                bbox_height_end=prototype_info[prototype_index][2],
                                                bbox_width_start=prototype_info[prototype_index][3],
                                                bbox_width_end=prototype_info[prototype_index][4],
                                                color=(0, 255, 255))
            save_prototype_self_activation(os.path.join(save_analysis_path, 
                                                        'top-%d_class_prototypes' % (i+1),
                                                        'top-%d_activated_prototype_self_act.png' % prototype_cnt),
                                                        start_epoch_number, 
                                                        prototype_index)
            log('prototype index: {0}'.format(prototype_index))
            log('prototype class identity: {0}'.format(prototype_img_identity[prototype_index]))
            if prototype_max_connection[prototype_index] != prototype_img_identity[prototype_index]:
                log('prototype connection identity: {0}'.format(prototype_max_connection[prototype_index]))
            log('activation value (similarity score): {0}'.format(prototype_activations[idx][prototype_index]))
            log('last layer connection: {0}'.format(ppnet.last_layer.weight[c][prototype_index]))

            activation_pattern = prototype_activation_patterns[idx][prototype_index].detach().cpu().numpy()
            upsampled_activation_pattern = cv2.resize(activation_pattern, dsize=(img_size, img_size),
                                                      interpolation=cv2.INTER_CUBIC)
            # logging
            f = open(save_analysis_path + '/top-' + str(i+1) + '_class_prototypes/' + 'top-' + str(prototype_cnt) + '_activated_prototype.txt', "w")
            f.write('similarity: {0:.3f}\n'.format(prototype_activations[idx][prototype_index]))
            f.write('last layer connection: {0:.3f}\n'.format(ppnet.last_layer.weight[c][prototype_index]))
            f.write('proto index: ' + str(prototype_index) + '\n')
            for class_id_ in range(num_classes):
                f.write(f'proto connection to class {class_id_}:')
                f.write(str(ppnet.last_layer.weight[class_id_][prototype_index]) + '\n')
            f.close()
            # show the most highly activated patch of the image by this prototype
            high_act_patch_indices = find_high_activation_crop(upsampled_activation_pattern)
            high_act_patch = original_img[high_act_patch_indices[0]:high_act_patch_indices[1],
                                          high_act_patch_indices[2]:high_act_patch_indices[3], :]
            log('most highly activated patch of the chosen image by this prototype:')
            #plt.axis('off')
            plt.imsave(os.path.join(save_analysis_path, 'top-%d_class_prototypes' % (i+1),
                                    'most_highly_activated_patch_by_top-%d_prototype.png' % prototype_cnt),
                       high_act_patch)
            log('most highly activated patch by this prototype shown in the original image:')
            imsave_with_bbox(fname=os.path.join(save_analysis_path, 'top-%d_class_prototypes' % (i+1),
                                                'most_highly_activated_patch_in_original_img_by_top-%d_prototype.png' % prototype_cnt),
                             img_rgb=original_img,
                             bbox_height_start=high_act_patch_indices[0],
                             bbox_height_end=high_act_patch_indices[1],
                             bbox_width_start=high_act_patch_indices[2],
                             bbox_width_end=high_act_patch_indices[3], color=(0, 255, 255))

            # show the image overlayed with prototype activation map
            rescaled_activation_pattern = upsampled_activation_pattern - np.amin(upsampled_activation_pattern)
            rescaled_activation_pattern = rescaled_activation_pattern / np.amax(rescaled_activation_pattern)
            heatmap = cv2.applyColorMap(np.uint8(255*rescaled_activation_pattern), cv2.COLORMAP_JET)
            heatmap = np.float32(heatmap) / 255
            heatmap = heatmap[...,::-1]
            overlayed_img = 0.5 * original_img + 0.3 * heatmap
            log('prototype activation map of the chosen image:')
            #plt.axis('off')
            plt.imsave(os.path.join(save_analysis_path, 'top-%d_class_prototypes' % (i+1),
                                    'prototype_activation_map_by_top-%d_prototype.png' % prototype_cnt),
                       overlayed_img)

            # show the image overlayed with differently normed prototype activation map
            rescaled_activation_pattern = upsampled_activation_pattern - np.amin(upsampled_activation_pattern)
            rescaled_activation_pattern = rescaled_activation_pattern / max_act
            heatmap = cv2.applyColorMap(np.uint8(255*rescaled_activation_pattern), cv2.COLORMAP_JET)
            heatmap = np.float32(heatmap) / 255
            heatmap = heatmap[...,::-1]
            overlayed_img = 0.5 * original_img + 0.3 * heatmap
            log('prototype activation map of the chosen image:')
            #plt.axis('off')
            plt.imsave(os.path.join(save_analysis_path, 'top-%d_class_prototypes' % (i+1),
                                    'prototype_activation_map_by_top-%d_prototype_normed.png' % prototype_cnt),
                       overlayed_img)
            proto_act_normed_maps.append(rescaled_activation_pattern)
            log('--------------------------------------------------------------')
            prototype_cnt += 1

        class_heatmap = np.average(np.asarray(proto_act_normed_maps), axis=0)
        class_heatmap = class_heatmap - np.amin(class_heatmap)
        class_heatmap = class_heatmap / np.amax(class_heatmap)
        class_heatmap = cv2.applyColorMap(np.uint8(255*class_heatmap), cv2.COLORMAP_JET)
        class_heatmap = np.float32(class_heatmap) / 255
        class_heatmap = class_heatmap[...,::-1]
        # print("\n\n\n\nclass heatmap before avg", np.asarray(proto_act_normed_maps).shape)
        # print("\n\n\n\nclass heatmap after avg", np.average(np.asarray(proto_act_normed_maps), axis=0).shape)
        # print("\n\n\n\nclass heatmap min max", np.amin(class_heatmap), np.amax(class_heatmap))
        overlayed_img = 0.5 * original_img + 0.3 * class_heatmap
        plt.imsave(os.path.join(save_analysis_path, 'top-%d_class_prototypes' % (i+1),
                                    'prototype_activation_map_by_whole_%d_class.png' % c),
                       overlayed_img)
        log('***************************************************************')

    if predicted_cls == correct_cls:
        log('Prediction is correct.')
    else:
        log('Prediction is wrong.')
    print("saved in ", save_analysis_path)

    
    logclose()
    
def visualize_origninal_image(test_image_name, excel_dir, files_dir):
    # visualize the original mammogram
    df = pd.read_excel(excel_dir)
    locations = df['Box_List']
    win_width = df['Win_Width']
    win_cen = df['Win_Center']
    names = list(df["File_Name"])
    test_image_name = test_image_name.split(".")[0] + ".png"
    i = names.index(test_image_name)
    for root, dir, files in os.walk(
            files_dir):
        for file in files:
            # find the index of the name
            path = os.path.join(root, file)
            temp = file.split("_")
            name = temp[-4][-5:] + "_" + temp[-3] + "_" + temp[-2] + "_" + temp[-1]
            if name != test_image_name:
                continue

            # read image into np
            reader = png.Reader(path)
            data = reader.read()
            pixels = data[2]
            image = []
            for row in pixels:
                row = np.asarray(row, dtype=np.uint16)
                image.append(row)
            image = np.stack(image, 1)

            wwidth = np.asarray(ast.literal_eval(win_width[i])).max()
            wcen = np.median(np.asarray(ast.literal_eval(win_cen[i])))

            image = ((image - wcen) / wwidth) + 0.5
            image = np.clip(image, 0, 1)

            # read the location
            location = locations[i]
            j, curr, temp = 0, "", []
            while j < len(location):
                if location[j] in "1234567890":
                    curr += location[j]
                else:
                    if curr:
                        temp.append(int(curr))
                        curr = ""
                j += 1
            location = temp
            if len(location) % 4 != 0:
                print("Illegal location information ", location)
                continue
            x1, y1, x2, y2 = location[0:4]
            x1, y1, x2, y2 = max(0, min(x1, x2) - 100), max(0, min(y1, y2) - 100), \
                             min(image.shape[0], max(x1, x2) + 100), min(image.shape[1], max(y1, y2) + 100)
            # x1, y1 = midx - target_size//2, midy - target_size//2
            # x2, y2 = x1 + target_size, y1 + target_size
            start_point = (y1, x1)
            end_point = (y2, x2)
            color = (0, 255, 0)
            thickness = 5
            image = cv2.rectangle(image, start_point, end_point, color, thickness)
            roi = image[x1:x2, y1:y2]
            print(np.amax(image), np.amin(image), np.amax(roi), np.amin(roi))
            image = np.rot90(image, k=3)
            plt.imsave(save_analysis_path + "/original_" + test_image_name, image, cmap="gray")
            plt.imsave(save_analysis_path + "/original_part_" + test_image_name, roi, cmap="gray")

            log("Successfully save original.")
