# Supplementary material for: Multi-site validation of an interpretable model to analyze breast masses
Source: PLoS One. 2025 Jun 26;20(6):e0320091. doi: 10.1371/journal.pone.0320091 (PMC12200715; doi:10.1371/journal.pone.0320091)
Supplement: S1 Source Code — Based off of https://github.com/alinajadebarnett/iaiabl. (ZIP) [file pone.0320091.s007.zip › S1_Source_Code/train.sh]

#!/bin/bash

nvidia-smi

echo "You would require an entire dataset to train using this script."

srun -u python main.py -latent=512 -experiment_run='0112_topkk=9_fa=0.001_random=4' \
                        -base="vgg16" \
                        -last_layer_weight=-1 \
                        -fa_coeff=0.001 \
                        -topk_k=9 \
                        -train_dir="/usr/xtmp/mammo/Lo1136i_with_fa/train_augmented_5000/" \
                        -push_dir="/usr/xtmp/mammo/Lo1136i_finer/by_margin/train/" \
                        -test_dir="/usr/xtmp/mammo/Lo1136i_with_fa/validation/" \
                        -random_seed=4 \
                        -finer_dir="/usr/xtmp/mammo/Lo1136i_finer/by_margin/train_augmented_250/" \
                        # -model=".pth" \
