# Supplementary material for: Multi-site validation of an interpretable model to analyze breast masses
Source: PLoS One. 2025 Jun 26;20(6):e0320091. doi: 10.1371/journal.pone.0320091 (PMC12200715; doi:10.1371/journal.pone.0320091)
Supplement: S1 Source Code — Based off of https://github.com/alinajadebarnett/iaiabl. (ZIP) [file pone.0320091.s007.zip › S1_Source_Code/preprocess.py]

import torch

mean = (0.485, 0.456, 0.406)
std = (0.229, 0.224, 0.225)

def preprocess(x, mean, std):
    assert x.size(1) == 3
    y = torch.zeros_like(x)
    for i in range(3):
        y[:, i, :, :] = (x[:, i, :, :] - mean[i]) / std[i]
    return y


def preprocess_input_function(x):
    '''
    allocate new tensor like x and apply the normalization used in the
    pretrained model
    '''
    return preprocess(x, mean=mean, std=std)

def undo_preprocess(x, mean, std):
    assert x.size(1) == 3
    y = torch.zeros_like(x)
    for i in range(3):
        y[:, i, :, :] = x[:, i, :, :] * std[i] + mean[i]
    return y

def undo_preprocess_input_function(x):
    '''
    allocate new tensor like x and undo the normalization used in the
    pretrained model
    '''
    return undo_preprocess(x, mean=mean, std=std)
