# Supplementary material for: Multi-site validation of an interpretable model to analyze breast masses
Source: PLoS One. 2025 Jun 26;20(6):e0320091. doi: 10.1371/journal.pone.0320091 (PMC12200715; doi:10.1371/journal.pone.0320091)
Supplement: S1 Source Code — Based off of https://github.com/alinajadebarnett/iaiabl. (ZIP) [file pone.0320091.s007.zip › S1_Source_Code/log.py]

import os
def create_logger(log_filename, display=True):
    f = open(log_filename, 'a')
    counter = [0]
    # this function will still have access to f after create_logger terminates
    def logger(text):
        if display:
            print(text)
        f.write(text + '\n')
        counter[0] += 1
        if counter[0] % 10 == 0:
            f.flush()
            os.fsync(f.fileno())
        # Question: do we need to flush()
    return logger, f.close
