# Supplementary material for: Multi-site validation of an interpretable model to analyze breast masses
Source: PLoS One. 2025 Jun 26;20(6):e0320091. doi: 10.1371/journal.pone.0320091 (PMC12200715; doi:10.1371/journal.pone.0320091)
Supplement: S1 Source Code — Based off of https://github.com/alinajadebarnett/iaiabl. (ZIP) [file pone.0320091.s007.zip › S1_Source_Code/gradcam_APs.py]

### Adapted from https://github.com/stefannc/GradCAM-Pytorch/blob/07fd6ece5010f7c1c9fbcc8155a60023819111d7/example.ipynb retrieved Mar 3 2021 #####

## cell 1: imports
import os
import PIL
import numpy as np
import torch
import torch.nn.functional as F
import torch.nn as nn
import torchvision.models as models
from torchvision.utils import make_grid, save_image

from gradcam_utils import visualize_cam, Normalize
from gradcam import GradCAM, GradCAMpp

import torchvision.transforms as transforms
from vanilla_vgg import Vanilla_VGG
from dataHelper import DatasetFolder, DatasetFolder_WithReplacement
from skimage.transform import resize
import our_vgg
from collections import defaultdict
import argparse
from tqdm import tqdm

f_map_location = lambda storage, loc: storage.cuda(torch.cuda.current_device())

def gradcam_aps_main(test_dir=os.environ.get('TEST_DIR', None), model_path = os.environ.get('VGG_MODEL_PATH', None),
                    per_class=True, save_location='./gradcam/tmp.png', classmap=None, num_bootstraps=100, bootstrap_force_all_classes=False):
    ## argparsing
    #parser = argparse.ArgumentParser()
    #parser.add_argument("-save_loc", type=str)
    #args = parser.parse_args()
    class Foo():
        def __init__(self):
            self.save_loc = save_location
    args = Foo()

    ## get our mammo img
    test_dataset = DatasetFolder(
            test_dir,
            augmentation=False,
            loader=np.load,
            extensions=("npy",),
            transform=transforms.Compose([
                torch.from_numpy,
            ]),
            classmap=classmap
        )
    test_loader = torch.utils.data.DataLoader(
            test_dataset, batch_size=1, shuffle=True,
            num_workers=4, pin_memory=False)
    sample_img, target, patient_id = next(iter(test_loader)) 
    print(patient_id, sample_img.shape, target.shape)
    normed_torch_img = sample_img[:, :-1].cuda()
    torch_img = normed_torch_img
    print("torch_img", torch_img.shape)


    ## cell 4: load model
    # vgg = models.vgg16(pretrained=True)
    vgg_us = torch.load(model_path, map_location=f_map_location)
    vgg_us.eval(), vgg_us.cuda();

    state_dict = vgg_us.state_dict()

    for key in list(state_dict.keys()):
        state_dict[key.replace('features.features.', 'features.')] = state_dict.pop(key)

    vgg_l = our_vgg.vgg16()
    vgg_l.load_state_dict(state_dict)
    vgg_l.eval(), vgg_l.cuda();

    # Ref: https://stackoverflow.com/q/54846905/7521428
    # print("### OUR MODEL ###")
    # l = [module for module in vgg_us.modules() if type(module) != nn.Sequential]
    # print(l)

    print("### USUAL VGG MODEL ###")
    vgg = models.vgg16(pretrained=True)
    vgg.eval(), vgg.cuda();
    # l = [module for module in vgg.modules() if type(module) != nn.Sequential]
    # print(l)

    cam_dict = dict()

    vgg_model_dict = dict(type='vgg', arch=vgg, layer_name='features_29', input_size=(224, 224))
    vgg_gradcam = GradCAM(vgg_model_dict, True)
    vgg_gradcampp = GradCAMpp(vgg_model_dict, True)
    cam_dict['vgg'] = [vgg_gradcam, vgg_gradcampp]

    vgg_model_dict = dict(type='vgg', arch=vgg, layer_name='features_6', input_size=(224, 224))
    vgg_gradcam = GradCAM(vgg_model_dict, True)
    vgg_gradcampp = GradCAMpp(vgg_model_dict, True)
    cam_dict['vgg_layer6'] = [vgg_gradcam, vgg_gradcampp]

    vgg_us_model_dict = dict(type='vgg_us', arch=vgg_us, layer_name='features_29', input_size=(224, 224))
    vgg_us_gradcam = GradCAM(vgg_us_model_dict, True)
    vgg_us_gradcampp = GradCAMpp(vgg_us_model_dict, True)
    cam_dict['vgg_us'] = [vgg_us_gradcam, vgg_us_gradcampp]

    vgg_l_model_dict = dict(type='vgg', arch=vgg_l, layer_name='features_29', input_size=(224, 224))
    vgg_l_gradcam = GradCAM(vgg_l_model_dict, True)
    vgg_l_gradcampp = GradCAMpp(vgg_l_model_dict, True)
    cam_dict['vgg_l'] = [vgg_l_gradcam, vgg_l_gradcampp]

    ## cell 5: make image grid
    images = []

    for gradcam, gradcam_pp in cam_dict.values():
        mask, _ = gradcam(normed_torch_img)
        # print("Min of mask is: ", torch.min(mask))
        # print("Max of mask is: ", torch.max(mask))
        heatmap, result = visualize_cam(mask, torch_img)

        mask_pp, _ = gradcam_pp(normed_torch_img)
        # print("Max of mask_pp is: ", torch.max(mask_pp))
        heatmap_pp, result_pp = visualize_cam(mask_pp, torch_img)

        images.append(torch.stack([torch_img.squeeze().cpu(), heatmap, heatmap_pp, result, result_pp], 0))


    image_grid = make_grid(torch.cat(images, 0), nrow=5)

    ## cell 6: save image grid
    output_path = args.save_loc

    # os.makedirs(output_path[:-8])

    print('saving image to', output_path)

    save_image(image_grid, output_path)

    ## from AP generator
    def activation_precision(dataloader, # can be train, test, train_finer, test_finer
                            model,
                            gradcam,
                            num_classes,
                            preprocess_input_function=None,
                            log=print,
                            debug_mode=True,
                            per_class=per_class):

        #assert dataloader loads with fourth channel
        #assert dataloader batch size of 1

        precisions = []

        per_class_hp = defaultdict(list)

        if debug_mode:
            print(f'running activation precision for gradcam for {num_classes} classes')

        for idx, (search_batch_input, search_y, patient_id) in enumerate(dataloader):
            if debug_mode:
                print('batch {}'.format(idx))
            if preprocess_input_function is not None:
                # print('preprocessing input for pushing ...')
                # search_batch = copy.deepcopy(search_batch_input)
                search_batch = preprocess_input_function(search_batch_input[:, :3, : , :])
            else:
                search_batch = search_batch_input

            search_batch = search_batch_input[:, :3, : , :]
            fine_anno = 1 - search_batch_input[:, 3:, : , :]

            if debug_mode:
                print("search_batch:", search_batch.shape)
                print("fine_anno:", fine_anno.shape)
                print("search_y:", search_y.detach().cpu().numpy()[0])
                print("search_y.shape, sy[0]:", search_y.shape, search_y[0])
                print("fine_anno[0][0][0][0]: ", fine_anno[0][0][0][0])
                print("fine_anno[0][0][122][122]: ", fine_anno[0][0][122][122])


            with torch.no_grad():
                search_batch = search_batch.cuda()
                fine_anno = fine_anno.cuda()

            proto_acts, _ = gradcam(search_batch, class_idx=search_y.detach().cpu().numpy()[0])

            if debug_mode:
                print("proto_acts:", proto_acts.shape)

            hps = fine_anno * proto_acts

            if debug_mode:
                print("hps:", hps.shape)

            fine_anno_ = np.copy(fine_anno.detach().cpu().numpy())

            percentile = 95

            activation_map_ = proto_acts.cpu()
            threshold = np.percentile(activation_map_, percentile)
            mask = np.ones(activation_map_.shape)
            mask[activation_map_ < threshold] = 0

            if idx==0 and debug_mode:
                print("act_map:", activation_map_.shape)
                print("mask:", mask.shape)
                print("fine_anno_:", fine_anno_.shape)
            denom = np.sum(mask)
            num = np.sum(mask * fine_anno_[0][0])

            if idx==0 and debug_mode:
                print(f"act. prec. for first image is: {num/denom}")
            precisions.append(num/denom)
            per_class_hp[search_y.detach().cpu().numpy()[0]].append(num/denom)


        if per_class:
            per_class_hp_list = []
            for k, v in per_class_hp.items():
                per_class_hp_list.append((k, np.average(np.asarray(v))))
            per_class_hp_list.sort(key=lambda x: x[0])
            return per_class_hp_list
        else:
            return np.average(np.asarray(precisions))


    ## call the AP func for a single check

    #test_dir = '/usr/xtmp/IAIABL/Lo1136i_finer/by_margin/test/'
    test_dataset = DatasetFolder(
            test_dir,
            augmentation=False,
            loader=np.load,
            extensions=("npy",),
            transform=transforms.Compose([
                torch.from_numpy,
            ]),
            classmap=classmap
        )
    test_loader = torch.utils.data.DataLoader(
            test_dataset, batch_size=1, shuffle=True,
            num_workers=4, pin_memory=False)

    num_classes = len(set(test_dataset.class_to_idx.values()))

    print("fine-scale activation precision for gradCAM is: ", 
            activation_precision(dataloader=test_loader, # can be train, test, train_finer, test_finer
                                model=vgg_l,
                                gradcam=vgg_l_gradcam,
                                num_classes=num_classes,
                                preprocess_input_function=None,
                                log=print,
                                debug_mode=False,
                                per_class=per_class)
            )

    print("fine-scale activation precision for gradCAM++ is: ", 
            activation_precision(dataloader=test_loader, # can be train, test, train_finer, test_finer
                                model=vgg_l,
                                gradcam=vgg_l_gradcampp,
                                num_classes=num_classes,
                                preprocess_input_function=None,
                                log=print,
                                debug_mode=False,
                                per_class=per_class)
            )

    #test_dir = '/usr/xtmp/IAIABL/Lo1136i_with_fa/test/'
    test_dataset = DatasetFolder(
            test_dir,
            augmentation=False,
            loader=np.load,
            extensions=("npy",),
            transform=transforms.Compose([
                torch.from_numpy,
            ]),
            classmap=classmap
        )
    test_loader = torch.utils.data.DataLoader(
            test_dataset, batch_size=1, shuffle=True,
            num_workers=4, pin_memory=False)

    num_classes = len(set(test_dataset.class_to_idx.values()))

    print("lesion-scale activation precision for gradCAM is: ", 
            activation_precision(dataloader=test_loader, # can be train, test, train_finer, test_finer
                                model=vgg_l,
                                gradcam=vgg_l_gradcam,
                                num_classes=num_classes,
                                preprocess_input_function=None,
                                log=print,
                                debug_mode=False,
                                per_class=per_class)
            )

    print("lesion-scale activation precision for gradCAM++ is: ", 
            activation_precision(dataloader=test_loader, # can be train, test, train_finer, test_finer
                                model=vgg_l,
                                gradcam=vgg_l_gradcampp,
                                num_classes=num_classes,
                                preprocess_input_function=None,
                                log=print,
                                debug_mode=False,
                                per_class=per_class)
            )


    ## bootstrapped AP function calls

    f_test_dir = test_dir#'/usr/xtmp/IAIABL/Lo1136i_finer/by_margin/test/'
    l_test_dir = test_dir#'/usr/xtmp/IAIABL/Lo1136i_with_fa/test/'

    for test_dir in [f_test_dir]:#, l_test_dir]:
        print(f'for data in {test_dir}')
        test_dataset = DatasetFolder_WithReplacement(
            test_dir,
            augmentation=False,
            loader=np.load,
            extensions=("npy",),
            transform=transforms.Compose([
                torch.from_numpy,
            ]),
            classmap=classmap
            )

        test_batch_size = len(test_dataset.samples) # we decided to use a sample size equal to the size of the test set.
        CI = 0.95 # confidence interval
        num_iterations = num_bootstraps #DEAR REVIEWERS: In the implementation presented in the paper this value was 5000, but to make the demo faster I reduced this value.
        if per_class:
            aps = [[0]*num_iterations for j in range(num_classes)]
            aps_pp = [[0]*num_iterations for j in range(num_classes)]

            def safe_res(i, res, ap):
                if len(res) == num_classes:

                    for j in range(num_classes):
                        
                        try:
                            ap[j][i] = res[j][1]
                        except:
                            print('j', j, 'i', i, len(res), 'nc', num_classes)
                            print(res)
                            print(len(res[j]))
                            raise
                else:
                    clzs = set(range(num_classes))
                    for clz, ap_score in res:
                        ap[int(clz)][i] = ap_score
                        clzs.remove(clz)
                    for clz in clzs:
                        ap[int(clz)][i] = np.nan

            i = 0
            skipped_samples = 0
            reported_i = 0
            while i < num_iterations:

                if (i - 1) % 5 == 0 and reported_i != i:
                    reported_i = i
                    print(f'Completed {i} samples.', end=' ')
                    if bootstrap_force_all_classes:
                        print(f'Skipped {skipped_samples} that did not include all classes.')
                    else:
                        print()

                test_loader = torch.utils.data.DataLoader(
                        test_dataset, batch_size=1, shuffle=True,
                        num_workers=4, pin_memory=False)
                gc_res = activation_precision(dataloader=test_loader, # can be train, test, train_finer, test_finer
                                            model=vgg_l,
                                            gradcam=vgg_l_gradcam,
                                            num_classes=num_classes,
                                            preprocess_input_function=None,
                                            log=print,
                                            debug_mode=False,
                                            per_class=per_class)
                
                if len(gc_res) < num_classes and bootstrap_force_all_classes:
                    # sample did not include all classes
                    skipped_samples += 1
                    continue

                safe_res(i, gc_res, aps)

                gpp_res = activation_precision(dataloader=test_loader, # can be train, test, train_finer, test_finer
                                                model=vgg_l,
                                                gradcam=vgg_l_gradcampp,
                                                num_classes=num_classes,
                                                preprocess_input_function=None,
                                                log=print,
                                                debug_mode=False,
                                                per_class=per_class)

                safe_res(i, gpp_res, aps_pp)

                i += 1

            vois = []
            for j in range(num_classes):
                vois.append((aps[j], f'GradCAM AP Class {j}'))
            for j in range(num_classes):
                vois.append((aps_pp[j], f'GradCAM++ AP Class {j}'))
            # vois = zip([aps_0, aps_1, aps_2, aps_pp_0, aps_pp_1, aps_pp_2],\
            #             ['GradCAM AP Class 0', 'GradCAM AP Class 1', 'GradCAM AP Class 2',
            #              'GradCAM++ AP Class 0', 'GradCAM++ AP Class 1', 'GradCAM++ AP Class 2'])
        else:
            aps = [0]*num_iterations
            aps_pp = [0]*num_iterations
            
            for i in tqdm(range(num_iterations)):
                test_loader = torch.utils.data.DataLoader(
                        test_dataset, batch_size=1, shuffle=True,
                        num_workers=4, pin_memory=False)
                
                aps_2[i] = activation_precision(dataloader=test_loader, # can be train, test, train_finer, test_finer
                                            model=vgg_l,
                                            gradcam=vgg_l_gradcam,
                                            num_classes=num_classes,
                                            preprocess_input_function=None,
                                            log=print,
                                            debug_mode=False,
                                            per_class=per_class)

                aps_pp_0[i] = activation_precision(dataloader=test_loader, # can be train, test, train_finer, test_finer
                                                model=vgg_l,
                                                gradcam=vgg_l_gradcampp,
                                                num_classes=num_classes,
                                                preprocess_input_function=None,
                                                log=print,
                                                debug_mode=False,
                                                per_class=per_class)
                
            vois = zip([aps, aps_pp],\
                        ['gradcam', 'gradcam++'])
        lower, upper = 100 * ( (1.0 - CI)/2. ), 100 *  ( 1.0 - ((1.0 - CI)/2.) )

        formatted_vois = []
        for valueofinterest, valueofinterest_str in vois:
            voi_mean = np.nanmean(np.asarray(valueofinterest))
            voi_std = np.nanstd(np.asarray(valueofinterest))
            voi_lower, voi_upper = np.percentile(valueofinterest, [lower, upper])

            formatted_vois.append((valueofinterest_str, voi_mean, voi_lower, voi_upper))
            print(f"Final mean {valueofinterest_str} is {voi_mean}, std {voi_std} {CI*100}% confidence iterval accuracy is {voi_lower} to {voi_upper} with {num_iterations} iterations.")

        return formatted_vois
