# Supplementary material for: Multi-site validation of an interpretable model to analyze breast masses
Source: PLoS One. 2025 Jun 26;20(6):e0320091. doi: 10.1371/journal.pone.0320091 (PMC12200715; doi:10.1371/journal.pone.0320091)
Supplement: S1 Source Code — Based off of https://github.com/alinajadebarnett/iaiabl. (ZIP) [file pone.0320091.s007.zip › S1_Source_Code/run_gradCAM.sh]

#!/bin/bash

echo "start running"

nvidia-smi

python gradcam_APs.py -save_loc /usr/xtmp/IAIABL/gradCAM_imgs/view.png

echo "finish running"
