# Supplementary material for: Multi-site validation of an interpretable model to analyze breast masses
Source: PLoS One. 2025 Jun 26;20(6):e0320091. doi: 10.1371/journal.pone.0320091 (PMC12200715; doi:10.1371/journal.pone.0320091)
Supplement: S1 Source Code — Based off of https://github.com/alinajadebarnett/iaiabl. (ZIP) [file pone.0320091.s007.zip › S1_Source_Code/README.md]

# External Validation of IAIA-BL

This codebase contains the codebase for "Multi-site validation of an interpretable model to analyze breast masses."
This codebase is forked from `https://github.com/alinajadebarnett/iaiabl` and the overwhelming majority of the code is from the original repository.
The [original readme](IAIA-BL_README.md) has been moved.
Additions to this repository enable the site-specific analysis presented in the paper.

## Environment Configuration

Create python 3.7.3 environment (`conda env create --file conda-env.yaml`) and activate it (`conda activate iaia-bl-ext`).

Install the dependencies with `pip install -r external-requirements.txt --extra-index-url https://download.pytorch.org/whl/cu92`.

Then fix the dependency conflict with tensorboard and torchaudio by installing `pip install tensorboard==2.1.0 torchaudio==0.7.0 --no-deps --extra-index-url https://download.pytorch.org/whl/cu92`.

## Model Weights

Model weights are available upon request.

## Replicating on EMBED Open Data

### Download EMBED Open Data

EMBED Open Data is available through [AWS Open Data](https://registry.opendata.aws/emory-breast-imaging-dataset-embed/) under controlled access.
Using the "Controlled Access" button the EMBED Open Data page, you can request access for your research project.
You will be given instructions on how to download the dataset.

### ImageMagick and OncoData to Extract the DICOMs

You can download `ImageMagick` for your OS from https://imagemagick.org/.
You will also need to clone [OncoData](https://github.com/yala/OncoData_Public).
Follow the instructions in the OncoData repo to install OncoData's python dependencies.

Once you have `ImageMagick` and `OncoData` installed, set the following environment variables:

- `EMBED_OPEN_DATA_DICOM_DIR` - path to the EMBED Open Data DICOMs
- `EMBED_OPEN_DATA_PNG_DIR` - path where extracted PNGs will land

Then run

```{bash}
scripts/dicom_to_png/dicom_to_png.py --dicom_dir=$EMBED_OPEN_DATA_DICOM_DIR --imagemagick --dicom_types=mammo --png_dir=$EMBED_OPEN_DATA_PNG_DIR
```

**Note:** OncoData also supports matlab and dcmtk as extraction tools. ImageMagick was used for this study, but the results should be the same so long as windowing and leveling are applied during extraction.

### Prepare Metadata

IAIA-BL works on extracted ROIs from images.
To extract the ROIs, you need PNGs and metadata about the location of the ROIs.

Set the following environment variables:

- `EMBED_DATA_TABLE_DIR` - path tables from EMBED Open Data
- `EMBED_DATA_NP_DIR` - path to where generated numpy files will be output

Then run `python extract_rois_embed.py` to select the metadata for only the images that will be included in the final analysis.

The resulting metadata will be output in `$EMBED_OPEN_DATA_NP_DIR/image-metadata.csv`.

### Run Inference

Run the cells in `EMBEDOpenDataEvaluation.ipynb` to run margin and malignancy prediction.

## Site-Specific Notebooks

These notebooks were used for curating datasets and generating outputs on each site.

- `DukeEvaluation.ipynb`: Replicates the results from [1] on Duke's dataset.
- `ICADDataset.ipynb`: Data preparation for the dataset from iCAD.
- `ICADEvaluation.ipynb`: Evaluate models on iCAD Dataset prepared in `ICADDataset.ipynb`.
- `EmoryDataset.ipynb`: Data preparation for the dataset from Emory.
- `EmoryEvaluation.ipynb`: Evaluate models on Emory Dataset prepared in `EmoryDataset.ipynb`.
- `EMBEDOpenDatasetEvaluation.ipynb`: Evaluate models on Emory Dataset prepared in `extract_rois_embed.py`.

## References

[1] Barnett, Alina Jade, et al. "A case-based interpretable deep learning model for classification of mass lesions in digital mammography." Nature Machine Intelligence 3.12 (2021): 1061-1070.
