# Supplementary material for: Multi-site validation of an interpretable model to analyze breast masses
Source: PLoS One. 2025 Jun 26;20(6):e0320091. doi: 10.1371/journal.pone.0320091 (PMC12200715; doi:10.1371/journal.pone.0320091)
Supplement: S1 Source Code — Based off of https://github.com/alinajadebarnett/iaiabl. (ZIP) [file pone.0320091.s007.zip › S1_Source_Code/train_vanilla_malignancy.sh]

#!/bin/bash

nvidia-smi

srun -u python vanilla_vgg.py -model="vgg16"  \
                              -train_dir="/usr/xtmp/IAIABL/Lo1136i/bymal/train/" \
                              -test_dir="/usr/xtmp/IAIABL/Lo1136i/bymal/test/"\
                              -name="0202_vanilla_2mal_vgg16_latent512_random=12"\
                              -lr="1e-5" \
                              -wd="1e-1" \
                              -num_classes="2"
