# Supplementary material for: Multi-site validation of an interpretable model to analyze breast masses
Source: PLoS One. 2025 Jun 26;20(6):e0320091. doi: 10.1371/journal.pone.0320091 (PMC12200715; doi:10.1371/journal.pone.0320091)
Supplement: S1 Source Code — Based off of https://github.com/alinajadebarnett/iaiabl. (ZIP) [file pone.0320091.s007.zip › S1_Source_Code/find_nearest.py]

import torch
import numpy as np

import heapq

import matplotlib.pyplot as plt
import os
import copy
import time

import cv2

from receptive_field import compute_rf_prototype
from helpers import makedir, find_high_activation_crop

def imsave_with_bbox(fname, img_rgb, bbox_height_start, bbox_height_end,
                     bbox_width_start, bbox_width_end, color=(0, 255, 255)):
    img_bgr_uint8 = cv2.cvtColor(np.uint8(255*img_rgb), cv2.COLOR_RGB2BGR)
    cv2.rectangle(img_bgr_uint8, (bbox_width_start, bbox_height_start), (bbox_width_end-1, bbox_height_end-1),
                  color, thickness=2)
    img_rgb_uint8 = img_bgr_uint8[...,::-1]
    img_rgb_float = np.float32(img_rgb_uint8) / 255
    #plt.imshow(img_rgb_float)
    #plt.axis('off')
    plt.imsave(fname, img_rgb_float)

class ImagePatch:

    def __init__(self, patch, label, distance,
                 original_img=None, act_pattern=None, patch_indices=None, conv_output=None):
        self.patch = patch
        self.label = label
        self.conv_output = conv_output
        self.negative_distance = -distance

        self.original_img = original_img
        self.act_pattern = act_pattern
        self.patch_indices = patch_indices

    def __lt__(self, other):
        return self.negative_distance < other.negative_distance


class ImagePatchInfo:

    def __init__(self, label, distance):
        self.label = label
        self.negative_distance = -distance

    def __lt__(self, other):
        return self.negative_distance < other.negative_distance


# find the nearest patches in the dataset to each prototype
def find_k_nearest_patches_to_prototypes(dataloader, # pytorch dataloader (must be unnormalized in [0,1])
                                         prototype_network_parallel, # pytorch network with prototype_vectors
                                         k=5,
                                         preprocess_input_function=None, # normalize if needed
                                         full_save=False, # save all the images
                                         root_dir_for_saving_images='./nearest',
                                         log=print,
                                         prototype_activation_function_in_numpy=None):
    prototype_network_parallel.eval()
    '''
    full_save=False will only return the class identity of the closest
    patches, but it will not save anything.
    '''
    log('find nearest patches')
    start = time.time()
    n_prototypes = prototype_network_parallel.module.num_prototypes
    
    prototype_shape = prototype_network_parallel.module.prototype_shape
    max_dist = prototype_shape[1] * prototype_shape[2] * prototype_shape[3]

    protoL_rf_info = prototype_network_parallel.module.proto_layer_rf_info

    heaps = []
    # allocate an array of n_prototypes number of heaps
    for _ in range(n_prototypes):
        # a heap in python is just a maintained list
        heaps.append([])

    for idx, (search_batch_input, search_y, patient_id) in enumerate(dataloader):
        print('batch {}'.format(idx))
        if preprocess_input_function is not None:
            # print('preprocessing input for pushing ...')
            # search_batch = copy.deepcopy(search_batch_input)
            search_batch = preprocess_input_function(search_batch_input[:, :3, : , :])

        else:
            search_batch = search_batch_input

        with torch.no_grad():
            search_batch = search_batch.cuda()
            protoL_input_torch, proto_dist_torch = \
                prototype_network_parallel.module.push_forward(search_batch)

        #protoL_input_ = np.copy(protoL_input_torch.detach().cpu().numpy())
        proto_dist_ = np.copy(proto_dist_torch.detach().cpu().numpy())

        for img_idx, distance_map in enumerate(proto_dist_):
            for j in range(n_prototypes):
                # find the closest patches in this batch to prototype j
                closest_patch_distance_to_prototype_j = np.amin(distance_map[j])

                if full_save:
                    closest_patch_indices_in_distance_map_j = \
                        list(np.unravel_index(np.argmin(distance_map[j],axis=None),
                                              distance_map[j].shape))
                    closest_patch_indices_in_distance_map_j = [0] + closest_patch_indices_in_distance_map_j
                    closest_patch_indices_in_img = \
                        compute_rf_prototype(search_batch.size(2),
                                             closest_patch_indices_in_distance_map_j,
                                             protoL_rf_info)
                    closest_patch = \
                        search_batch_input[img_idx, :,
                                           closest_patch_indices_in_img[1]:closest_patch_indices_in_img[2],
                                           closest_patch_indices_in_img[3]:closest_patch_indices_in_img[4]]
                    closest_patch = closest_patch.numpy()
                    closest_patch = np.transpose(closest_patch, (1, 2, 0))

                    original_img = search_batch_input[img_idx].numpy()
                    original_img = np.transpose(original_img, (1, 2, 0))

                    if prototype_network_parallel.module.prototype_activation_function == 'log':
                        act_pattern = np.log((distance_map[j] + 1)/(distance_map[j] + prototype_network_parallel.module.epsilon))
                    elif prototype_network_parallel.module.prototype_activation_function == 'linear':
                        act_pattern = max_dist - distance_map[j]
                    else:
                        act_pattern = prototype_activation_function_in_numpy(distance_map[j])

                    # 4 numbers: height_start, height_end, width_start, width_end
                    patch_indices = closest_patch_indices_in_img[1:5]

                    # construct the closest patch object
                    closest_patch = ImagePatch(patch=closest_patch,
                                               label=search_y[img_idx],
                                               conv_output=protoL_input_torch[img_idx],
                                               distance=closest_patch_distance_to_prototype_j,
                                               original_img=original_img,
                                               act_pattern=act_pattern,
                                               patch_indices=patch_indices)
                else:
                    closest_patch = ImagePatchInfo(label=search_y[img_idx],
                                                   distance=closest_patch_distance_to_prototype_j)


                # add to the j-th heap
                if len(heaps[j]) < k:
                    heapq.heappush(heaps[j], closest_patch)
                else:
                    # heappushpop runs more efficiently than heappush
                    # followed by heappop
                    heapq.heappushpop(heaps[j], closest_patch)

    # after looping through the dataset every heap will
    # have the k closest prototypes
    for j in range(n_prototypes):
        # finally sort the heap; the heap only contains the k closest
        # but they are not ranked yet
        heaps[j].sort()
        heaps[j] = heaps[j][::-1]

        if full_save:

            dir_for_saving_images = os.path.join(root_dir_for_saving_images,
                                                 str(j))
            makedir(dir_for_saving_images)

            labels = []

            for i, patch in enumerate(heaps[j]):
                # save the activation pattern of the original image where the patch comes from
                np.save(os.path.join(dir_for_saving_images,
                                     'nearest-' + str(i+1) + '_act.npy'),
                        patch.act_pattern)
                
                # save the original image where the patch comes from
                plt.imsave(fname=os.path.join(dir_for_saving_images,
                                              'nearest-' + str(i+1) + '_original.png'),
                           arr=patch.original_img[:,:,0:3],
                           vmin=0.0,
                           vmax=1.0)

                # save the original image with the fa
                try:
                    if patch.original_img.shape[2]==4:
                        plt.imsave(fname=os.path.join(dir_for_saving_images,
                                                    'nearest-' + str(i+1) + '_original_with_fa.png'),
                                arr=patch.original_img[:,:,1:4],
                                vmin=0.0,
                                vmax=1.0)
                except Exception as e:
                    print("Exception in original img with fa: ", e)
                
                # overlay (upsampled) activation on original image and save the result
                img_size = patch.original_img.shape[0]
                upsampled_act_pattern = cv2.resize(patch.act_pattern,
                                                   dsize=(img_size, img_size),
                                                   interpolation=cv2.INTER_LINEAR)
                rescaled_act_pattern = upsampled_act_pattern - np.amin(upsampled_act_pattern)
                rescaled_act_pattern = rescaled_act_pattern / np.amax(rescaled_act_pattern)
                heatmap = cv2.applyColorMap(np.uint8(255*rescaled_act_pattern), cv2.COLORMAP_JET)
                heatmap = np.float32(heatmap) / 255
                heatmap = heatmap[...,::-1]
                overlayed_original_img = 0.5 * patch.original_img[:,:,0:3] + 0.3 * heatmap
                plt.imsave(fname=os.path.join(dir_for_saving_images,
                                              'nearest-' + str(i+1) + '_original_with_heatmap.png'),
                           arr=overlayed_original_img,
                           vmin=0.0,
                           vmax=1.0)

                # overlay activation on original image with fa and save the result
                try:
                    if patch.original_img.shape[2]==4:
                        img_size = patch.original_img.shape[0]
                        upsampled_act_pattern = cv2.resize(patch.act_pattern,
                                                        dsize=(img_size, img_size),
                                                        interpolation=cv2.INTER_LINEAR)
                        rescaled_act_pattern = upsampled_act_pattern - np.amin(upsampled_act_pattern)
                        rescaled_act_pattern = rescaled_act_pattern / np.amax(rescaled_act_pattern)
                        heatmap = cv2.applyColorMap(np.uint8(255*rescaled_act_pattern), cv2.COLORMAP_JET)
                        heatmap = np.float32(heatmap) / 255
                        heatmap = heatmap[...,::-1]
                        overlayed_original_img = 0.5 * patch.original_img[:,:,1:4] + 0.3 * heatmap
                        plt.imsave(fname=os.path.join(dir_for_saving_images,
                                                    'nearest-' + str(i+1) + '_original_with_fa_and_heatmap.png'),
                                arr=overlayed_original_img,
                                vmin=0.0,
                                vmax=1.0)
                except Exception as e:
                    print("Exception in overlay activation on original img with fa: ", e)
                
                # if different from original image, save the patch (i.e. receptive field)
                if patch.patch.shape[0] != img_size or patch.patch.shape[1] != img_size:
                    np.save(os.path.join(dir_for_saving_images,
                                         'nearest-' + str(i+1) + '_receptive_field_indices.npy'),
                            patch.patch_indices)
                    plt.imsave(fname=os.path.join(dir_for_saving_images,
                                              'nearest-' + str(i+1) + '_receptive_field.png'),
                               arr=patch.patch,
                               vmin=0.0,
                               vmax=1.0)
                    # save the receptive field patch with heatmap
                    overlayed_patch = overlayed_original_img[patch.patch_indices[0]:patch.patch_indices[1],
                                                             patch.patch_indices[2]:patch.patch_indices[3], 0:3]
                    plt.imsave(fname=os.path.join(dir_for_saving_images,
                                              'nearest-' + str(i+1) + '_receptive_field_with_heatmap.png'),
                               arr=overlayed_patch,
                               vmin=0.0,
                               vmax=1.0)
                    
                # save the highly activated patch    
                high_act_patch_indices = find_high_activation_crop(upsampled_act_pattern)
                high_act_patch = patch.original_img[high_act_patch_indices[0]:high_act_patch_indices[1],
                                                    high_act_patch_indices[2]:high_act_patch_indices[3], 0:3]
                np.save(os.path.join(dir_for_saving_images,
                                     'nearest-' + str(i+1) + '_high_act_patch_indices.npy'),
                        high_act_patch_indices)
                plt.imsave(fname=os.path.join(dir_for_saving_images,
                                              'nearest-' + str(i+1) + '_high_act_patch.png'),
                           arr=high_act_patch,
                           vmin=0.0,
                           vmax=1.0)
                # save the original image with bounding box showing high activation patch
                imsave_with_bbox(fname=os.path.join(dir_for_saving_images,
                                       'nearest-' + str(i+1) + '_high_act_patch_in_original_img.png'),
                                 img_rgb=patch.original_img[:,:,0:3],
                                 bbox_height_start=high_act_patch_indices[0],
                                 bbox_height_end=high_act_patch_indices[1],
                                 bbox_width_start=high_act_patch_indices[2],
                                 bbox_width_end=high_act_patch_indices[3], color=(0, 255, 255))
            
            labels = np.array([patch.label for patch in heaps[j]])
            np.save(os.path.join(dir_for_saving_images, 'class_id.npy'),
                    labels)

    labels_all_prototype = np.array([[patch.label for patch in heaps[j]] for j in range(n_prototypes)])
    neg_dists_all_prototype = np.array([[patch.negative_distance for patch in heaps[j]] for j in range(n_prototypes)])

    if full_save:
        np.save(os.path.join(root_dir_for_saving_images, 'full_class_id.npy'),
                labels_all_prototype)
        #print(labels_all_prototype)
        np.save(os.path.join(root_dir_for_saving_images, 'full_class_neg_distance.npy'),
                neg_dists_all_prototype)
    end = time.time()
    log('\tfind nearest patches time: \t{0}'.format(end - start))

    return labels_all_prototype
