# Supplementary material for: Multi-site validation of an interpretable model to analyze breast masses
Source: PLoS One. 2025 Jun 26;20(6):e0320091. doi: 10.1371/journal.pone.0320091 (PMC12200715; doi:10.1371/journal.pone.0320091)
Supplement: S1 Source Code — Based off of https://github.com/alinajadebarnett/iaiabl. (ZIP) [file pone.0320091.s007.zip › S1_Source_Code/IAIA-BL.LICENSE]

The copyrights of this software are owned by Duke University. As such, two licenses to this software are offered:
1. An open-source license under the MIT license for non-commercial use.
2. A custom license with Duke University, for commercial use or for use without the MIT license restrictions. 

As a recipient of this software, you may choose which license to receive the code under. Outside contributions to the Duke owned code base cannot be accepted unless the contributor transfers the copyright to those changes over to Duke University.
To enter a custom license agreement without the MIT license restrictions, please contact the Digital Innovations department at Duke Office for Translation & Commercialization (OTC) (https://olv.duke.edu/software/) at olvquestions@duke.edu with reference to “OLV File No. 007674” in your email. 
 
Please note that this software is distributed AS IS, WITHOUT ANY WARRANTY; and without the implied warranty of MERCHANTABILITY or FITNESS FOR A PARTICULAR PURPOSE.
--

(c) Copyright 2021. Duke University. All Rights Reserved. 
Developed by Alina Jade Barnett, Fides Regina Schwartz, Chaofan Tao, Chaofan Chen, Yinhao Ren, Joseph Y. Lo, 
and Cynthia Rudin at Duke University. 
