# Supplementary material for: Multi-site validation of an interpretable model to analyze breast masses
Source: PLoS One. 2025 Jun 26;20(6):e0320091. doi: 10.1371/journal.pone.0320091 (PMC12200715; doi:10.1371/journal.pone.0320091)
Supplement: S1 Source Code — Based off of https://github.com/alinajadebarnett/iaiabl. (ZIP) [file pone.0320091.s007.zip › S1_Source_Code/gradcam_utils.py]

### Adapted from https://github.com/stefannc/GradCAM-Pytorch/blob/07fd6ece5010f7c1c9fbcc8155a60023819111d7/example.ipynb retrieved Mar 3 2021 #####

import cv2
import numpy as np
import torch

def visualize_cam(mask, img):
    """Make heatmap from mask and synthesize GradCAM result image using heatmap and img.
    Args:
        mask (torch.tensor): mask shape of (1, 1, H, W) and each element has value in range [0, 1]
        img (torch.tensor): img shape of (1, 3, H, W) and each pixel value is in range [0, 1]
        
    Return:
        heatmap (torch.tensor): heatmap img shape of (3, H, W)
        result (torch.tensor): synthesized GradCAM result of same shape with heatmap.
    """
    mask = mask.cpu()
    heatmap = cv2.applyColorMap(np.uint8(255 * mask.squeeze()), cv2.COLORMAP_JET)
    heatmap = torch.from_numpy(heatmap).permute(2, 0, 1).float().div(255)
    b, g, r = heatmap.split(1)
    heatmap = torch.cat([r, g, b])
    
    result = heatmap+img.cpu()
    result = result.div(result.max()).squeeze()
    
    return heatmap, result


def find_resnet_layer(arch, target_layer_name):
    """Find resnet layer to calculate GradCAM and GradCAM++
    
    Args:
        arch: default torchvision densenet models
        target_layer_name (str): the name of layer with its hierarchical information. please refer to usages below.
            target_layer_name = 'conv1'
            target_layer_name = 'layer1'
            target_layer_name = 'layer1_basicblock0'
            target_layer_name = 'layer1_basicblock0_relu'
            target_layer_name = 'layer1_bottleneck0'
            target_layer_name = 'layer1_bottleneck0_conv1'
            target_layer_name = 'layer1_bottleneck0_downsample'
            target_layer_name = 'layer1_bottleneck0_downsample_0'
            target_layer_name = 'avgpool'
            target_layer_name = 'fc'
            
    Return:
        target_layer: found layer. this layer will be hooked to get forward/backward pass information.
    """
    if 'layer' in target_layer_name:
        hierarchy = target_layer_name.split('_')
        layer_num = int(hierarchy[0].lstrip('layer'))
        if layer_num == 1:
            target_layer = arch.layer1
        elif layer_num == 2:
            target_layer = arch.layer2
        elif layer_num == 3:
            target_layer = arch.layer3
        elif layer_num == 4:
            target_layer = arch.layer4
        else:
            raise ValueError('unknown layer : {}'.format(target_layer_name))

        if len(hierarchy) >= 2:
            bottleneck_num = int(hierarchy[1].lower().lstrip('bottleneck').lstrip('basicblock'))
            target_layer = target_layer[bottleneck_num]

        if len(hierarchy) >= 3:
            target_layer = target_layer._modules[hierarchy[2]]
                
        if len(hierarchy) == 4:
            target_layer = target_layer._modules[hierarchy[3]]

    else:
        target_layer = arch._modules[target_layer_name]

    return target_layer


def find_densenet_layer(arch, target_layer_name):
    """Find densenet layer to calculate GradCAM and GradCAM++
    
    Args:
        arch: default torchvision densenet models
        target_layer_name (str): the name of layer with its hierarchical information. please refer to usages below.
            target_layer_name = 'features'
            target_layer_name = 'features_transition1'
            target_layer_name = 'features_transition1_norm'
            target_layer_name = 'features_denseblock2_denselayer12'
            target_layer_name = 'features_denseblock2_denselayer12_norm1'
            target_layer_name = 'features_denseblock2_denselayer12_norm1'
            target_layer_name = 'classifier'
            
    Return:
        target_layer: found layer. this layer will be hooked to get forward/backward pass information.
    """
    
    hierarchy = target_layer_name.split('_')
    target_layer = arch._modules[hierarchy[0]]

    if len(hierarchy) >= 2:
        target_layer = target_layer._modules[hierarchy[1]]

    if len(hierarchy) >= 3:
        target_layer = target_layer._modules[hierarchy[2]]

    if len(hierarchy) == 4:
        target_layer = target_layer._modules[hierarchy[3]]

    return target_layer


def find_vgg_layer(arch, target_layer_name):
    """Find vgg layer to calculate GradCAM and GradCAM++
    
    Args:
        arch: default torchvision densenet models
        target_layer_name (str): the name of layer with its hierarchical information. please refer to usages below.
            target_layer_name = 'features'
            target_layer_name = 'features_42'
            target_layer_name = 'classifier'
            target_layer_name = 'classifier_0'
            
    Return:
        target_layer: found layer. this layer will be hooked to get forward/backward pass information.
    """
    hierarchy = target_layer_name.split('_')

    if len(hierarchy) >= 1:
        target_layer = arch.features

    if len(hierarchy) == 2:
        # print(f'int(hierarchy[1]) = {int(hierarchy[1])}')
        # print(f'target_layer[int(hierarchy[1])] = {target_layer[int(hierarchy[1])]}')
        # print(f'vgg type(target_layer) = {type(target_layer)}')
        # print(f'vgg target_layer.features = {target_layer.features}')
        # print(f'vgg target_layer[int(hierarchy[1])] = {target_layer[int(hierarchy[1])]}')
        target_layer = target_layer[int(hierarchy[1])]

    return target_layer

def find_vgg_us_layer(arch, target_layer_name):
    """Find vgg layer to calculate GradCAM and GradCAM++. _us refers to integrating with IAIA-BL code structure.
    
    Args:
        arch: default torchvision densenet models
        target_layer_name (str): the name of layer with its hierarchical information. please refer to usages below.
            target_layer_name = 'features'
            target_layer_name = 'features_42'
            target_layer_name = 'classifier'
            target_layer_name = 'classifier_0'
            
    Return:
        target_layer: found layer. this layer will be hooked to get forward/backward pass information.
    """
    hierarchy = target_layer_name.split('_')

    # print(f'arch.classifier = {arch.classifier}')

    if len(hierarchy) >= 1:
        target_layer = arch.features.features

    if len(hierarchy) == 2:
        # print(f'6 = {6}')
        # print(f'vgg_us type(target_layer) = {type(target_layer)}')
        # print(f'vgg_us type(target_layer.features) = {type(target_layer.features)}')
        # print(f'vgg_us type(arch.features.features) = {type(arch.features.features)}')
        # print(f'vgg_us target_layer = {target_layer}')
        # print(f'vgg_us target_layer.features[6] = {target_layer.features[6]}')
        target_layer = target_layer[6]
        # target_layer = arch.classifier[1]

    return target_layer


def find_alexnet_layer(arch, target_layer_name):
    """Find alexnet layer to calculate GradCAM and GradCAM++
    
    Args:
        arch: default torchvision densenet models
        target_layer_name (str): the name of layer with its hierarchical information. please refer to usages below.
            target_layer_name = 'features'
            target_layer_name = 'features_0'
            target_layer_name = 'classifier'
            target_layer_name = 'classifier_0'
            
    Return:
        target_layer: found layer. this layer will be hooked to get forward/backward pass information.
    """
    hierarchy = target_layer_name.split('_')

    if len(hierarchy) >= 1:
        target_layer = arch.features

    if len(hierarchy) == 2:
        target_layer = target_layer[int(hierarchy[1])]

    return target_layer


def find_squeezenet_layer(arch, target_layer_name):
    """Find squeezenet layer to calculate GradCAM and GradCAM++
    
    Args:
        arch: default torchvision densenet models
        target_layer_name (str): the name of layer with its hierarchical information. please refer to usages below.
            target_layer_name = 'features_12'
            target_layer_name = 'features_12_expand3x3'
            target_layer_name = 'features_12_expand3x3_activation'
            
    Return:
        target_layer: found layer. this layer will be hooked to get forward/backward pass information.
    """
    hierarchy = target_layer_name.split('_')
    target_layer = arch._modules[hierarchy[0]]

    if len(hierarchy) >= 2:
        target_layer = target_layer._modules[hierarchy[1]]

    if len(hierarchy) == 3:
        target_layer = target_layer._modules[hierarchy[2]]

    elif len(hierarchy) == 4:
        target_layer = target_layer._modules[hierarchy[2]+'_'+hierarchy[3]]

    return target_layer


def denormalize(tensor, mean, std):
    if not tensor.ndimension() == 4:
        raise TypeError('tensor should be 4D')

    mean = torch.FloatTensor(mean).view(1, 3, 1, 1).expand_as(tensor).to(tensor.device)
    std = torch.FloatTensor(std).view(1, 3, 1, 1).expand_as(tensor).to(tensor.device)

    return tensor.mul(std).add(mean)


def normalize(tensor, mean, std):
    if not tensor.ndimension() == 4:
        raise TypeError('tensor should be 4D')

    mean = torch.FloatTensor(mean).view(1, 3, 1, 1).expand_as(tensor).to(tensor.device)
    std = torch.FloatTensor(std).view(1, 3, 1, 1).expand_as(tensor).to(tensor.device)

    return tensor.sub(mean).div(std)


class Normalize(object):
    def __init__(self, mean, std):
        self.mean = mean
        self.std = std

    def __call__(self, tensor):
        return self.do(tensor)
    
    def do(self, tensor):
        return normalize(tensor, self.mean, self.std)
    
    def undo(self, tensor):
        return denormalize(tensor, self.mean, self.std)

    def __repr__(self):
        return self.__class__.__name__ + '(mean={0}, std={1})'.format(self.mean, self.std)
