# Supplementary material for: Multi-site validation of an interpretable model to analyze breast masses
Source: PLoS One. 2025 Jun 26;20(6):e0320091. doi: 10.1371/journal.pone.0320091 (PMC12200715; doi:10.1371/journal.pone.0320091)
Supplement: S1 Source Code — Based off of https://github.com/alinajadebarnett/iaiabl. (ZIP) [file pone.0320091.s007.zip › S1_Source_Code/resnet_features.py]

import torch
import torch.nn as nn
import torch.utils.model_zoo as model_zoo

model_urls = {
    'resnet18': 'https://download.pytorch.org/models/resnet18-5c106cde.pth',
    'resnet34': 'https://download.pytorch.org/models/resnet34-333f7ec4.pth',
    'resnet50': 'https://download.pytorch.org/models/resnet50-19c8e357.pth',
    'resnet101': 'https://download.pytorch.org/models/resnet101-5d3b4d8f.pth',
    'resnet152': 'https://download.pytorch.org/models/resnet152-b121ed2d.pth',
}

model_dir = './pretrained_models'

def conv3x3(in_planes, out_planes, stride=1):
    """3x3 convolution with padding"""
    return nn.Conv2d(in_planes, out_planes, kernel_size=3, stride=stride,
                     padding=1, bias=False)


def conv1x1(in_planes, out_planes, stride=1):
    """1x1 convolution"""
    return nn.Conv2d(in_planes, out_planes, kernel_size=1, stride=stride, bias=False)


class BasicBlock(nn.Module):
    # class attribute
    expansion = 1
    num_layers = 2

    def __init__(self, inplanes, planes, stride=1, downsample=None):
        super(BasicBlock, self).__init__()
        # only conv with possibly not 1 stride
        self.conv1 = conv3x3(inplanes, planes, stride)
        self.bn1 = nn.BatchNorm2d(planes)
        self.relu = nn.ReLU(inplace=True)
        self.conv2 = conv3x3(planes, planes)
        self.bn2 = nn.BatchNorm2d(planes)

        # if stride is not 1 then self.downsample cannot be None
        self.downsample = downsample
        self.stride = stride

    def forward(self, x):
        identity = x

        out = self.conv1(x)
        out = self.bn1(out)
        out = self.relu(out)

        out = self.conv2(out)
        out = self.bn2(out)

        if self.downsample is not None:
            identity = self.downsample(x)

        # the residual connection
        out += identity
        out = self.relu(out)

        return out

    def block_conv_info(self):
        block_kernel_sizes = [3, 3]
        block_strides = [self.stride, 1]
        block_paddings = [1, 1]

        return block_kernel_sizes, block_strides, block_paddings


class Bottleneck(nn.Module):
    # class attribute
    expansion = 4
    num_layers = 3

    def __init__(self, inplanes, planes, stride=1, downsample=None):
        super(Bottleneck, self).__init__()
        self.conv1 = conv1x1(inplanes, planes)
        self.bn1 = nn.BatchNorm2d(planes)
        # only conv with possibly not 1 stride
        self.conv2 = conv3x3(planes, planes, stride)
        self.bn2 = nn.BatchNorm2d(planes)
        self.conv3 = conv1x1(planes, planes * self.expansion)
        self.bn3 = nn.BatchNorm2d(planes * self.expansion)
        self.relu = nn.ReLU(inplace=True)

        # if stride is not 1 then self.downsample cannot be None
        self.downsample = downsample
        self.stride = stride

    def forward(self, x):
        identity = x

        out = self.conv1(x)
        out = self.bn1(out)
        out = self.relu(out)

        out = self.conv2(out)
        out = self.bn2(out)
        out = self.relu(out)

        out = self.conv3(out)
        out = self.bn3(out)

        if self.downsample is not None:
            identity = self.downsample(x)

        out += identity
        out = self.relu(out)

        return out

    def block_conv_info(self):
        block_kernel_sizes = [1, 3, 1]
        block_strides = [1, self.stride, 1]
        block_paddings = [0, 1, 0]

        return block_kernel_sizes, block_strides, block_paddings


class ResNet_features(nn.Module):
    '''
    the convolutional layers of ResNet
    the average pooling and final fully convolutional layer is removed
    '''

    def __init__(self, block, layers, num_classes=1000, zero_init_residual=False):
        super(ResNet_features, self).__init__()

        self.inplanes = 64

        # the first convolutional layer before the structured sequence of blocks
        self.conv1 = nn.Conv2d(3, 64, kernel_size=7, stride=2, padding=3,
                               bias=False)
        self.bn1 = nn.BatchNorm2d(64)
        self.relu = nn.ReLU(inplace=True)
        self.maxpool = nn.MaxPool2d(kernel_size=3, stride=2, padding=1)
        # comes from the first conv and the following max pool
        self.kernel_sizes = [7, 3]
        self.strides = [2, 2]
        self.paddings = [3, 1]

        # the following layers, each layer is a sequence of blocks
        self.block = block
        self.layers = layers
        self.layer1 = self._make_layer(block=block, planes=64, num_blocks=self.layers[0])
        self.layer2 = self._make_layer(block=block, planes=128, num_blocks=self.layers[1], stride=2)
        self.layer3 = self._make_layer(block=block, planes=256, num_blocks=self.layers[2], stride=2)
        self.layer4 = self._make_layer(block=block, planes=512, num_blocks=self.layers[3], stride=2)

        # initialize the parameters
        for m in self.modules():
            if isinstance(m, nn.Conv2d):
                nn.init.kaiming_normal_(m.weight, mode='fan_out', nonlinearity='relu')
            elif isinstance(m, nn.BatchNorm2d):
                nn.init.constant_(m.weight, 1)
                nn.init.constant_(m.bias, 0)

        # Zero-initialize the last BN in each residual branch,
        # so that the residual branch starts with zeros, and each residual block behaves like an identity.
        # This improves the model by 0.2~0.3% according to https://arxiv.org/abs/1706.02677
        if zero_init_residual:
            for m in self.modules():
                if isinstance(m, Bottleneck):
                    nn.init.constant_(m.bn3.weight, 0)
                elif isinstance(m, BasicBlock):
                    nn.init.constant_(m.bn2.weight, 0)

    def _make_layer(self, block, planes, num_blocks, stride=1):
        downsample = None
        if stride != 1 or self.inplanes != planes * block.expansion:
            downsample = nn.Sequential(
                conv1x1(self.inplanes, planes * block.expansion, stride),
                nn.BatchNorm2d(planes * block.expansion),
            )

        layers = []
        # only the first block has downsample that is possibly not None
        layers.append(block(self.inplanes, planes, stride, downsample))

        self.inplanes = planes * block.expansion
        for _ in range(1, num_blocks):
            layers.append(block(self.inplanes, planes))

        # keep track of every block's conv size, stride size, and padding size
        for each_block in layers:
            block_kernel_sizes, block_strides, block_paddings = each_block.block_conv_info()
            self.kernel_sizes.extend(block_kernel_sizes)
            self.strides.extend(block_strides)
            self.paddings.extend(block_paddings)

        return nn.Sequential(*layers)

    def forward(self, x):
        x = self.conv1(x)
        x = self.bn1(x)
        x = self.relu(x)
        x = self.maxpool(x)

        x = self.layer1(x)
        x = self.layer2(x)
        x = self.layer3(x)
        x = self.layer4(x)

        return x

    def conv_info(self):
        return self.kernel_sizes, self.strides, self.paddings

    def num_layers(self):
        '''
        the number of conv layers in the network, not counting the number
        of bypass layers
        '''

        return (self.block.num_layers * self.layers[0]
              + self.block.num_layers * self.layers[1]
              + self.block.num_layers * self.layers[2]
              + self.block.num_layers * self.layers[3]
              + 1)


    def __repr__(self):
        template = 'resnet{}_features'
        return template.format(self.num_layers() + 1)

def resnet18_features(pretrained=False, **kwargs):
    """Constructs a ResNet-18 model.
    Args:
        pretrained (bool): If True, returns a model pre-trained on ImageNet
    """
    model = ResNet_features(BasicBlock, [2, 2, 2, 2], **kwargs)
    if pretrained:
        my_dict = model_zoo.load_url(model_urls['resnet18'], model_dir=model_dir)
        my_dict.pop('fc.weight')
        my_dict.pop('fc.bias')
        model.load_state_dict(my_dict, strict=False)
    return model


def resnet34_features(pretrained=False, **kwargs):
    """Constructs a ResNet-34 model.
    Args:
        pretrained (bool): If True, returns a model pre-trained on ImageNet
    """
    model = ResNet_features(BasicBlock, [3, 4, 6, 3], **kwargs)
    if pretrained:
        my_dict = model_zoo.load_url(model_urls['resnet34'], model_dir=model_dir)
        my_dict.pop('fc.weight')
        my_dict.pop('fc.bias')
        model.load_state_dict(my_dict, strict=False)
    return model


def resnet50_features(pretrained=False, **kwargs):
    """Constructs a ResNet-50 model.
    Args:
        pretrained (bool): If True, returns a model pre-trained on ImageNet
    """
    model = ResNet_features(Bottleneck, [3, 4, 6, 3], **kwargs)
    if pretrained:
        my_dict = model_zoo.load_url(model_urls['resnet50'], model_dir=model_dir)
        my_dict.pop('fc.weight')
        my_dict.pop('fc.bias')
        model.load_state_dict(my_dict, strict=False)
    return model


def resnet101_features(pretrained=False, **kwargs):
    """Constructs a ResNet-101 model.
    Args:
        pretrained (bool): If True, returns a model pre-trained on ImageNet
    """
    model = ResNet_features(Bottleneck, [3, 4, 23, 3], **kwargs)
    if pretrained:
        my_dict = model_zoo.load_url(model_urls['resnet101'], model_dir=model_dir)
        my_dict.pop('fc.weight')
        my_dict.pop('fc.bias')
        model.load_state_dict(my_dict, strict=False)
    return model


def resnet152_features(pretrained=False, **kwargs):
    """Constructs a ResNet-152 model.
    Args:
        pretrained (bool): If True, returns a model pre-trained on ImageNet
    """
    model = ResNet_features(Bottleneck, [3, 8, 36, 3], **kwargs)
    if pretrained:
        my_dict = model_zoo.load_url(model_urls['resnet152'], model_dir=model_dir)
        my_dict.pop('fc.weight')
        my_dict.pop('fc.bias')
        model.load_state_dict(my_dict, strict=False)
    return model


if __name__ == '__main__':

    r18_features = resnet18_features(pretrained=True)
    print(r18_features)

    r34_features = resnet34_features(pretrained=True)
    print(r34_features)

    r50_features = resnet50_features(pretrained=True)
    print(r50_features)

    r101_features = resnet101_features(pretrained=True)
    print(r101_features)

    r152_features = resnet152_features(pretrained=True)
    print(r152_features)
