# Supplementary material for: Multi-site validation of an interpretable model to analyze breast masses
Source: PLoS One. 2025 Jun 26;20(6):e0320091. doi: 10.1371/journal.pone.0320091 (PMC12200715; doi:10.1371/journal.pone.0320091)
Supplement: S1 Source Code — Based off of https://github.com/alinajadebarnett/iaiabl. (ZIP) [file pone.0320091.s007.zip › S1_Source_Code/helpers.py]

import os
import torch
import numpy as np

def silent_print(string):
    pass

def list_of_distances(X, Y):
    return torch.sum((torch.unsqueeze(X, dim=2) - torch.unsqueeze(Y.t(), dim=0)) ** 2, dim=1)

def make_one_hot(target, target_one_hot):
    target = target.view(-1,1)
    target_one_hot.zero_()
    target_one_hot.scatter_(dim=1, index=target, value=1.)

def makedir(path):
    '''
    if path does not exist in the file system, create it
    '''
    if not os.path.exists(path):
        os.makedirs(path)

def print_and_write(str, file):
    print(str)
    file.write(str + '\n')

def find_high_activation_crop(activation_map, percentile=95):
    threshold = np.percentile(activation_map, percentile)
    mask = np.ones(activation_map.shape)
    mask[activation_map < threshold] = 0
    lower_y, upper_y, lower_x, upper_x = 0, 0, 0, 0
    for i in range(mask.shape[0]):
        if np.amax(mask[i]) > 0.5:
            lower_y = i
            break
    for i in reversed(range(mask.shape[0])):
        if np.amax(mask[i]) > 0.5:
            upper_y = i
            break
    for j in range(mask.shape[1]):
        if np.amax(mask[:,j]) > 0.5:
            lower_x = j
            break
    for j in reversed(range(mask.shape[1])):
        if np.amax(mask[:,j]) > 0.5:
            upper_x = j
            break
    return lower_y, upper_y+1, lower_x, upper_x+1
