# Supplementary material for: Multi-site validation of an interpretable model to analyze breast masses
Source: PLoS One. 2025 Jun 26;20(6):e0320091. doi: 10.1371/journal.pone.0320091 (PMC12200715; doi:10.1371/journal.pone.0320091)
Supplement: S1 Source Code — Based off of https://github.com/alinajadebarnett/iaiabl. (ZIP) [file pone.0320091.s007.zip › S1_Source_Code/external-requirements.txt]

absl-py==0.9.0
astor==0.7.1
attrs==19.1.0
Augmentor==0.2.3
backcall==0.1.0
beautifulsoup4==4.12.2
bleach==3.1.0
bottle==0.12.18
bottle-websocket==0.2.9
cachetools==4.0.0
certifi==2019.11.28
cffi==1.12.3
chardet==3.0.4
colorama==0.4.4
cycler==0.10.0
Cython==0.29.10
dataclasses==0.6
decorator==4.4.0
defusedxml==0.6.0
Django==2.2.7
easydict==1.9
Eel==0.14.0
entrypoints==0.3
ffmpeg==1.4
filelock==3.12.2
flowiz==2.3.1
fpdf==1.7.2
future==0.18.2
gast==0.2.2
gdown==4.7.1
gevent==20.9.0
gevent-websocket==0.10.1
google-auth==1.11.2
google-auth-oauthlib==0.4.1
greenlet==0.4.17
grpcio==1.27.2
h5py==2.10.0
idna==2.9
image==1.5.27
imageio==2.5.0
ipykernel==5.1.2
ipython==7.8.0
ipython-genutils==0.2.0
ipywidgets==7.5.1
jedi==0.15.1
Jinja2==2.10.1
jsonschema==3.0.2
jupyter==1.0.0
jupyter-client==5.3.1
jupyter-console==6.0.0
jupyter-core==4.5.0
Keras==2.3.1
Keras-Applications==1.0.8
Keras-Preprocessing==1.1.0
kiwisolver==1.1.0
Markdown==3.2.1
MarkupSafe==1.1.1
matplotlib==3.0.3
mistune==0.8.4
mock==2.0.0
msgpack==0.6.1
nbconvert==5.6.0
nbformat==4.4.0
networkx==2.3
notebook==6.0.1
numpy==1.18.4
oauthlib==3.1.0
opencv-python==4.1.0.25
pandas==1.1.5
pandocfilters==1.4.2
parso==0.5.1
pbr==5.2.0
pexpect==4.7.0
pickleshare==0.7.5
Pillow==6.0.0
prometheus-client==0.7.1
prompt-toolkit==2.0.9
protobuf==3.11.3
ptyprocess==0.6.0
pyasn1==0.4.8
pyasn1-modules==0.2.8
pycparser==2.19
pydicom==1.2.2
Pygments==2.4.2
pyparsing==2.4.0
pypng==0.0.20
pyroc==0.1.1
pyrsistent==0.15.4
PySocks==1.7.1
python-dateutil==2.8.0
pytz==2019.1
PyWavelets==1.0.3
PyYAML==5.2
pyzmq==18.1.0
qtconsole==4.5.5
requests==2.23.0
requests-oauthlib==1.3.0
rsa==4.0
scikit-image==0.15.0
scikit-learn==0.20.3
scipy==1.3.3
Send2Trash==1.5.0
setproctitle==1.1.10
six==1.14.0
soupsieve==2.4.1
sqlparse==0.3.0
# tensorboard==2.1.0 fix manually by installing after everything else
tensorboardX==1.7
tensorflow-estimator==1.13.0
tensorflow-gpu==1.13.1
termcolor==1.1.0
terminado==0.8.2
testpath==0.4.2
torch==1.2.0
# torchaudio==0.7.0
torchvision==0.4.0+cu92
tornado==6.0.3
tqdm==4.67.1
traitlets==4.3.2
typing-extensions==4.7.1
urllib3==1.25.8
wcwidth==0.1.7
webencodings==0.5.1
Werkzeug==1.0.0
whichcraft==0.6.1
widgetsnbextension==3.5.1
xlrd==1.2.0
zope.event==4.5.0
zope.interface==5.1.2
