# Supplementary material for: Multi-site validation of an interpretable model to analyze breast masses
Source: PLoS One. 2025 Jun 26;20(6):e0320091. doi: 10.1371/journal.pone.0320091 (PMC12200715; doi:10.1371/journal.pone.0320091)
Supplement: S1 Source Code — Based off of https://github.com/alinajadebarnett/iaiabl. (ZIP) [file pone.0320091.s007.zip › S1_Source_Code/extract_rois_embed.py]

# Purpose: Copy images from the embed png dataset to a new directory, with the ROI selected out.
# This extracts ROI for all of the images necessary for both test and tuning the context window size.
# EmoryDataset.ipynb symlinks the images into the directories that match IAIA-BL's expected directory configuration.
# Currently, this applies most of the selection logic for the final dataset (except one ROI per image),
# but it could be relaxed to allow for extracting ROIs from a larger set of images.
# This was done because of CPU constraints on the original system, but does not need to be done this way.

import pandas as pd
import numpy as np
import re
import png
import matplotlib.pyplot as plt
import matplotlib.image as img
import os
import re
import logging
import torch
import PIL

from collections import namedtuple
from ast import literal_eval as make_tuple
from tqdm import tqdm
from IPython.display import display
from pathlib import Path

def display(*args):
    pass

tqdm.pandas()
if os.environ.get('EMBED_DATASET', '').upper() == 'EMBED':
    basepath = os.environ['EMBED_DATA_TABLE_DIR']
    np_dir = os.environ['EMBED_DATA_NP_DIR']
    dataset = 'embed'
    met_file = os.path.join(basepath, 'metadata_all_cohort_with_ROI_HITI.csv')
    mag_file = os.path.join(basepath, 'magview_all_cohorts_anon_HITI.csv')

    def png_path_this_fs(row):
        return row['png_path']

elif os.environ.get('EMBED_DATASET', '').upper() == 'EMBED_OPEN_DATA':
    basepath = os.environ['EMBED_OPEN_DATA_TABLE_DIR']
    png_dir = os.environ['EMBED_OPEN_DATA_PNG_DIR']
    np_dir = os.environ['EMBED_OPEN_DATA_NP_DIR']
    dataset = 'embed_open_data'
    met_file = os.path.join(basepath, 'EMBED_OpenData_metadata.csv')
    mag_file = os.path.join(basepath, 'EMBED_OpenData_clinical.csv')

    def png_path_this_fs(df):
        return (str(Path(png_dir).resolve()) + '/' + df['anon_dicom_path'].str.split('/').str[-5:].str.join('/') + '.png')

else:
    raise ValueError('Please set the EMBED_DATASET environment variable to EMBED or EMBED_OPEN_DATA and set the corresponding directories.')

assert np_dir is not None and Path(np_dir).resolve().exists(), "Please set the EMBED_OPEN_DATA_NP_DIR environment variable to the directory where the np files will be saved."

logger = logging.getLogger(__name__)

device = torch.device(os.environ['TORCH_DEVICE']) if torch.cuda.is_available() else torch.device('cpu')

def stats(df, patient_column=None):

    if patient_column is not None:
        patient_column = df[patient_column]
    elif 'empi_anon' in df.index.names:
        patient_column = df.index.to_frame()["empi_anon"]
    else:
        patient_column = df["empi_anon"]

    stats_dict = {
        "Rows": df.shape[0],
        "Columns": df.shape[1],
        "Unique Patients": patient_column.nunique(),
    }
    
    if 'acc_anon_scr' in df.columns:
        stats_dict["Unique Screening Exams"] = df["acc_anon_scr"].nunique()
    if 'acc_anon_diag' in df.columns:
        stats_dict["Unique Diagnostic Exams"] = df["acc_anon_diag"].nunique()
    if 'acc_anon' in df.columns:
        stats_dict["Unique Exams"] = df["acc_anon"].nunique()

    return pd.DataFrame(stats_dict, index=['counts'])

def lead_with_columns(df, lead_columns):
    """
    Rearranges dataframe column order by pulling a few columns to the front but keeping the order for other columns
    """
    post_columns = [col for col in df.columns if col not in lead_columns]
    return df[lead_columns + post_columns]

def col_search(df, pattern, ignore_case=True):
    """
    Find columns that match a pattern
    """
    flag = re.NOFLAG if ignore_case == False else re.I
    return [c for c in df.columns if re.match(pattern, c, flags = flag)]

def metadata_for(df_legend, cols):
    """
    Generate a dataframe with the metadata for a particular column in the embed dataset.
    """
    return df_legend[df_legend['Header in export']
          .isin(cols)] \
          .sort_values('Header in export')

def basic_count(df, cols):
    if 'acc_anon' in df.columns:
        return df[cols + ['empi_anon',  'acc_anon']].groupby(cols, dropna=False).count()
    

KEY_COLUMNS_MAG = ['Unnamed: 0', 'empi_anon', 'acc_anon', 'side', 'numfind', 'desc', 'asses']
KEY_COLUMNS_MET = ['Unnamed: 0', 'empi_anon', 'acc_anon', 'ImageLateralityFinal', 'ViewPosition', 'FinalImageType', 'AcquisitionTime']
CONTEXT_COLUMNS = ['cohort_num', 'study_date_anon']

def load_met(file_path, scope='full', extra_cols=[], cohorts=None):
    
    force_string_cols = ['CollimatorShape', '0_ProcedureCodeSequence_CodeValue', 'DerivationDescription',
                            'CommentsOnRadiationDose', 'DetectorDescription', 'WindowCenter', 'WindowWidth']
    
    categorical_cols = ['AcquisitionDeviceProcessingCode', 'AcquisitionDeviceProcessingDescription',
                        'DetectorConfiguration', 'FieldOfViewShape', 'CollimatorShape',
                        'DetectorActiveShape', 'ExposureStatus', 'VOILUTFunction'
                        '0_IconImageSequence_PhotometricInterpretation']
    
    tuple_cols = ['FieldOfViewDimensions', 'DetectorActiveDimensions', 'DetectorElementPhysicalSize',
                    'DetectorElementSpacing', 'WindowCenterWidthExplanation']
    
    date_cols = ['study_date_anon']
    
    forced_types = {col: 'str' for col in force_string_cols}
    forced_types.update({col: 'category' for col in categorical_cols})
    forced_types.update({col: 'str' for col in tuple_cols})
    
    if scope == 'min':
        usecols = (KEY_COLUMNS_MET + CONTEXT_COLUMNS + 
                    ['png_path', 'png_filename', 'num_roi', 'ROI_coords', 'match_level', 'spot_mag'] + extra_cols)
    
    elif scope == 'full':
        usecols = None
    
    else:
        return NotImplemented(f'{scope} is not a valid column scope')
    
    df_metadata = pd.read_csv(file_path, dtype=forced_types, parse_dates=date_cols, usecols=usecols)
    
    if cohorts:
        df_metadata = df_metadata.loc[df_metadata['cohort_num'].isin(cohorts)]

    return df_metadata.pipe(lead_with_columns, KEY_COLUMNS_MET + CONTEXT_COLUMNS)

__birads_map = {
    'A': 0,
    'N': 1,
    'B': 2,   
    'P': 3,
    'S': 4,
    'M': 5,
    'K': 6,
    'X': 'X'
}
    # BIRADS 0: A – Additional evaluation
    # BIRADS 1: N – Negative
    # BIRADS 2: B - Benign
    # BIRADS 3: P – Probably benign
    # BIRADS 4: S – Suspicious
    # BIRADS 5: M- Highly suggestive of malignancy
    # BIRADS 6: K - Known biopsy proven

def translate_birads(hiti_asses):
    return __birads_map[hiti_asses]


def load_mag(file_path, scope = 'full', extra_cols=[], cohorts=None):
    # columns that have inconsistent value types - default casting doesn't work properly
    inconsistent_columns = ['case', 'biopsite', 'bcomp', 'path7', 'path8', 'path9', 'path10', 'hgrade',
                            'tnmpt', 'tnmpn', 'tnmm', 'tnmdesc', 'stage', 'bdepth','focality',
                            'specinteg', 'specembed', 'her2', 'fish', 'extracap', 'methodevl',
                            'eic', 'first_3_zip']
    type_overrides = {col: 'str' for col in inconsistent_columns}

    categories = ['massshape', 'massmargin', 'massdens', 'calcfind', 'calcdistri', 'otherfind', 
                    'implanfind', 'side', 'location', 'depth', 'distance', 'asses', 'recc', 'proccode',
                    'vtype','tissueden', 'MARITAL_STATUS_DESC']
    type_overrides.update({col: 'category' for col in categories})

    date_cols = {'study_date_anon','sdate_anon','procdate_anon','pdate_anon'}
    
    if scope == 'min':
        usecols = (KEY_COLUMNS_MAG + CONTEXT_COLUMNS + 
            ['massshape', 'massmargin', 'otherfind', 'path_group', 'path_severity'] + extra_cols)
        date_cols = date_cols.intersection(usecols)
        
    elif scope == 'full':
        usecols = None
        
    else:
        return NotImplemented(f'{scope} is not a valid column scope')
    
    df_mag =  pd.read_csv(file_path, dtype=type_overrides, header=0,
                            parse_dates=list(date_cols), usecols=usecols)
    
    df_mag['scr_or_diag'] = df_mag['desc'].apply(lambda desc: 'S' if 'screen' in desc.lower() else 'D').astype("category")
    df_mag['birads'] = df_mag['asses'].apply(translate_birads)

    if cohorts:
        df_mag = df_mag.loc[df_mag['cohort_num'].isin(cohorts)]

    return df_mag.pipe(lead_with_columns, KEY_COLUMNS_MAG + CONTEXT_COLUMNS)


def select__goldscr(def_met, image_type='2D'):
    """
    Selects the 'gold' screening images for exams according to our selection criteria so that each of the 4 views only has one image.
    """
    def_met_goldscreen = def_met[(def_met['ViewPosition'].isin(['MLO', 'CC'])) 
                                & (def_met['ImageLateralityFinal'].isin(['L', 'R']))
                                & (def_met['FinalImageType'] == image_type)
                                & (def_met['spot_mag'].isna())
                                & (def_met['scr_or_diag'] == 'S')]
    
    if def_met.index.name == 'acc_anon':
        def_met['acc_anon'] = def_met.index

    def_met_goldscreen = def_met_goldscreen.sort_values(['AcquisitionTime'], ascending=False)
    def_met_goldscreen = def_met_goldscreen.drop_duplicates(['ViewPosition', 'ImageLateralityFinal'])

    return def_met_goldscreen


# Initial the Datasets
df_mag = load_mag(mag_file)
display(df_mag.head(4))

df_met = load_met(met_file)
display(df_met.head(4))

# Screen and Diagnostic Subsets
df_mag_scr = df_mag.loc[df_mag['scr_or_diag'] == 'S']
display(df_mag_scr.pipe(stats))

df_mag_diag = df_mag.loc[df_mag['scr_or_diag'] == 'D']
display(df_mag_diag.pipe(stats))


# Number of Screening Exams
scr_exam_ids = set(df_mag_scr['acc_anon'])
df_met_scr = df_met.loc[df_met.acc_anon.isin(scr_exam_ids)]
display(len(scr_exam_ids))
display(df_met_scr.pipe(stats))
# notice the loss of 14k 'screening' exams that have no images

# Get Exams with ROIs
df_met_scr_roi = df_met_scr.loc[df_met_scr.num_roi > 0]
display(df_met_scr_roi.pipe(stats))
scr_exam_wroi_ids = set(df_met_scr_roi.acc_anon)
len(scr_exam_wroi_ids)

# This count represents the number of ROIs in an image for all images with ROIs
# it is NOT normalized to the exam
df_met_scr_roi.pipe(basic_count, ['num_roi'])

df_met_scr_roi_2d = df_met_scr_roi.loc[df_met_scr_roi['FinalImageType'] == '2D']
df_met_scr_roi_2d.pipe(stats)

# Expand the dataset so that side='B' is treated as L and R
df_mag_scr_sideB = df_mag_scr.loc[df_mag_scr.side == 'B']
df_mag_scr_sideLR = df_mag_scr.loc[df_mag_scr.side != 'B']

display('LR Only', df_mag_scr_sideLR.pipe(stats))

for side in ['L', 'R']:
    df_mag_scr_side = df_mag_scr_sideB.copy()
    df_mag_scr_side['side'] = side
    display('with ' + side, df_mag_scr_side.pipe(stats))
    df_mag_scr_sideLR = pd.concat([df_mag_scr_sideLR, df_mag_scr_side])

df_mag_scr_B = df_mag_scr_sideLR
display('All', df_mag_scr_B.pipe(stats))

df_magXmet_scr_Wroi_2d = df_met_scr_roi_2d.merge(df_mag_scr_B,
                                    left_on=['acc_anon', 'empi_anon', 'ImageLateralityFinal'], 
                                    right_on=['acc_anon', 'empi_anon', 'side'], 
                                    suffixes=('_met', '_mag'))
df_magXmet_scr_Wroi_2d['study_date_anon'] = df_magXmet_scr_Wroi_2d['study_date_anon_mag']

# This is about 300 less exams than have ROIs
display(df_magXmet_scr_Wroi_2d.pipe(stats))
df_magXmet_scr_Wroi_2d.pipe(basic_count, ['asses', 'num_roi', 'side'])

df_magXmet_scrXdiag_Wroi_2d = df_magXmet_scr_Wroi_2d.merge(df_mag_diag, on=['empi_anon', 'side'], suffixes=['_scr', '_diag'])
display(df_magXmet_scrXdiag_Wroi_2d.columns, df_magXmet_scrXdiag_Wroi_2d.pipe(stats))

# This generates a filtering function so you can select a different month ranges to compare, if you like
def filter_forward_date_for(source_col, filter_col, months_range=6):
    def filter_by_date_range(row):
        start_date = row[source_col] 
        end_date = row[source_col] + pd.DateOffset(months=months_range)
        return (row[filter_col] >= start_date) & (row[filter_col] <= end_date)
    return filter_by_date_range

for months in [6]:
    proc_date_filter = filter_forward_date_for('study_date_anon_scr','study_date_anon_diag', months_range=months)
    df_magXmet_scrXdiag_Wroi_2d[f'screen_{months}_before_diag'] = df_magXmet_scrXdiag_Wroi_2d.apply(proc_date_filter, axis=1)
    
df_magXmet_scrXdiag_WroiW6monfollow_2d = df_magXmet_scrXdiag_Wroi_2d[df_magXmet_scrXdiag_Wroi_2d['screen_6_before_diag']].drop_duplicates() \
    .pipe(lead_with_columns, ['empi_anon', 'acc_anon_scr', 'study_date_anon_scr', 'acc_anon_diag', 'study_date_anon_diag', 'path_severity_scr', 'path_severity_diag'])

display(df_magXmet_scrXdiag_WroiW6monfollow_2d.pipe(stats))
df_magXmet_scrXdiag_WroiW6monfollow_2d.head(3)


def gold_margin(row):
    if type(row['massmargin_diag']) != float:
        return row['massmargin_diag']
    else:
        return row['massmargin_scr']

df_magXmet_scrXdiag_WroiW6monfollow_2d['worst_path_severity'] = df_magXmet_scrXdiag_WroiW6monfollow_2d[['path_severity_scr', 'path_severity_diag']].min(axis=1)
df_magXmet_scrXdiag_WroiW6monfollow_2d['massmargin_gold'] = df_magXmet_scrXdiag_WroiW6monfollow_2d.apply(gold_margin, axis=1)
df_magXmet_scrXdiag_WroiW6monfollow_2d.groupby(['worst_path_severity', 'massmargin_gold']).count()[['empi_anon']]

df_magXmet_scrXdiag_WroiW6monfollow_2d = df_magXmet_scrXdiag_WroiW6monfollow_2d.drop_duplicates(['png_path'])

iaiabl_margins = {
    'D': 'Circumscribed',
    'I': 'Indistinct',
    'S': 'Spiculated'
}


df_magXmet_scrXdiag_WroiW6monfollowWiaiablmargin_2d =\
    df_magXmet_scrXdiag_WroiW6monfollow_2d.loc[df_magXmet_scrXdiag_WroiW6monfollow_2d['massmargin_gold'].isin(iaiabl_margins.keys())]

df_magXmet_scrXdiag_WroiW6monfollowWiaiablmargin_2d.groupby(['massmargin_gold', 'worst_path_severity']).count()[['empi_anon']]


roi = namedtuple('roi', ['top', 'bottom', 'dist'])

def parse_roi(row):

    pre_tuples = make_tuple(row['ROI_coords'])
    if len(pre_tuples) == 0:
        return []
    
    rois = []
    tuples = []
    for maybe_tuple in pre_tuples:
        if len(maybe_tuple) == 0:
            print('empty tuple:', maybe_tuple)
            continue

        if type(maybe_tuple[0]) == list:
            for tup in maybe_tuple:
                tuples.append(tup)
        else:
            tuples.append(maybe_tuple)
    
    for t in tuples:
        
        try:
            y_dist = t[2] - t[0]
            x_dist = t[3] - t[1]

            bottom = (t[3], t[2])
            top= (t[1], t[0])

            rois.append(roi(top, bottom, (x_dist, y_dist)))
        except Exception as e:
            print(row, t)
            print(row['ROI_coords'])
            raise e
        
    return rois

df_magXmet_scrXdiag_WroiW6monfollowWiaiablmargin_2d['roi_tuples'] = df_magXmet_scrXdiag_WroiW6monfollowWiaiablmargin_2d.apply(parse_roi, axis=1)


def read_16bit_img(path):
    # read image into np
    reader = png.Reader(path)
    data = reader.read()
    print(data)
    pixels = data[2]
    image = []
    for row in pixels:
        row = np.asarray(row, dtype=np.float32)
        image.append(row)
    return np.stack(image, 1)

def windowing(wcen, wwidth, img):
    # Windowing is pre-applied on EMBED images
    img = (img - img.min()) / img.max()
    return np.clip(img,0,1)

def load_img(png_path):
    return np.asarray(PIL.Image.open(png_path).convert('F'))

def save_img(save_path, img):
    np.save(save_path, img)
    return Path(save_path)

def roi_context_window(image, roi, do_torch=False):

    x_top, y_top = roi.top
    x_bot, y_bot = roi.bottom
    height, width = image.shape

    ctx = 100

    x_ctx_top = max(x_top-ctx, 0)
    y_ctx_top = max(y_top-ctx, 0)

    x_rel_top = x_top - x_ctx_top
    y_rel_top = y_top - y_ctx_top

    x_ctx_bot = min(x_bot+ctx, width)
    y_ctx_bot = min(y_bot+ctx, height)

    x_rel_bot = x_rel_top + roi.dist[0]
    y_rel_bot = y_rel_top + roi.dist[1]

    if do_torch:
        roi_box = torch.ones((x_ctx_bot - x_ctx_top, y_ctx_bot-y_ctx_top), dtype=torch.float64).cuda()
        roi_box[x_rel_top:x_rel_bot, y_rel_top:y_rel_bot] = 0

        box = (x_ctx_top, y_ctx_top, x_ctx_bot, y_ctx_bot)
        img_cuda = torch.tensor(np.copy(image), dtype=torch.float64).cuda()
        im_arr = img_cuda[y_ctx_top:y_ctx_bot, x_ctx_top:x_ctx_bot]

        print(roi_box.shape, im_arr.shape)

        return torch.cat((torch.unsqueeze(im_arr, dim=0), torch.unsqueeze(roi_box.T, dim=0)), dim=0).cpu().numpy()

    else:
        roi_box = np.ones((x_ctx_bot - x_ctx_top, y_ctx_bot-y_ctx_top)).astype(np.float64)

        print('bbox coords', x_ctx_bot, x_ctx_top, y_ctx_bot, y_ctx_top)
        roi_box[x_rel_top:x_rel_bot, y_rel_top:y_rel_bot] = 0

        box = (x_ctx_top, y_ctx_top, x_ctx_bot, y_ctx_bot)
        im_arr = image[y_ctx_top:y_ctx_bot, x_ctx_top:x_ctx_bot]

        print(roi_box.shape, im_arr.shape)

        return np.concatenate((np.expand_dims(im_arr, axis=0), np.expand_dims(roi_box.T, axis=0)), axis=0)

import PIL
import torch

def check_image_facing(image):
    """
    Check if the average pixel values on the left third of the image are greater
    than those on the right third.

    Args:
    image (PIL.Image.Image or numpy.ndarray): The image to check.

    Returns:
    str: 'L' if the left third is darker, 'R' if the right third is darker
    """
    # Convert PIL Image to numpy array if not already a numpy array
    if isinstance(image, PIL.Image.Image):
        image = np.array(image)

    # Ensure the image is a numpy array at this point
    if isinstance(image, np.ndarray):
        mean_fun = np.mean

    elif isinstance(image, torch.Tensor):
        mean_fun = torch.mean
    else:
        raise ValueError(
            f"Input must be a PIL Image, numpy array, or torch.tensor. Type was {type(image)}."
        )

    if len(image.shape) not in [2, 3]:
        raise ValueError("Image must be 2D or 3D")
    
    if len(image.shape) == 3:
        if image.shape[2] == 3:
            image = image.swapaxes(0, 2).swapaxes(1, 2)
        width = image.shape[2]
    else:
        width = image.shape[1]

    third_width = width // 3
    start_index = width - third_width

    # Slice the array to get the left and right thirds
    if len(image.shape) == 3:
        left_third = image[:, :, :third_width]
        right_third = image[:, :, start_index:]
    elif len(image.shape) == 2:
        left_third = image[:, :third_width]
        right_third = image[:, start_index:]

    # Calculate the mean of the pixel values in the left and right thirds
    left_mean = mean_fun(left_third)
    right_mean = mean_fun(right_third)

    # Return the comparison result
    return "R" if left_mean > right_mean else "L"


def face(image, direction):
    """
    Flip the image horizontally if it is facing the wrong direction.
    This method uses a heuristic of comparing the intensity in the left-third of the image to the right-third.
    Validating this on a sample of over 400 images in EmbedOpenData, this was 100% accurate, covering both 2D and CView,
    variations of CC and MLO (like XCC, MLOID, etc), and artifacts like SpotMag.
    See: notebooks/InspectFlips.ipynb.

    Args:
    image (PIL.Image.Image or np.array): The image to check and potentially flip.
    direction (str): The desired direction ('L' for left, 'R' for right).

    Returns:
    PIL.Image.Image or np.array: The image, potentially flipped.
    """
    if direction not in ("L", "R"):
        raise ValueError("Direction must be 'L' or 'R'")

    if check_image_facing(image) != direction:

        if isinstance(image, PIL.Image.Image):
            return image.transpose(PIL.Image.FLIP_LEFT_RIGHT)

        elif isinstance(image, np.ndarray):
            return np.fliplr(image)

        elif not isinstance(image, torch.Tensor):
            raise ValueError("Input must be a PIL Image, numpy array, torch tensor")

        return image.flip(-1)

    return image


def copy_rois(grouped_df, target_dir):

    target_path = Path(target_dir)
    target_path.mkdir(parents=True, exist_ok=True)  # create the target directory if it doesn't exist

    final_paths = {}

    for group_name, group in grouped_df:
        margin = iaiabl_margins[group_name]
        group_path = target_path / margin
        group_path.mkdir(parents=True, exist_ok=True)
        for row in tqdm(group.itertuples()):
            try:
                img = load_img(row.png_path_this_fs)

                # windowing is pre-applied on embed, but not necessarily normalized
                window_center, window_width = None, None
                img = windowing(None, None, img)

                # ROI coordinates are given relative to the image facing right
                # This is done on embed automatically, but not EMBED Open Data
                if dataset == 'embed_open_data':
                    img = face(img, 'R')

                for i, roi in enumerate(row.roi_tuples):
                    file_name = Path(row.png_path_this_fs).name + f"_{i}"

                    roi_img = roi_context_window(img, roi, do_torch=True)

                    roi_path = str(save_img(group_path / file_name, roi_img)) + '.npy'
                    final_paths[row.Index] = roi_path
            except Exception as e:
                print(f'failed to preprocess row for image {row.png_path_this_fs} with exception {e}')

    return pd.Series(final_paths)


df_magXmet_scrXdiag_WroiW6monfollowWiaiablmargin_2d = df_magXmet_scrXdiag_WroiW6monfollowWiaiablmargin_2d.copy()
df_magXmet_scrXdiag_WroiW6monfollowWiaiablmargin_2d['png_path_this_fs'] = png_path_this_fs(df_magXmet_scrXdiag_WroiW6monfollowWiaiablmargin_2d)

print("*******")
print("Starting Copy!")
print()

output_dir = Path(np_dir).resolve()
paths = copy_rois(df_magXmet_scrXdiag_WroiW6monfollowWiaiablmargin_2d.groupby(['massmargin_gold']), str(output_dir))

df_magXmet_scrXdiag_WroiW6monfollowWiaiablmargin_2d['roi_np_paths'] = paths

df_magXmet_scrXdiag_WroiW6monfollowWiaiablmargin_2d.to_csv(output_dir / 'image-metadata.csv')
